# Supplementary material for: How many single-copy orthologous genes from whole genomes reveal deep gastropod relationships?
Source: PeerJ. 2022 Apr 18;10:e13285. doi: 10.7717/peerj.13285 (PMC9048639; doi:10.7717/peerj.13285)
Supplement: Supplemental Information 6 [file peerj-10-13285-s006.csv]

group_id	C_PCA.pep	C_cco.pep	C_lny.pep	C_mco.pep	H_AFU.pep	H_AIM.pep	H_AVL.pep	H_aca.pep	H_bgl.pep	H_ech.pep	H_rau.pep	N_CSQ.pep	OB_SGL.pep	OB_apu.pep	P_lgi.pep	V_HRA.pep
6151	Pca_1_10.31	comp98038_c0_seq1_Sample11	Lny_930_0.32	Mco_625_24.11	Afu008337	AI04G005291	AVU020698	XP_012935345.1	BGLB020110	Echl_17376	maker-scaffold1284_size224077-augustus-gene-0.58-mRNA-1	CsqKR_Scaf8_1.20	Sgl017152-mRNA1	scaffold_497.74	LotgiT175432	Halruf.T00020647.1
6163	Pca_1_122.48	comp72466_c0_seq1_Sample3	Lny_24822_4.17	Mco_13_29.59	Afu001274	AI01G000863	AVU000337	XP_005093987.1	BGLB034354	Echl_12075	maker-scaffold_1_motu4-augustus-gene-1.80-mRNA-1	CsqKR_Scaf64_28.8	Sgl010543-mRNA1	scaffold_813.14	LotgiT123335	Halruf.T00026308.1
6168	Pca_1_129.36	comp114134_c0_seq1_Sample1	Lny_30704_2.44	Mco_13_20.18	Afu002325	AI05G006756	AVU007333	XP_005089661.1	BGLB038015	Echl_16699	maker-scaffold876_size604585-snap-gene-0.147-mRNA-1	CsqKR_Scaf19_3.16	Sgl012871-mRNA1	scaffold_442.14	LotgiT164850	Halruf.T00010710.1
6173	Pca_1_17.55	comp121851_c0_seq1_Sample11	Lny_8703_0.77	Mco_625_32.39	Afu010473	AI16G018604	AVU029226	XP_005097845.1	BGLB006559	Echl_03287	snap_masked-scaffold380_size585141-processed-gene-0.88-mRNA-1	CsqKR_Scaf69_83.13	Sgl006709-mRNA1	scaffold_422.6	LotgiT225472	Halruf.T00022344.1
6175	Pca_1_27.35	comp116945_c1_seq1_Sample2	Lny_31637_0.40	Mco_67_0.26	Afu001851	AI05G006401	AVU007901	XP_005093247.1	BGLB024891	Echl_00949	augustus_masked-scaffold141_size1203513-processed-gene-1.63-mRNA-1	CsqKR_Scaf43_24.8	Sgl016438-mRNA1	scaffold_387.50	LotgiT237555	Halruf.T00018787.1
6178	Pca_1_33.74	comp112762_c0_seq1_Sample8	Lny_13250_0.11	Mco_117_2.97	Afu001341	AI01G000928	AVU000281	XP_005098092.1	BGLB007589	Echl_10223	maker-scaffold162_size870725-snap-gene-0.215-mRNA-1	CsqKR_Scaf99_27.22	Sgl004566-mRNA1	scaffold_29.4	LotgiT172613	Halruf.T00033210.1
6181	Pca_1_53.22	comp99674_c0_seq1_Sample2	Lny_2722_1.15	Mco_76_1.64	Afu001953	AI05G006298	AVU007441	XP_005102139.1	BGLB036104	Echl_15591	maker-scaffold354_size613227-augustus-gene-0.107-mRNA-1	CsqKR_Scaf72_0.7	Sgl002158-mRNA1	scaffold_65.35	LotgiT117319	Halruf.T00042395.1
6185	Pca_1_65.46	comp87321_c0_seq1_Sample7	Lny_16223_0.43	Mco_135_28.64	Afu001600	AI01G001219	AVU000136	XP_005107361.1	BGLB038527	Echl_02215	snap_masked-scaffold145_size896305-processed-gene-0.114-mRNA-1	CsqKR_Scaf21_2.57	Sgl012567-mRNA1	scaffold_63762.9	LotgiT238301	Halruf.T00015790.1
6190	Pca_1_76.24	comp52065_c0_seq1_Sample2	Lny_15457_1.38	Mco_135_15.68	Afu000271	AI01G000224	AVU000414	XP_012942274.1	BGLB014141	Echl_18591	maker-scaffold667_size414516-augustus-gene-0.68-mRNA-1	CsqKR_Scaf50_39.27	Sgl010306-mRNA1	scaffold_65114.23	LotgiT236962	Halruf.T00004872.1
6191	Pca_1_76.30	comp112748_c0_seq1_Sample2	Lny_15457_1.83	Mco_135_15.67	Afu002879	AI05G007040	AVU007072	XP_005089972.1	BGLB016984	Echl_00966	maker-scaffold1201_size242162-augustus-gene-0.62-mRNA-1	CsqKR_Scaf7_35.13	Sgl010307-mRNA1	scaffold_3429.17	LotgiT205112	Halruf.T00014504.1
6194	Pca_1_82.50	comp30914_c0_seq1_Sample7	Lny_7080_1.73	Mco_135_8.40	Afu001551	AI01G001278	AVU000934	XP_005089954.1	BGLB022358	Echl_21273	maker-scaffold95_size1036211-augustus-gene-0.100-mRNA-1	CsqKR_Scaf64_21.19	Sgl020066-mRNA1	scaffold_322.69	LotgiT170485	Halruf.T00014998.1
6196	Pca_1_86.61	comp57879_c0_seq1_Sample10	Lny_22019_1.81	Mco_135_2.50	Afu001032	AI01G028785	AVU000806	XP_005089624.1	BGLB036708	Echl_08627	maker-scaffold916_size321858-augustus-gene-0.63-mRNA-1	CsqKR_Scaf72_4.10	Sgl020049-mRNA1	scaffold_500.102	LotgiT214489	Halruf.T00026908.1
6197	Pca_1_9.21	comp120238_c0_seq1_Sample11	Lny_21552_3.32	Mco_625_22.32	Afu008930	AI21G022370	AVU020421	XP_005097618.1	BGLB007115	Echl_20326	maker-scaffold710_size395698-snap-gene-0.96-mRNA-1	CsqKR_Scaf1_29.19	Sgl017328-mRNA1	scaffold_360.35	LotgiT206945	Halruf.T00047741.1
6200	Pca_1_95.33	comp114038_c0_seq1_Sample7	Lny_6184_2.17	Mco_90_16.29	Afu000239	AI01G000194	AVU001999	XP_012937080.1	BGLB018871	Echl_07646	maker-scaffold188_size826487-augustus-gene-0.205-mRNA-1	CsqKR_Scaf43_35.12	Sgl010537-mRNA1	scaffold_788.164.3	LotgiT237561	Halruf.T00043074.1
6202	Pca_1_97.24	comp94786_c0_seq1_Sample11	Lny_20243_0.47	Mco_90_13.45	Afu001440	AI01G001022	AVU001793	XP_005109257.2	BGLB039646	Echl_01609	maker-scaffold489_size506721-snap-gene-0.68-mRNA-1	CsqKR_Scaf64_20.14	Sgl003110-mRNA1	scaffold_23075.2	LotgiT232201	Halruf.T00023396.1
6207	Pca_10_25.7	comp106790_c0_seq1_Sample7	Lny_15759_1.36	Mco_590_62.61	Afu023070	AI27G026011	AVU030559	XP_012939657.1	BGLB024238	Echl_16237	maker-scaffold1512_size181072-snap-gene-0.47-mRNA-1	CsqKR_Scaf196_5.26	Sgl018636-mRNA1	scaffold_767.5	LotgiT227355	Halruf.T00036931.1
6228	Pca_102_2.43	comp350320_c0_seq1_Sample7	Lny_29827_5.22	Mco_17_15.81	Afu006447	AI03G003927	AVU026071	XP_005088969.1	BGLB012587	Echl_06431	maker-scaffold2116_size159823-augustus-gene-0.37-mRNA-1	CsqKR_Scaf43_66.18	Sgl008715-mRNA1	scaffold_91.16	LotgiT114237	Halruf.T00035407.1
6231	Pca_103_4.32	comp86510_c0_seq1_Sample7	Lny_9650_5.46	Mco_540_26.59	Afu005610	AI04G005019	AVU017074	XP_005091193.1	BGLB006728	Echl_01883	maker-scaffold_43_motu5-augustus-gene-0.102-mRNA-1	CsqKR_Scaf151_6.25	Sgl016790-mRNA1	scaffold_33676.2	LotgiT189917	Halruf.T00041311.1
6233	Pca_104_3.71	comp112126_c0_seq1_Sample7	Lny_12087_1.58	Mco_1_10.77	Afu003430	AI02G002654	AVU013010	XP_005095912.1	BGLB003315	Echl_14419	maker-scaffold2_size1940454-snap-gene-2.226-mRNA-1	CsqKR_Scaf35_33.15	Sgl004346-mRNA1	scaffold_676.22	LotgiT201055	Halruf.T00038193.1
6236	Pca_105_7.34	comp84618_c0_seq1_Sample12	Lny_23265_3.12	Mco_582_21.23	Afu007633	AI08G010539	AVU018366	XP_005110319.1	BGLB037061	Echl_24048	maker-scaffold35_size1276849-augustus-gene-1.187-mRNA-1	CsqKR_Scaf41_49.16	Sgl010125-mRNA1	scaffold_84.88	LotgiT235253	Halruf.T00009972.1
6244	Pca_107_2.29	comp112653_c0_seq1_Sample8	Lny_24444_0.60	Mco_546_1.42	Afu022216	AI18G019847	AVU029960	XP_012937373.1	BGLB024659	Echl_14490	maker-scaffold97_size984476-snap-gene-0.196-mRNA-1	CsqKR_Scaf75_0.13	Sgl007871-mRNA1	scaffold_74423.10.1	LotgiT64934	Halruf.T00018981.1
6248	Pca_107_8.32	comp103780_c0_seq1_Sample1	Lny_2_5.47	Mco_546_8.42	Afu021932	AI18G019701	AVU029734	XP_005097593.1	BGLB005394	Echl_11333	maker-scaffold1113_size262000-snap-gene-0.63-mRNA-1	CsqKR_Scaf75_29.31	Sgl014012-mRNA1	scaffold_95.11	LotgiT230890	Halruf.T00008584.1
6252	Pca_108_2.19	comp91563_c0_seq1_Sample2	Lny_21555_2.84	Mco_575_21.56	Afu012879	AI19G020369	AVU011189	XP_005110424.1	BGLB005746	Echl_14710	augustus_masked-scaffold235_size880545-processed-gene-0.79-mRNA-1	CsqKR_Scaf186_1.28	Sgl021392-mRNA1	scaffold_363.14	LotgiT225993	Halruf.T00025746.1
6258	Pca_109_7.46	comp111715_c0_seq1_Sample7	Lny_24840_0.27	Mco_623_86.24	Afu005555	AI10G012442	AVU017101	XP_005100041.1	BGLB000585	Echl_14286	maker-scaffold376_size676321-augustus-gene-0.164-mRNA-1	CsqKR_Scaf3_91.13	Sgl018406-mRNA1	scaffold_81762.32	LotgiT65972	Halruf.T00002933.1
6262	Pca_11_14.29	comp89962_c0_seq1_Sample11	Lny_11385_6.35	Mco_541_10.24	Afu019346	AI14G016206	AVU010060	XP_005109184.1	BGLB014217	Echl_06099	maker-scaffold928_size317121-augustus-gene-0.29-mRNA-1	CsqKR_Scaf165_18.13	Sgl003873-mRNA1	scaffold_830.36	LotgiT203873	Halruf.T00029894.1
6269	Pca_11_24.11	comp112199_c0_seq1_Sample2	Lny_5290_4.56	Mco_44_1.22	Afu023455	AI14G016664	AVU031160	XP_012945038.1	BGLB006083	Echl_24194	snap_masked-scaffold748_size378585-processed-gene-0.46-mRNA-1	CsqKR_Scaf116_6.29	Sgl009841-mRNA1	scaffold_565.24	LotgiT132302	Halruf.T00045843.1
6274	Pca_11_47.49	comp110270_c0_seq1_Sample7	Lny_8023_2.36	Mco_634_17.46	Afu023522	AI29G027636	AVU031121	XP_005112874.1	BGLB012777	Echl_19026	maker-scaffold_53_motu5-augustus-gene-0.143-mRNA-1	CsqKR_Scaf33_5.7	Sgl008040-mRNA1	scaffold_632.41	LotgiT209676	Halruf.T00039246.1
6286	Pca_111_7.62	comp67580_c0_seq1_Sample12	Lny_23856_0.33	Mco_524_1.28	Afu011432	AI11G013685	AVU004136	XP_005102673.1	BGLB034159	Echl_13093	augustus_masked-scaffold1027_size285663-processed-gene-0.38-mRNA-1	CsqKR_Scaf8_18.9	Sgl000369-mRNA1	scaffold_57.47	LotgiT121872	Halruf.T00027452.1
6291	Pca_113_5.31	comp20799_c0_seq1_Sample7	Lny_21219_0.39	Mco_179_2.32	Afu020995	AI24G024095	AVU026268	XP_005095331.1	BGLB038576	Echl_16516	maker-scaffold1241_size231271-augustus-gene-0.53-mRNA-1	CsqKR_Scaf222_0.18	Sgl014072-mRNA1	scaffold_115.11	LotgiT231266	Halruf.T00013995.1
6295	Pca_113_8.79	comp96129_c0_seq1_Sample2	Lny_15768_0.52	Mco_179_3.18	Afu017648	AI12G014267	AVU014265	XP_005104814.1	BGLB002817	Echl_12479	augustus_masked-scaffold427_size545033-processed-gene-0.62-mRNA-1	CsqKR_Scaf133_12.24	Sgl019864-mRNA1	scaffold_252.2	LotgiT132933	Halruf.T00016129.1
6296	Pca_114_2.20	comp111929_c0_seq1_Sample8	Lny_20800_0.45	Mco_164_3.24	Afu000166	AI01G000129	AVU000209	XP_005098850.2	BGLB039010	Echl_03932	maker-scaffold9_size1610887-augustus-gene-2.101-mRNA-1	CsqKR_Scaf166_3.45	Sgl002175-mRNA1	scaffold_322.49	LotgiT206236	Halruf.T00027250.1
6300	Pca_115_7.67	comp108765_c0_seq1_Sample11	Lny_4235_2.61	Mco_637_78.22	Afu019199	AI14G016853	AVU011340	XP_005109585.1	BGLB002203	Echl_17501	maker-scaffold113_size959185-augustus-gene-0.206-mRNA-1	CsqKR_Scaf192_13.17	Sgl000341-mRNA1	scaffold_633.5	LotgiT150160	Halruf.T00013840.1
6301	Pca_116_7.65	comp102562_c1_seq1_Sample11	Lny_29356_0.27	Mco_582_31.103	Afu008065	AI08G009862	AVU018264	XP_005091875.1	BGLB002522	Echl_21897	maker-scaffold739_size393334-snap-gene-0.99-mRNA-1	CsqKR_Scaf162_10.40	Sgl011059-mRNA1	scaffold_43.58	LotgiT216681	Halruf.T00001902.1
6304	Pca_116_7.85	comp93901_c0_seq1_Sample7	Lny_33915_1.22	Mco_582_29.54	Afu007397	AI08G010137	AVU017868	XP_005099578.1	BGLB002463	Echl_01172	maker-scaffold_34_motu2_3-augustus-gene-2.74-mRNA-1	CsqKR_Scaf65_31.23	Sgl002835-mRNA1	scaffold_339.22	LotgiT224262	Halruf.T00035104.1
6313	Pca_12_21.42	comp92656_c0_seq1_Sample7	Lny_3839_1.54	Mco_10_77.27	Afu000165	AI01G000128	AVU001036	XP_005106709.1	BGLB004317	Echl_03951	maker-scaffold948_size310512-snap-gene-0.79-mRNA-1	CsqKR_Scaf59_37.19	Sgl006018-mRNA1	scaffold_412.24	LotgiT194714	Halruf.T00041179.1
6317	Pca_12_30.25	comp118513_c0_seq1_Sample11	Lny_17029_2.73	Mco_10_67.29	Afu001327	AI01G000912	AVU001107	XP_005111554.2	BGLB035930	Echl_20208	maker-scaffold846_size341897-snap-gene-0.91-mRNA-1	CsqKR_Scaf59_2.13	Sgl009158-mRNA1	scaffold_741.23	LotgiT157823	Halruf.T00023479.1
6319	Pca_12_34.29	comp117211_c0_seq1_Sample11	Lny_2730_2.33	Mco_10_61.16	Afu000006	AI13G015911	AVU001437	XP_005097435.1	BGLB012435	Echl_20273	maker-scaffold613_size560364-augustus-gene-0.126-mRNA-1	CsqKR_Scaf90_33.22	Sgl003957-mRNA1	scaffold_334.34	LotgiT140877	Halruf.T00023488.1
6322	Pca_12_43.60	comp82111_c0_seq1_Sample12	Lny_19361_1.19	Mco_10_50.24	Afu001277	AI01G000866	AVU001781	XP_005098263.1	BGLB025965	Echl_12074	maker-scaffold_1_motu4-augustus-gene-2.120-mRNA-1	CsqKR_Scaf38_15.27	Sgl029617-mRNA1	scaffold_867.39	LotgiT157968	Halruf.T00043265.1
6331	Pca_120_7.36	comp105959_c0_seq1_Sample7	Lny_11395_0.42	Mco_657_85.44	Afu016925	AI17G018807	AVU028029	XP_012946960.1	BGLB001388	Echl_03266	augustus_masked-scaffold1073_size272320-processed-gene-0.29-mRNA-1	CsqKR_Scaf94_9.7	Sgl002589-mRNA1	scaffold_589.22	LotgiT198558	Halruf.T00022297.1
6337	Pca_124_4.36	comp95747_c0_seq1_Sample2	Lny_14439_9.31	Mco_66_3.8	Afu002510	AI09G011524	AVU007977	XP_005092222.1	BGLB032265	Echl_21757	maker-scaffold_95_motu5-augustus-gene-0.34-mRNA-1	CsqKR_Scaf256_12.45	Sgl017927-mRNA1	scaffold_141.25.1	LotgiT237816	Halruf.T00025144.1
6338	Pca_124_5.37	comp111969_c0_seq1_Sample8	Lny_14439_10.29	Mco_66_3.18	Afu002414	AI05G006662	AVU007580	XP_005089485.1	BGLB038190	Echl_14316	maker-scaffold126_size925788-augustus-gene-0.186-mRNA-1	CsqKR_Scaf43_33.1	Sgl010556-mRNA1	scaffold_36.2	LotgiT206537	Halruf.T00037802.1
6341	Pca_125_3.26	comp68744_c0_seq1_Sample3	Lny_17425_3.46	Mco_80_4.36	Afu006168	AI10G012867	AVU017095	XP_005097686.1	BGLB022022	Echl_07451	snap_masked-scaffold_37_motu2_3-processed-gene-2.86-mRNA-1	CsqKR_Scaf3_101.29	Sgl017902-mRNA1	scaffold_839.71	LotgiT216100	Halruf.T00034729.1
6347	Pca_127_4.38	comp95492_c0_seq1_Sample7	Lny_19359_1.33	Mco_657_78.53	Afu017213	AI17G019098	AVU027928	XP_005095881.1	BGLB011525	Echl_05273	maker-scaffold_185_motu5-snap-gene-0.114-mRNA-1	CsqKR_Scaf69_0.7	Sgl010874-mRNA1	scaffold_360.11	LotgiT219043	Halruf.T00001092.1
6349	Pca_1298_5.63	comp78555_c0_seq1_Sample7	Lny_31046_0.14	Mco_44_21.46	Afu011567	AI11G013592	AVU003295	XP_012937659.1	BGLB009405	Echl_07579	maker-scaffold219_size776061-snap-gene-0.209-mRNA-1	CsqKR_Scaf69_55.33	Sgl001948-mRNA1	scaffold_796.69	LotgiT207552	Halruf.T00013715.1
6350	Pca_1298_5.64	comp105452_c0_seq1_Sample11	Lny_31046_0.44	Mco_44_21.20	Afu010437	AI16G018281	AVU029064	XP_005100449.1	BGLB022287	Echl_18408	maker-scaffold233_size1454933-augustus-gene-1.189-mRNA-1	CsqKR_Scaf69_55.34	Sgl001947-mRNA1	scaffold_783.15	LotgiT171024	Halruf.T00013710.1
6359	Pca_13_22.51	comp75076_c0_seq1_Sample2	Lny_19358_4.31	Mco_556_1.48	Afu008352	AI04G005274	AVU020263	XP_005106591.1	BGLB017274	Echl_23541	maker-scaffold1505_size280728-augustus-gene-0.66-mRNA-1	CsqKR_Scaf1_37.18	Sgl016010-mRNA1	scaffold_588.9	LotgiT121573	Halruf.T00010970.1
6362	Pca_13_34.65	comp102693_c0_seq1_Sample7	Lny_26969_4.24	Mco_623_119.23	Afu009043	AI21G022415	AVU020372	XP_005100383.1	BGLB019576	Echl_22873	augustus_masked-scaffold1410_size205025-processed-gene-0.16-mRNA-1	CsqKR_Scaf69_15.56	Sgl019348-mRNA1	scaffold_445.30	LotgiT231366	Halruf.T00010927.1
6363	Pca_13_36.24	comp117776_c0_seq1_Sample2	Lny_4226_0.64	Mco_623_122.66	Afu008840	AI21G022171	AVU020135	XP_005104985.1	BGLB028826	Echl_19149	maker-scaffold557_size464288-augustus-gene-0.67-mRNA-1	CsqKR_Scaf666_1.13	Sgl016090-mRNA1	scaffold_40001.6	LotgiT228703	Halruf.T00011067.1
6364	Pca_13_37.49	comp110019_c0_seq1_Sample2	Lny_4226_0.69	Mco_623_122.33	Afu017193	AI17G019126	AVU027677	XP_005112685.1	BGLB010153	Echl_22920	maker-scaffold_73_motu5-augustus-gene-0.154-mRNA-1	CsqKR_Scaf666_0.10	Sgl006622-mRNA1	scaffold_485.2	LotgiT178160	Halruf.T00047486.1
6386	Pca_130_3.18	comp84328_c0_seq1_Sample7	Lny_29360_0.30	Mco_186_6.86	Afu022985	AI27G026101	AVU030382	XP_005091682.1	BGLB013073	Echl_13717	maker-scaffold_65_motu5-snap-gene-1.170-mRNA-1	CsqKR_Scaf318_12.28	Sgl008054-mRNA1	scaffold_508.7	LotgiT111299	Halruf.T00024828.1
6388	Pca_130_4.39	comp113454_c0_seq1_Sample1	Lny_4840_0.51	Mco_186_5.24	Afu018450	AI23G023485	AVU023502	XP_012945613.1	BGLB033567	Echl_22584	maker-scaffold_64_motu2_3-snap-gene-1.159-mRNA-1	CsqKR_Scaf387_1.35	Sgl008430-mRNA1	scaffold_387.34	LotgiT104485	Halruf.T00024878.1
6392	Pca_1304_3.46	comp111752_c2_seq1_Sample1	Lny_17046_0.23	Mco_46_95.25	Afu003038	AI02G002188	AVU011972	XP_005103461.1	BGLB029625	Echl_03837	maker-scaffold870_size334642-augustus-gene-0.51-mRNA-1	CsqKR_Scaf5_10.13	Sgl015848-mRNA1	scaffold_511.22	LotgiT189635	Halruf.T00011223.1
6395	Pca_131_5.40	comp501594_c0_seq1_Sample7	Lny_2277_1.54	Mco_631_5.45	Afu000355	AI01G000308	AVU000686	XP_005103642.1	BGLB012864	Echl_00598	maker-scaffold202_size814650-augustus-gene-0.158-mRNA-1	CsqKR_Scaf59_6.39	Sgl009157-mRNA1	scaffold_741.25	LotgiT112523	Halruf.T00023474.1
6399	Pca_132_2.55	comp111907_c0_seq1_Sample1	Lny_22902_3.47	Mco_581_70.41	Afu014557	AI20G021606	AVU022263	XP_005093525.1	BGLB001018	Echl_22356	maker-scaffold987_size324183-augustus-gene-0.64-mRNA-1	CsqKR_Scaf147_7.13	Sgl012772-mRNA1	scaffold_253.67	LotgiT228476	Halruf.T00012006.1
6404	Pca_135_4.24	comp120836_c0_seq1_Sample11	Lny_31048_1.23	Mco_1_237.29	Afu003323	AI02G002419	AVU012776	XP_012938086.1	BGLB021305	Echl_12427	maker-scaffold1836_size130563-augustus-gene-0.25-mRNA-1	CsqKR_Scaf117_12.26	Sgl021143-mRNA1	scaffold_12650.70	LotgiT159848	Halruf.T00001968.1
6407	Pca_137_5.63	comp124493_c0_seq1_Sample8	Lny_925_0.69	Mco_74_1.67	Afu021708	AI03G004139	AVU027173	XP_005107817.1	BGLB007121	Echl_13383	maker-scaffold404_size561017-augustus-gene-0.82-mRNA-1	CsqKR_Scaf112_5.16	Sgl018982-mRNA1	scaffold_604.53	LotgiT206985	Halruf.T00036281.1
6408	Pca_137_5.85	comp63046_c0_seq1_Sample3	Lny_925_0.18	Mco_74_2.35	Afu021707	AI03G004138	AVU027226	XP_005107816.1	BGLB007122	Echl_13385	augustus_masked-scaffold404_size561017-processed-gene-0.34-mRNA-1	CsqKR_Scaf20_19.14	Sgl012735-mRNA1	scaffold_85971.15	LotgiT231795	Halruf.T00046731.1
6419	Pca_14_17.47	comp112116_c0_seq1_Sample7	Lny_5811_1.58	Mco_663_14.51	Afu017883	AI12G015043	AVU013637	XP_005096411.1	BGLB001691	Echl_08152	maker-scaffold_21_motu5-snap-gene-0.148-mRNA-1	CsqKR_Scaf133_6.21	Sgl002148-mRNA1	scaffold_77797.5	LotgiT211798	Halruf.T00004238.1
6422	Pca_14_34.47	comp109462_c1_seq1_Sample7	Lny_18178_0.32	Mco_633_62.42	Afu021096	AI24G023983	AVU026219	XP_012946089.1	BGLB002837	Echl_23408	maker-scaffold1613_size163319-augustus-gene-0.34-mRNA-1	CsqKR_Scaf252_1.17	Sgl012110-mRNA1	scaffold_21635.14	LotgiT116221	Halruf.T00020321.1
6425	Pca_14_53.13	comp116165_c0_seq1_Sample8	Lny_13826_2.23	Mco_640_8.48	Afu020975	AI24G024121	AVU026572	XP_005100334.1	BGLB030769	Echl_00328	maker-scaffold160_size1116503-augustus-gene-0.111-mRNA-1	CsqKR_Scaf222_6.17	Sgl011551-mRNA1	scaffold_859.44	LotgiT151060	Halruf.T00016140.1
6426	Pca_14_53.38	comp79333_c0_seq1_Sample11	Lny_13826_3.63	Mco_640_7.40	Afu017601	AI12G029475	AVU013495	XP_005106411.1	BGLB003427	Echl_08169	maker-scaffold294_size681604-augustus-gene-0.109-mRNA-1	CsqKR_Scaf191_3.20	Sgl017980-mRNA1	scaffold_719.14	LotgiT137721	Halruf.T00041438.1
6429	Pca_14_57.46	comp75693_c0_seq1_Sample3	Lny_7075_6.55	Mco_633_4.16	Afu021255	AI24G023912	AVU026211	XP_012938971.1	BGLB024537	Echl_04600	maker-scaffold427_size545033-augustus-gene-0.142-mRNA-1	CsqKR_Scaf269_0.22	Sgl003698-mRNA1	scaffold_783.160	LotgiT168942	Halruf.T00004443.1
6439	Pca_141_4.66	comp122010_c1_seq1_Sample11	Lny_7075_3.45	Mco_633_9.48	Afu021149	AI24G023927	AVU026428	XP_012938721.1	BGLB032805	Echl_19105	maker-scaffold_21_motu5-augustus-gene-0.125-mRNA-1	CsqKR_Scaf18_3.7	Sgl002270-mRNA1	scaffold_594.1	LotgiT167161	Halruf.T00022130.1
6440	Pca_141_4.68	comp125193_c0_seq1_Sample8	Lny_7075_3.87	Mco_633_8.39	Afu021201	AI09G010897	AVU026701	XP_005100231.2	BGLB031854	Echl_18308	augustus_masked-scaffold_156_motu5-processed-gene-0.41-mRNA-1	CsqKR_Scaf102_1.28	Sgl020099-mRNA1	scaffold_294.21	LotgiT172963	Halruf.T00051121.1
6442	Pca_142_1.51	comp117743_c0_seq1_Sample8	Lny_29850_0.16	Mco_658_7.48	Afu012583	AI04G005515	AVU013573	XP_005107773.1	BGLB027725	Echl_04750	maker-scaffold_63_motu2_3-augustus-gene-0.83-mRNA-1	CsqKR_Scaf34_4.16	Sgl003771-mRNA1	scaffold_71690.3	LotgiT94587	Halruf.T00007986.1
6443	Pca_142_1.58	comp11364_c0_seq1_Sample7	Lny_39_0.7	Mco_659_0.33	Afu012756	AI04G005957	AVU013398	XP_005096318.1	BGLB014385	Echl_20381	maker-scaffold1928_size117759-snap-gene-0.23-mRNA-1	CsqKR_Scaf245_4.15	Sgl005270-mRNA1	scaffold_860.33	LotgiT158981	Halruf.T00017642.1
6444	Pca_142_3.21	comp110657_c0_seq1_Sample7	Lny_30723_0.30	Mco_658_9.50	Afu019931	AI26G025489	AVU005715	XP_005103634.1	BGLB010828	Echl_01637	maker-scaffold_49_motu5-augustus-gene-1.112-mRNA-1	CsqKR_Scaf245_3.15	Sgl005678-mRNA1	scaffold_18546.21	LotgiT229828	Halruf.T00012147.1
6455	Pca_148_3.5	comp75693_c0_seq1_Sample12	Lny_26637_0.9	Mco_648_7.95	Afu014419	AI20G021810	AVU021980	XP_005103318.2	BGLB032131	Echl_04775	maker-scaffold70_size1090730-snap-gene-1.133-mRNA-1	CsqKR_Scaf17_5.47	Sgl008010-mRNA1	scaffold_347.65	LotgiT205347	Halruf.T00030948.1
6458	Pca_148_4.56	comp289958_c0_seq1_Sample7	Lny_26637_2.56	Mco_648_7.93	Afu021953	AI18G019642	AVU029839	XP_005102208.1	BGLB000490	Echl_05751	maker-scaffold417_size561224-augustus-gene-0.122-mRNA-1	CsqKR_Scaf302_8.57	Sgl005947-mRNA1	scaffold_486.12	LotgiT223895	Halruf.T00007235.1
6459	Pca_148_4.64	comp105998_c0_seq1_Sample2	Lny_26637_2.32	Mco_648_7.113	Afu022018	AI18G029754	AVU029989	XP_005100080.1	BGLB034258	Echl_14974	maker-scaffold1853_size269899-augustus-gene-0.56-mRNA-1	CsqKR_Scaf53_9.10	Sgl011869-mRNA1	scaffold_13470.57	LotgiT78446	Halruf.T00007414.1
6460	Pca_149_1.25	comp113838_c1_seq1_Sample7	Lny_6624_1.19	Mco_656_9.33	Afu008917	AI21G022388	AVU020771	XP_012935250.1	BGLB006504	Echl_07339	maker-scaffold202_size814650-snap-gene-0.191-mRNA-1	CsqKR_Scaf175_7.26	Sgl006750-mRNA1	scaffold_448.27	LotgiT201927	Halruf.T00050130.1
6464	Pca_149_4.66	comp110484_c0_seq1_Sample7	Lny_6624_4.14	Mco_656_6.7	Afu017178	AI17G019142	AVU028230	XP_012943950.1	BGLB016851	Echl_07411	augustus_masked-scaffold1058_size276972-processed-gene-0.26-mRNA-1	CsqKR_Scaf98_26.16	Sgl021975-mRNA1	scaffold_699.9	LotgiT52457	Halruf.T00040837.1
6465	Pca_15_23.26	comp58755_c0_seq1_Sample8	Lny_33393_2.34	Mco_641_33.24	Afu002049	AI05G006197	AVU006795	XP_005110485.1	BGLB003508	Echl_00976	maker-scaffold788_size362393-augustus-gene-0.92-mRNA-1	CsqKR_Scaf7_34.18	Sgl025647-mRNA1	scaffold_673.58	LotgiT239238	Halruf.T00004835.1
6469	Pca_15_32.50	comp101908_c0_seq1_Sample7	Lny_6176_2.33	Mco_641_22.43	Afu000268	AI01G000222	AVU001062	XP_005097510.1	BGLB030014	Echl_11703	maker-scaffold667_size414516-augustus-gene-0.67-mRNA-1	CsqKR_Scaf64_12.21	Sgl003675-mRNA1	scaffold_80387.29	LotgiT115322	Halruf.T00012481.1
6471	Pca_15_44.27	comp84107_c0_seq1_Sample11	Lny_15041_2.76	Mco_641_7.66	Afu001200	AI01G000773	AVU001566	XP_005090485.2	BGLB004618	Echl_06917	maker-scaffold1148_size252604-augustus-gene-0.54-mRNA-1	CsqKR_Scaf25_3.38	Sgl006357-mRNA1	scaffold_643.24	LotgiT211278	Halruf.T00009602.1
6473	Pca_15_6.49	comp111443_c0_seq1_Sample2	Lny_4553_0.18	Mco_156_6.48	Afu000130	AI01G000078	AVU000992	XP_005097514.1	BGLB008156	Echl_21724	maker-scaffold122_size930526-snap-gene-0.165-mRNA-1	CsqKR_Scaf166_5.26	Sgl010416-mRNA1	scaffold_26905.28	LotgiT213954	Halruf.T00003416.1
6474	Pca_15_6.56	comp85919_c0_seq1_Sample1	Lny_29351_3.60	Mco_632_3.54	Afu000673	AI01G001798	AVU001064	XP_005089103.1	BGLB001175	Echl_07044	augustus_masked-scaffold132_size1028293-processed-gene-1.42-mRNA-1	CsqKR_Scaf101_2.30	Sgl010516-mRNA1	scaffold_557.32	LotgiT117541	Halruf.T00015575.1
6480	Pca_1501_0.6	comp115412_c1_seq1_Sample2	Lny_460_2.83	Mco_590_90.73	Afu023234	AI27G025901	AVU030659	XP_012937301.1	BGLB017397	Echl_23716	maker-scaffold_47_motu5-augustus-gene-0.121-mRNA-1	CsqKR_Scaf597_0.14	Sgl022703-mRNA1	scaffold_309.26	LotgiT222951	Halruf.T00004503.1
6484	Pca_152_3.42	comp104767_c0_seq1_Sample11	Lny_29350_1.22	Mco_1_20.27	Afu016119	AI06G008183	AVU002883	XP_012941216.1	BGLB001539	Echl_08199	maker-scaffold875_size333899-augustus-gene-0.89-mRNA-1	CsqKR_Scaf349_11.11	Sgl013290-mRNA1	scaffold_775.51	LotgiT166309	Halruf.T00011291.1
6491	Pca_156_2.72	comp211579_c0_seq1_Sample7	Lny_24828_1.24	Mco_161_2.37	Afu023327	AI29G030142	AVU011372	XP_005103004.2	BGLB005076	Echl_04155	maker-scaffold2565_size62705-snap-gene-0.8-mRNA-1	CsqKR_Scaf192_4.23	Sgl004324-mRNA1	scaffold_87254.23	LotgiT228769	Halruf.T00021938.1
6492	Pca_157_2.33	comp43613_c0_seq1_Sample7	Lny_28390_0.52	Mco_66_13.24	Afu000862	AI01G000331	AVU000155	XP_005090702.1	BGLB035694	Echl_06918	snap_masked-scaffold1148_size252604-processed-gene-0.28-mRNA-1	CsqKR_Scaf31_17.15	Sgl027034-mRNA1	scaffold_591.31	LotgiT200161	Halruf.T00018236.1
6498	Pca_16_17.18	comp77861_c1_seq1_Sample3	Lny_910_0.18	Mco_565_26.19	Afu005164	AI07G008775	AVU009234	XP_012935979.1	BGLB001861	Echl_18610	maker-scaffold734_size384870-snap-gene-0.88-mRNA-1	CsqKR_Scaf478_2.11	Sgl000025-mRNA1	scaffold_564.7	LotgiT229634	Halruf.T00009178.1
6500	Pca_16_2.12	comp81597_c0_seq1_Sample8	Lny_15040_1.11	Mco_8_1.25	Afu006276	AI10G012038	AVU016442	XP_005101995.1	BGLB023831	Echl_00509	snap_masked-scaffold299_size673831-processed-gene-0.83-mRNA-1	CsqKR_Scaf320_0.7	Sgl025045-mRNA1	scaffold_274.123	LotgiT229368	Halruf.T00007362.1
6503	Pca_16_27.36	comp84525_c0_seq1_Sample11	Lny_14059_3.25	Mco_565_16.15	Afu014364	AI03G003525	AVU019716	XP_005090525.1	BGLB004946	Echl_08655	maker-scaffold73_size1086355-augustus-gene-1.155-mRNA-1	CsqKR_Scaf84_0.26	Sgl015148-mRNA1	scaffold_139.28	LotgiT201951	Halruf.T00027680.1
6504	Pca_16_28.36	comp115848_c1_seq1_Sample11	Lny_14059_5.45	Mco_565_15.48	Afu004379	AI07G009059	AVU008656	XP_005106381.1	BGLB002049	Echl_02303	maker-scaffold_181_motu5-snap-gene-1.187-mRNA-1	CsqKR_Scaf39_10.13	Sgl009803-mRNA1	scaffold_676.15	LotgiT110165	Halruf.T00001239.1
6507	Pca_16_3.37	comp99016_c0_seq1_Sample7	Lny_15770_0.35	Mco_143_0.53	Afu004351	AI07G009026	AVU009655	XP_005098680.1	BGLB001892	Echl_00573	maker-scaffold911_size549235-augustus-gene-0.98-mRNA-1	CsqKR_Scaf704_2.74	Sgl006916-mRNA1	scaffold_387.32	LotgiT236125	Halruf.T00001463.1
6509	Pca_16_31.18	comp87051_c0_seq1_Sample7	Lny_14059_8.78	Mco_565_11.12	Afu004834	AI07G009593	AVU008385	XP_005108522.1	BGLB006802	Echl_17257	maker-scaffold_188_motu5-snap-gene-0.212-mRNA-1	CsqKR_Scaf138_3.9	Sgl006823-mRNA1	scaffold_797.8	LotgiT135547	Halruf.T00027130.1
6510	Pca_16_32.30	comp130044_c0_seq1_Sample8	Lny_14059_10.33	Mco_565_9.29	Afu004492	AI07G009191	AVU008932	XP_012946049.1	BGLB001909	Echl_05456	maker-scaffold_164_motu5-snap-gene-0.97-mRNA-1	CsqKR_Scaf12_55.6	Sgl007148-mRNA1	scaffold_334.20	LotgiT230310	Halruf.T00001449.1
6513	Pca_16_35.71	comp107247_c0_seq1_Sample1	Lny_14059_11.57	Mco_565_6.16	Afu015484	AI15G017426	AVU022950	XP_005092873.1	BGLB029468	Echl_19143	maker-scaffold1646_size178968-snap-gene-0.40-mRNA-1	CsqKR_Scaf185_16.48	Sgl014409-mRNA1	scaffold_488.4	LotgiT63492	Halruf.T00016994.1
6517	Pca_16_4.58	comp114040_c0_seq1_Sample7	Lny_26651_0.35	Mco_621_0.84	Afu013957	AI03G003440	AVU019921	XP_005109022.1	BGLB001052	Echl_16898	maker-scaffold_198_motu5-augustus-gene-0.75-mRNA-1	CsqKR_Scaf7_15.10	Sgl009001-mRNA1	scaffold_500.361	LotgiT188747	Halruf.T00009861.1
6521	Pca_16_45.39	comp106082_c0_seq1_Sample7	Lny_27605_5.25	Mco_37_1.5	Afu015574	AI15G017827	AVU023020	XP_005108064.1	BGLB006789	Echl_01942	maker-scaffold250_size736157-snap-gene-0.171-mRNA-1	CsqKR_Scaf12_59.46	Sgl007972-mRNA1	scaffold_824.68	LotgiT230249	Halruf.T00044778.1
6522	Pca_16_48.49	comp121081_c3_seq1_Sample11	Lny_18175_2.30	Mco_565_30.74	Afu015283	AI15G017168	AVU022376	XP_005110159.1	BGLB001786	Echl_21676	maker-scaffold69_size1092406-augustus-gene-1.116-mRNA-1	CsqKR_Scaf138_10.31	Sgl010579-mRNA1	scaffold_59948.94	LotgiT111616	Halruf.T00001483.1
6527	Pca_16_6.62	comp96311_c0_seq1_Sample7	Lny_14063_2.47	Mco_621_3.75	Afu015492	AI15G017433	AVU022873	XP_005092496.1	BGLB010553	Echl_14465	maker-scaffold1979_size110677-snap-gene-0.32-mRNA-1	CsqKR_Scaf287_2.11	Sgl000590-mRNA1	scaffold_855.44	LotgiT106819	Halruf.T00001521.1
6529	Pca_164_0.27	comp114049_c0_seq1_Sample1	Lny_4829_3.46	Mco_583_10.19	Afu011153	AI09G011262	AVU005674	XP_005108921.1	BGLB017145	Echl_04087	maker-scaffold377_size587753-augustus-gene-0.136-mRNA-1	CsqKR_Scaf40_4.27	Sgl003064-mRNA1	scaffold_258.72	LotgiT151365	Halruf.T00002241.1
6530	Pca_165_2.31	comp114475_c0_seq1_Sample2	Lny_4236_0.34	Mco_525_4.26	Afu010425	AI16G018295	AVU029098	XP_005100291.1	BGLB030687	Echl_21158	maker-scaffold_1_motu5-augustus-gene-2.203-mRNA-1	CsqKR_Scaf52_1.27	Sgl007440-mRNA1	scaffold_17.140	LotgiT236170	Halruf.T00009561.1
6532	Pca_167_3.82	comp118351_c0_seq1_Sample8	Lny_466_0.35	Mco_149_14.60	Afu013032	AI19G020860	AVU011476	XP_005091585.1	BGLB026563	Echl_21608	maker-scaffold_126_motu5-augustus-gene-0.113-mRNA-1	CsqKR_Scaf19_2.10	Sgl007316-mRNA1	scaffold_64.40	LotgiT136147	Halruf.T00020383.1
6536	Pca_17_0.25	comp107494_c0_seq1_Sample7	Lny_3530_0.22	Mco_3_81.31	Afu006448	AI03G003928	AVU025259	XP_005091896.1	BGLB016467	Echl_24308	maker-scaffold2116_size159823-augustus-gene-0.35-mRNA-1	CsqKR_Scaf61_28.21	Sgl010183-mRNA1	scaffold_783.87.1	LotgiT217473	Halruf.T00041827.1
6539	Pca_17_16.17	comp91312_c0_seq1_Sample2	Lny_3517_1.35	Mco_3_101.26	Afu019834	AI24G024563	AVU014717	XP_005091266.1	BGLB005295	Echl_12114	maker-scaffold1359_size221255-augustus-gene-0.48-mRNA-1	CsqKR_Scaf27_8.22	Sgl008826-mRNA1	scaffold_330.38	LotgiT191567	Halruf.T00034167.1
6546	Pca_17_38.33	comp110403_c0_seq1_Sample11	Lny_31040_1.25	Mco_3_125.41	Afu012525	AI04G005570	AVU014025	XP_005106283.1	BGLB014357	Echl_00025	maker-scaffold451_size530972-snap-gene-0.100-mRNA-1	CsqKR_Scaf34_1.19	Sgl002406-mRNA1	scaffold_783.91	LotgiT206409	Halruf.T00009758.1
6550	Pca_17_44.32	comp106694_c0_seq1_Sample7	Lny_19367_0.66	Mco_3_132.27	Afu012238	AI04G004947	AVU014031	XP_005096782.1	BGLB008703	Echl_05052	maker-scaffold631_size451678-augustus-gene-0.105-mRNA-1	CsqKR_Scaf127_20.15	Sgl002635-mRNA1	scaffold_9028.28	LotgiT206222	Halruf.T00013265.1
6551	Pca_17_46.45	comp110731_c0_seq1_Sample2	Lny_20793_1.20	Mco_3_134.39	Afu012665	AI04G005859	AVU013564	XP_005098986.1	BGLB020296	Echl_20906	maker-scaffold432_size555311-snap-gene-0.129-mRNA-1	CsqKR_Scaf490_6.7	Sgl016914-mRNA1	scaffold_14592.6	LotgiT114705	Halruf.T00029399.1
6552	Pca_17_46.47	comp102500_c0_seq1_Sample7	Lny_20793_2.37	Mco_3_134.62	Afu012188	AI04G005759	AVU014758	XP_005101573.1	BGLB032180	Echl_12523	maker-scaffold_52_motu2_3-augustus-gene-1.81-mRNA-1	CsqKR_Scaf490_8.5	Sgl012024-mRNA1	scaffold_801.233	LotgiT194048	Halruf.T00033667.1
6553	Pca_17_47.22	comp99179_c0_seq1_Sample2	Lny_20793_0.27	Mco_3_135.23	Afu012134	AI04G004699	AVU013387	XP_005090558.1	BGLB007709	Echl_16714	maker-scaffold_150_motu5-augustus-gene-0.102-mRNA-1	CsqKR_Scaf127_12.43	Sgl015043-mRNA1	scaffold_388.77	LotgiT206392	Halruf.T00012047.1
6554	Pca_17_49.52	comp108999_c0_seq1_Sample7	Lny_26967_4.30	Mco_3_137.85	Afu012468	AI04G005623	AVU014223	XP_012945758.1	BGLB005727	Echl_12448	maker-scaffold_37_motu2_3-snap-gene-1.113-mRNA-1	CsqKR_Scaf61_10.33	Sgl009511-mRNA1	scaffold_255.7	LotgiT155686	Halruf.T00029365.1
6556	Pca_17_49.63	comp80320_c0_seq1_Sample1	Lny_3518_1.88	Mco_3_137.47	Afu012438	AI04G005655	AVU014711	XP_005107770.1	BGLB007890	Echl_01643	maker-scaffold_41_motu2_3-snap-gene-0.167-mRNA-1	CsqKR_Scaf27_11.44	Sgl004798-mRNA1	scaffold_784.16	LotgiT122655	Halruf.T00009805.1
6561	Pca_171_3.52	comp108262_c0_seq1_Sample7	Lny_10210_0.13	Mco_591_91.19	Afu013729	AI03G004245	AVU019493	XP_005096032.1	BGLB016441	Echl_09314	maker-scaffold850_size341041-augustus-gene-0.68-mRNA-1	CsqKR_Scaf256_6.21	Sgl012152-mRNA1	scaffold_681.12	LotgiT225963	Halruf.T00012824.1
6564	Pca_177_0.13	comp25835_c0_seq1_Sample1	Lny_12525_0.7	Mco_130_11.27	Afu013118	AI08G009832	AVU010615	XP_012941557.1	BGLB003173	Echl_05999	snap_masked-scaffold1825_size224933-processed-gene-0.43-mRNA-1	CsqKR_Scaf97_2.11	Sgl013170-mRNA1	scaffold_254.31	LotgiT92730	Halruf.T00025690.1
6568	Pca_18_12.13	comp116373_c0_seq1_Sample2	Lny_27975_1.7	Mco_623_4.11	Afu022359	AI28G026794	AVU005543	XP_005100071.2	BGLB005262	Echl_02014	augustus_masked-scaffold33_size1305100-processed-gene-1.70-mRNA-1	CsqKR_Scaf366_5.16	Sgl025197-mRNA1	scaffold_235.487	LotgiT235720	Halruf.T00041287.1
6572	Pca_18_16.17	comp114546_c0_seq1_Sample7	Lny_15042_1.55	Mco_623_9.64	Afu005662	AI19G021057	AVU017645	XP_005088903.1	BGLB009651	Echl_08901	maker-scaffold1847_size368516-augustus-gene-0.92-mRNA-1	CsqKR_Scaf3_16.7	Sgl022865-mRNA1	scaffold_839.92	LotgiT106244	Halruf.T00003975.1
6573	Pca_18_16.31	comp111065_c3_seq1_Sample7	Lny_15042_2.100	Mco_623_8.35	Afu006285	AI10G012045	AVU016883	XP_005090013.1	BGLB036139	Echl_07797	maker-scaffold567_size892197-snap-gene-0.177-mRNA-1	CsqKR_Scaf117_0.20	Sgl021950-mRNA1	scaffold_235.484	LotgiT204598	Halruf.T00041297.1
6579	Pca_18_30.89	comp95133_c0_seq1_Sample7	Lny_23264_2.12	Mco_623_6.31	Afu005604	AI04G005022	AVU017426	XP_005103120.1	BGLB032384	Echl_22349	maker-scaffold_43_motu5-augustus-gene-0.98-mRNA-1	CsqKR_Scaf174_32.13	Sgl013668-mRNA1	scaffold_743.11.1	LotgiT193840	Halruf.T00007259.1
6587	Pca_18_9.29	comp109921_c0_seq1_Sample11	Lny_23264_4.36	Mco_569_0.9	Afu005698	AI10G012260	AVU017297	XP_012944850.1	BGLB017159	Echl_04680	maker-scaffold_65_motu2_3-snap-gene-1.218-mRNA-1	CsqKR_Scaf157_9.26	Sgl018399-mRNA1	scaffold_149.71	LotgiT177462	Halruf.T00029665.1
6594	Pca_189_1.68	comp121654_c0_seq1_Sample11	Lny_16601_3.31	Mco_179_10.87	Afu021271	AI24G023891	AVU026493	XP_012937095.1	BGLB025288	Echl_01532	maker-scaffold_21_motu5-augustus-gene-0.134-mRNA-1	CsqKR_Scaf18_6.25	Sgl006382-mRNA1	scaffold_783.172	LotgiT130112	Halruf.T00016090.1
6596	Pca_19_0.23	comp319914_c0_seq1_Sample3	Lny_19817_4.86	Mco_574_7.36	Afu010779	AI09G011349	AVU005580	XP_005100785.1	BGLB010604	Echl_04109	maker-scaffold1716_size157361-augustus-gene-0.30-mRNA-1	CsqKR_Scaf202_3.16	Sgl016824-mRNA1	scaffold_393.29	LotgiT129983	Halruf.T00023325.1
6598	Pca_19_12.16	comp128108_c0_seq1_Sample8	Lny_17425_1.30	Mco_80_2.3	Afu006294	AI10G012054	AVU017603	XP_005108686.1	BGLB039921	Echl_07291	augustus_masked-scaffold189_size825463-processed-gene-0.53-mRNA-1	CsqKR_Scaf396_3.23	Sgl008253-mRNA1	scaffold_274.130	LotgiT235976	Halruf.T00038865.1
6606	Pca_19_33.44	comp88459_c0_seq1_Sample7	Lny_31039_2.54	Mco_624_20.31	Afu006321	AI10G012091	AVU017318	XP_005093331.2	BGLB003705	Echl_02319	maker-scaffold510_size494309-augustus-gene-0.93-mRNA-1	CsqKR_Scaf3_79.16	Sgl022811-mRNA1	scaffold_17.237	LotgiT236029	Halruf.T00015130.1
6611	Pca_19_6.42	comp111643_c0_seq1_Sample1	Lny_12096_1.38	Mco_574_1.18	Afu011081	AI09G011854	AVU005706	XP_005107087.1	BGLB028071	Echl_16540	maker-scaffold966_size389352-augustus-gene-0.66-mRNA-1	CsqKR_Scaf107_1.27	Sgl005109-mRNA1	scaffold_802.47	LotgiT225997	Halruf.T00005314.1
6620	Pca_2_105.23	comp114733_c2_seq1_Sample11	Lny_6634_0.49	Mco_85_19.46	Afu009841	AI12G014081	AVU016144	XP_005109012.1	BGLB028104	Echl_09311	maker-scaffold_57_motu5-augustus-gene-0.81-mRNA-1	CsqKR_Scaf112_1.17	Sgl007561-mRNA1	scaffold_533.10	LotgiT196769	Halruf.T00036849.1
6626	Pca_2_11.20	comp130649_c0_seq1_Sample8	Lny_12089_3.108	Mco_581_90.63	Afu014544	AI20G021589	AVU021581	XP_005100078.2	BGLB000455	Echl_17671	augustus_masked-scaffold1853_size269899-processed-gene-0.24-mRNA-1	CsqKR_Scaf65_7.30	Sgl007017-mRNA1	scaffold_208.54	LotgiT201019	Halruf.T00014283.1
6632	Pca_2_21.15	comp80538_c0_seq1_Sample12	Lny_27971_2.16	Mco_581_104.29	Afu014726	AI06G008549	AVU021798	XP_012937485.1	BGLB005399	Echl_03683	maker-scaffold_104_motu5-augustus-gene-0.198-mRNA-1	CsqKR_Scaf91_15.35	Sgl001153-mRNA1	scaffold_64.132	LotgiT190780	Halruf.T00025967.1
6635	Pca_2_26.70	comp97169_c0_seq1_Sample7	Lny_10577_2.41	Mco_581_110.44	Afu014635	AI20G021673	AVU021362	XP_005112130.1	BGLB000110	Echl_20301	augustus_masked-scaffold_12_motu4-processed-gene-3.72-mRNA-1	CsqKR_Scaf91_15.9	Sgl011418-mRNA1	scaffold_773.50	LotgiT193380	Halruf.T00025963.1
6639	Pca_2_40.28	comp93510_c0_seq1_Sample7	Lny_31047_1.37	Mco_581_128.60	Afu014684	AI06G008504	AVU021503	XP_005097553.1	BGLB014231	Echl_14897	maker-scaffold1220_size345856-augustus-gene-0.69-mRNA-1	CsqKR_Scaf41_14.17	Sgl000842-mRNA1	scaffold_227.4	LotgiT238923	Halruf.T00048452.1
6646	Pca_2_57.40	comp33298_c0_seq1_Sample11	Lny_16603_1.22	Mco_581_149.32	Afu022044	AI18G019879	AVU029722	XP_005104521.1	BGLB001029	Echl_07910	maker-scaffold140_size903475-augustus-gene-0.211-mRNA-1	CsqKR_Scaf261_0.18	Sgl005897-mRNA1	scaffold_253.84	LotgiT182182	Halruf.T00019907.1
6649	Pca_2_6.17	comp111920_c0_seq1_Sample11	Lny_5295_1.22	Mco_581_85.28	Afu014901	AI20G021337	AVU022103	XP_012938377.1	BGLB028047	Echl_15435	maker-scaffold466_size520639-augustus-gene-0.115-mRNA-1	CsqKR_Scaf144_8.3	Sgl022152-mRNA1	scaffold_773.5	LotgiT230887	Halruf.T00044605.1
6652	Pca_2_6.41	comp106998_c0_seq1_Sample7	Lny_5295_1.49	Mco_581_85.64	Afu022297	AI18G020320	AVU030014	XP_012945678.1	BGLB024410	Echl_08394	maker-scaffold1617_size275474-snap-gene-0.69-mRNA-1	CsqKR_Scaf103_9.10	Sgl000865-mRNA1	scaffold_88863.15	LotgiT132681	Halruf.T00026007.1
6655	Pca_2_75.25	comp78243_c0_seq1_Sample3	Lny_12088_5.38	Mco_612_3.31	Afu022229	AI18G020264	AVU021724	XP_012936716.1	BGLB010620	Echl_11312	maker-scaffold289_size806709-augustus-gene-0.180-mRNA-1	CsqKR_Scaf53_13.67	Sgl007206-mRNA1	scaffold_235.267	LotgiT122783	Halruf.T00008452.1
6656	Pca_2_77.25	comp335356_c0_seq1_Sample3	Lny_16604_1.27	Mco_612_5.56	Afu022129	AI18G020006	AVU021692	NP_001191549.1	BGLB002636	Echl_21537	maker-scaffold2208_size84888-snap-gene-0.14-mRNA-1	CsqKR_Scaf53_3.13	Sgl015480-mRNA1	scaffold_411.2_evm.model.scaffold_411.4	LotgiT111288	Halruf.T00020002.1
6658	Pca_2_95.35	comp103875_c0_seq1_Sample1	Lny_11779_0.61	Mco_85_8.25	Afu021874	AI18G019732	AVU029651	XP_005093144.1	BGLB014244	Echl_13360	maker-scaffold97_size984476-augustus-gene-0.176-mRNA-1	CsqKR_Scaf75_15.21	Sgl000957-mRNA1	scaffold_806.19	LotgiT230999	Halruf.T00024399.1
6659	Pca_20_10.33	comp107957_c0_seq1_Sample7	Lny_6191_0.54	Mco_594_5.41	Afu008100	AI08G010229	AVU018927	XP_005105279.1	BGLB021194	Echl_14750	maker-scaffold308_size947942-augustus-gene-0.180-mRNA-1	CsqKR_Scaf75_24.35	Sgl017271-mRNA1	scaffold_801.6	LotgiT230595	Halruf.T00010485.1
6663	Pca_20_17.47	comp110438_c0_seq1_Sample11	Lny_23853_2.33	Mco_537_3.29	Afu019041	AI22G022821	AVU024665	XP_005105399.1	BGLB008292	Echl_20887	maker-scaffold1849_size128597-snap-gene-0.25-mRNA-1	CsqKR_Scaf119_11.31	Sgl000760-mRNA1	scaffold_353.4	LotgiT212744	Halruf.T00033823.1
6666	Pca_20_2.43	comp94538_c0_seq1_Sample7	Lny_22903_4.33	Mco_594_12.30	Afu007743	AI08G010650	AVU018729	XP_005099026.1	BGLB009311	Echl_17585	maker-scaffold48_size1184581-augustus-gene-1.130-mRNA-1	CsqKR_Scaf103_37.38	Sgl000106-mRNA1	scaffold_64.9	LotgiT219308	Halruf.T00013378.1
6668	Pca_20_27.12	comp96766_c0_seq1_Sample11	Lny_16206_2.37	Mco_110_4.26	Afu007553	AI08G010772	AVU017921	XP_005098336.1	BGLB023394	Echl_05323	maker-scaffold2869_size26082-augustus-gene-0.7-mRNA-1	CsqKR_Scaf95_25.9	Sgl015330-mRNA1	scaffold_682.11_evm.model.scaffold_682.12	LotgiT232981	Halruf.T00001790.1
6669	Pca_20_28.23	comp108485_c0_seq1_Sample7	Lny_16206_2.67	Mco_110_4.27	Afu008258	AI08G010392	AVU017800	XP_012937962.1	BGLB004613	Echl_08247	maker-scaffold_35_motu4-augustus-gene-0.87-mRNA-1	CsqKR_Scaf95_25.27	Sgl015333-mRNA1	scaffold_682.13.2	LotgiT120476	Halruf.T00001789.1
6675	Pca_20_35.10	comp76941_c4_seq1_Sample3	Lny_16203_4.30	Mco_528_5.17	Afu008029	AI08G009896	AVU018878	XP_012941435.1	BGLB004424	Echl_16176	maker-scaffold390_size694503-augustus-gene-0.128-mRNA-1	CsqKR_Scaf65_15.41	Sgl002828-mRNA1	scaffold_43.25	LotgiT215487	Halruf.T00033845.1
6676	Pca_20_36.9	comp25275_c0_seq1_Sample11	Lny_16203_4.60	Mco_528_5.44	Afu007698	AI08G010609	AVU017967	XP_012943013.1	BGLB018187	Echl_10425	maker-scaffold35_size1276849-augustus-gene-0.70-mRNA-1	CsqKR_Scaf65_15.38	Sgl018798-mRNA1	scaffold_43.24	LotgiT161207	Halruf.T00033846.1
6677	Pca_20_40.15	comp425363_c0_seq1_Sample7	Lny_8692_6.59	Mco_528_11.43	Afu019099	AI22G022769	AVU024761	XP_005107732.1	BGLB002622	Echl_14361	maker-scaffold313_size845213-snap-gene-0.181-mRNA-1	CsqKR_Scaf95_28.28	Sgl010642-mRNA1	scaffold_205.8	LotgiT76584	Halruf.T00032353.1
6678	Pca_20_41.45	comp104388_c0_seq1_Sample7	Lny_8692_6.33	Mco_528_12.39	Afu018513	AI22G022982	AVU024794	XP_012938023.1	BGLB006860	Echl_08353	augustus_masked-scaffold439_size539181-processed-gene-0.20-mRNA-1	CsqKR_Scaf103_37.26	Sgl000165-mRNA1	scaffold_64.4	LotgiT111576	Halruf.T00013339.1
6681	Pca_20_43.67	comp568204_c0_seq1_Sample11	Lny_9214_0.63	Mco_528_15.84	Afu018606	AI22G023244	AVU025000	XP_012940577.1	BGLB031731	Echl_17943	maker-scaffold1028_size285596-augustus-gene-0.36-mRNA-1	CsqKR_Scaf95_13.14	Sgl019538-mRNA1	scaffold_566.61	LotgiT227847	Halruf.T00008435.1
6689	Pca_200_1.44	comp58970_c0_seq1_Sample1	Lny_23271_1.35	Mco_191_3.37	Afu012025	AI11G013848	AVU003782	XP_005090933.1	BGLB010564	Echl_15154	augustus_masked-scaffold855_size339180-processed-gene-0.19-mRNA-1	CsqKR_Scaf69_75.32	Sgl021660-mRNA1	scaffold_576.57	LotgiT119936	Halruf.T00005696.1
6690	Pca_205_0.15	comp84886_c0_seq1_Sample2	Lny_14687_0.109	Mco_642_44.18	Afu018165	AI03G003957	AVU023991	XP_005112697.1	BGLB013693	Echl_15561	maker-scaffold1163_size248013-augustus-gene-0.46-mRNA-1	CsqKR_Scaf22_14.34	Sgl015092-mRNA1	scaffold_176.31	LotgiT213091	Halruf.T00038438.1
6696	Pca_21_18.37	comp107650_c1_seq1_Sample1	Lny_921_0.86	Mco_46_28.14	Afu003625	AI02G001971	AVU011827	XP_005094820.1	BGLB020723	Echl_11877	maker-scaffold1803_size135730-snap-gene-0.35-mRNA-1	CsqKR_Scaf5_12.15	Sgl020292-mRNA1	scaffold_81437.24	LotgiT234974	Halruf.T00001988.1
6699	Pca_21_2.31	comp118236_c1_seq1_Sample2	Lny_16210_1.39	Mco_46_47.18	Afu003770	AI02G002110	AVU012900	XP_005096385.2	BGLB021494	Echl_14080	maker-scaffold82_size1051132-augustus-gene-1.118-mRNA-1	CsqKR_Scaf35_37.19	Sgl013273-mRNA1	scaffold_39786.13	LotgiT215894	Halruf.T00037268.1
6702	Pca_21_25.77	comp114557_c0_seq1_Sample2	Lny_921_0.54	Mco_46_39.46	Afu016230	AI06G008405	AVU003816	XP_005109877.1	BGLB021010	Echl_11845	maker-scaffold30_size1321539-snap-gene-0.142-mRNA-1	CsqKR_Scaf117_10.18	Sgl005829-mRNA1	scaffold_816.101	LotgiT129002	Halruf.T00022468.1
6710	Pca_21_36.22	comp36047_c0_seq1_Sample7	Lny_18494_1.43	Mco_46_10.32	Afu002997	AI02G002131	AVU012667	XP_012945983.1	BGLB038320	Echl_07170	maker-scaffold1746_size145115-augustus-gene-0.41-mRNA-1	CsqKR_Scaf35_21.12	Sgl003641-mRNA1	scaffold_235.372	LotgiT110630	Halruf.T00009384.1
6712	Pca_21_39.25	comp104089_c0_seq1_Sample2	Lny_7507_0.29	Mco_46_7.50	Afu003263	AI02G002475	AVU011999	XP_005093754.1	BGLB001512	Echl_01115	maker-scaffold580_size452562-snap-gene-0.94-mRNA-1	CsqKR_Scaf117_14.62	Sgl008709-mRNA1	scaffold_15.13.1	LotgiT115813	Halruf.T00022506.1
6713	Pca_21_39.34	comp120752_c0_seq1_Sample11	Lny_7507_0.48	Mco_46_7.34	Afu016349	AI06G007517	AVU002808	XP_012942081.1	BGLB003253	Echl_16674	maker-scaffold247_size737826-snap-gene-0.163-mRNA-1	CsqKR_Scaf35_13.37	Sgl023807-mRNA1	scaffold_632.27	LotgiT233981	Halruf.T00011185.1
6714	Pca_21_4.20	comp114496_c0_seq1_Sample7	Lny_27606_3.31	Mco_46_46.30	Afu003644	AI02G001942	AVU012940	XP_012942472.1	BGLB017833	Echl_03845	maker-scaffold_92_motu5-augustus-gene-0.177-mRNA-1	CsqKR_Scaf524_3.15	Sgl011265-mRNA1	scaffold_79503.4	LotgiT127458	Halruf.T00003790.1
6715	Pca_21_4.6	comp67483_c0_seq1_Sample3	Lny_27606_3.29	Mco_46_44.43	Afu004052	AI02G003036	AVU012125	XP_005100869.1	BGLB012660	Echl_08030	maker-scaffold803_size383177-augustus-gene-0.88-mRNA-1	CsqKR_Scaf35_57.11	Sgl016365-mRNA1	scaffold_124.18	LotgiT233963	Halruf.T00002075.1
6718	Pca_211_0.55	comp77261_c0_seq1_Sample12	Lny_28888_0.60	Mco_625_9.23	Afu008424	AI04G005188	AVU020712	XP_005098883.1	BGLB035057	Echl_04712	maker-scaffold_148_motu5-augustus-gene-1.68-mRNA-1	CsqKR_Scaf254_1.24	Sgl025564-mRNA1	scaffold_445.48	LotgiT116743	Halruf.T00029215.1
6721	Pca_219_0.22	comp87644_c0_seq1_Sample7	Lny_25832_1.29	Mco_207_1.67	Afu020087	AI26G025835	AVU004383	XP_005109108.1	BGLB014089	Echl_12455	maker-scaffold1133_size256728-snap-gene-0.52-mRNA-1	CsqKR_Scaf61_3.4	Sgl002047-mRNA1	scaffold_373.17.1	LotgiT184590	Halruf.T00000333.1
6722	Pca_22_17.40	comp114023_c1_seq1_Sample7	Lny_12505_1.138	Mco_25_33.60	Afu004682	AI07G009386	AVU009428	XP_005101203.1	BGLB032970	Echl_02163	augustus_masked-scaffold220_size775114-processed-gene-0.64-mRNA-1	CsqKR_Scaf39_46.25	Sgl007155-mRNA1	scaffold_801.127	LotgiT195736	Halruf.T00000625.1
6727	Pca_22_21.28	comp114964_c0_seq1_Sample2	Lny_23270_1.53	Mco_25_29.55	Afu020526	AI30G028115	AVU028485	XP_012942172.1	BGLB025948	Echl_08671	augustus_masked-scaffold73_size1086355-processed-gene-1.54-mRNA-1	CsqKR_Scaf70_11.15	Sgl000979-mRNA1	scaffold_235.72	LotgiT224004	Halruf.T00025837.1
6728	Pca_22_27.42	comp111595_c0_seq1_Sample7	Lny_17429_0.62	Mco_25_22.88	Afu004568	AI07G009264	AVU009279	XP_005094768.1	BGLB002358	Echl_03160	maker-scaffold630_size436588-augustus-gene-0.82-mRNA-1	CsqKR_Scaf113_16.59	Sgl009354-mRNA1	scaffold_779.21	LotgiT149590	Halruf.T00027955.1
6735	Pca_23_2.35	comp110527_c0_seq1_Sample1	Lny_7092_0.21	Mco_1_224.34	Afu016411	AI06G007587	AVU004066	XP_005103363.1	BGLB032243	Echl_06144	maker-scaffold727_size526111-augustus-gene-0.139-mRNA-1	CsqKR_Scaf35_53.28	Sgl008483-mRNA1	scaffold_69739.19	LotgiT138628	Halruf.T00005999.1
6737	Pca_23_20.36	comp106197_c0_seq1_Sample11	Lny_3075_2.29	Mco_145_7.49	Afu015368	AI15G016994	AVU022501	XP_005100702.1	BGLB001936	Echl_15682	maker-scaffold114_size952966-augustus-gene-0.189-mRNA-1	CsqKR_Scaf12_0.13	Sgl007151-mRNA1	scaffold_10886.26	LotgiT228978	Halruf.T00001301.1
6738	Pca_23_3.32	comp101379_c0_seq1_Sample2	Lny_7092_0.22	Mco_1_225.45	Afu003489	AI02G002707	AVU012307	XP_005099209.1	BGLB008392	Echl_22058	augustus_masked-scaffold221_size774210-processed-gene-0.64-mRNA-1	CsqKR_Scaf35_53.27	Sgl013455-mRNA1	scaffold_489.19	LotgiT205108	Halruf.T00006006.1
6739	Pca_23_32.17	comp71662_c0_seq1_Sample7	Lny_25369_0.8	Mco_161_1.47	Afu019167	AI14G016744	AVU010698	XP_012943913.1	BGLB008102	Echl_14069	maker-scaffold_172_motu5-snap-gene-0.168-mRNA-1	CsqKR_Scaf228_22.32	Sgl003311-mRNA1	scaffold_612.98	LotgiT113682	Halruf.T00029733.1
6741	Pca_23_5.22	comp127502_c0_seq1_Sample8	Lny_12499_6.65	Mco_1_227.75	Afu016290	AI06G008333	AVU002483	XP_012935792.1	BGLB031270	Echl_05526	maker-scaffold_63_motu5-augustus-gene-0.59-mRNA-1	CsqKR_Scaf35_38.10	Sgl004436-mRNA1	scaffold_376.5	LotgiT233929	Halruf.T00025357.1
6746	Pca_24_17.38	comp82831_c0_seq1_Sample1	Lny_14688_0.74	Mco_628_106.37	Afu015746	AI15G017269	AVU023323	XP_005097307.1	BGLB016512	Echl_05192	maker-scaffold98_size1373077-snap-gene-0.126-mRNA-1	CsqKR_Scaf12_39.12	Sgl016942-mRNA1	scaffold_577.7	LotgiT109978	Halruf.T00009201.1
6748	Pca_24_22.29	comp64866_c0_seq1_Sample10	Lny_12500_2.80	Mco_628_100.62	Afu015571	AI15G017767	AVU022371	XP_005111819.1	BGLB028775	Echl_01948	maker-scaffold2783_size31954-augustus-gene-0.9-mRNA-1	CsqKR_Scaf12_47.44	Sgl017937-mRNA1	scaffold_81.57	LotgiT229333	Halruf.T00001421.1
6751	Pca_24_24.31	comp111684_c0_seq1_Sample7	Lny_7076_4.55	Mco_628_97.63	Afu015829	AI15G017681	AVU023022	XP_005093863.1	BGLB031393	Echl_15755	maker-scaffold_10_motu2_3-augustus-gene-0.69-mRNA-1	CsqKR_Scaf39_18.13	Sgl014330-mRNA1	scaffold_855.35	LotgiT221230	Halruf.T00032291.1
6753	Pca_24_28.31	comp121691_c2_seq1_Sample8	Lny_8693_5.46	Mco_628_94.35	Afu004921	AI07G008876	AVU009355	XP_005104405.1	BGLB006413	Echl_02165	maker-scaffold200_size821395-augustus-gene-0.134-mRNA-1	CsqKR_Scaf12_14.10	Sgl012984-mRNA1	scaffold_801.114	LotgiT108291	Halruf.T00048261.1
6763	Pca_24_5.19	comp101703_c0_seq1_Sample2	Lny_25370_1.40	Mco_628_120.19	Afu004262	AI07G009708	AVU009066	XP_005101329.1	BGLB035041	Echl_01670	augustus_masked-scaffold1539_size176714-processed-gene-0.11-mRNA-1	CsqKR_Scaf140_3.28	Sgl006053-mRNA1	scaffold_43543.8	LotgiT106607	Halruf.T00027063.1
6772	Pca_25_21.26	comp685150_c0_seq1_Sample2	Lny_15762_2.36	Mco_560_8.35	Afu001223	AI01G000798	AVU001471	XP_012943085.1	BGLB033528	Echl_02499	maker-scaffold250_size736157-augustus-gene-0.141-mRNA-1	CsqKR_Scaf25_20.34	Sgl007636-mRNA1	scaffold_604.2	LotgiT109065	Halruf.T00003489.1
6773	Pca_25_26.35	comp57896_c0_seq1_Sample3	Lny_15452_2.48	Mco_560_14.48	Afu001352	AI01G000938	AVU000751	XP_005091390.1	BGLB022721	Echl_00501	maker-scaffold671_size411837-augustus-gene-0.91-mRNA-1	CsqKR_Scaf98_8.25	Sgl012526-mRNA1	scaffold_12.200	LotgiT173111	Halruf.T00032760.1
6776	Pca_25_3.15	comp112424_c0_seq1_Sample2	Lny_15459_0.34	Mco_560_46.46	Afu002184	AI05G006069	AVU006955	XP_012938221.1	BGLB013838	Echl_17036	snap_masked-scaffold275_size705257-processed-gene-0.109-mRNA-1	CsqKR_Scaf50_38.35	Sgl006517-mRNA1	scaffold_590.53	LotgiT167298	Halruf.T00019502.1
6778	Pca_25_8.26	comp87480_c0_seq1_Sample7	Lny_3842_0.38	Mco_560_53.38	Afu002346	AI05G006731	AVU006473	XP_012934651.1	BGLB035905	Echl_04181	maker-scaffold616_size510198-snap-gene-0.133-mRNA-1	CsqKR_Scaf169_4.13	Sgl020256-mRNA1	scaffold_813.28	LotgiT159143	Halruf.T00014964.1
6786	Pca_26_33.30	comp105670_c0_seq1_Sample7	Lny_6629_0.36	Mco_3_177.45	Afu019810	AI26G025665	AVU013909	XP_005091244.1	BGLB012156	Echl_08592	maker-scaffold107_size967136-augustus-gene-0.172-mRNA-1	CsqKR_Scaf127_1.27	Sgl008883-mRNA1	scaffold_12.63	LotgiT122247	Halruf.T00033705.1
6787	Pca_26_36.21	comp108304_c0_seq1_Sample1	Lny_25378_0.33	Mco_3_181.34	Afu019985	AI26G025601	AVU005866	XP_005105947.1	BGLB014332	Echl_15498	augustus_masked-scaffold1555_size172685-processed-gene-0.17-mRNA-1	CsqKR_Scaf27_24.32	Sgl006966-mRNA1	scaffold_9028.31	LotgiT213936	Halruf.T00012105.1
6788	Pca_26_36.65	comp765505_c0_seq1_Sample11	Lny_25378_0.43	Mco_3_181.39	Afu020088	AI26G025834	AVU013588	XP_005108359.1	BGLB005261	Echl_06224	maker-scaffold1133_size256728-augustus-gene-0.51-mRNA-1	CsqKR_Scaf27_17.12	Sgl007638-mRNA1	scaffold_274.79	LotgiT231388	Halruf.T00013557.1
6797	Pca_27_14.64	comp102851_c0_seq1_Sample7	Lny_28894_0.42	Mco_54_5.81	Afu011192	AI09G011226	AVU004751	XP_005108922.1	BGLB016355	Echl_10000	augustus_masked-scaffold1766_size141275-processed-gene-0.14-mRNA-1	CsqKR_Scaf145_0.32	Sgl005108-mRNA1	scaffold_802.45	LotgiT202318	Halruf.T00002230.1
6798	Pca_27_14.86	comp114260_c0_seq1_Sample7	Lny_18507_0.20	Mco_54_5.39	Afu010776	AI09G011344	AVU006374	XP_005107582.1	BGLB010124	Echl_00750	maker-scaffold192_size821929-snap-gene-0.184-mRNA-1	CsqKR_Scaf203_4.31	Sgl017602-mRNA1	scaffold_239.56	LotgiT207383	Halruf.T00002227.1
6799	Pca_27_16.55	comp128599_c2_seq1_Sample8	Lny_4227_2.68	Mco_54_2.77	Afu012664	AI04G005827	AVU014020	XP_005103805.1	BGLB013946	Echl_05061	maker-scaffold432_size555311-augustus-gene-0.102-mRNA-1	CsqKR_Scaf37_15.34	Sgl008537-mRNA1	scaffold_212.12	LotgiT98069	Halruf.T00014462.1
6809	Pca_28_1.17	comp73384_c0_seq1_Sample3	Lny_20234_5.10	Mco_471_1.34	Afu002582	AI09G011588	AVU007893	XP_005092365.1	BGLB014380	Echl_21598	maker-scaffold_31_motu2_3-augustus-gene-0.76-mRNA-1	CsqKR_Scaf84_13.5	Sgl007293-mRNA1	scaffold_508.60	LotgiT192880	Halruf.T00005157.1
6811	Pca_28_10.28	comp36159_c0_seq1_Sample12	Lny_29836_0.21	Mco_647_4.71	Afu002163	AI05G006082	AVU007116	XP_005092739.1	BGLB006540	Echl_03349	maker-scaffold283_size694969-snap-gene-0.119-mRNA-1	CsqKR_Scaf4_11.21	Sgl015942-mRNA1	scaffold_850.62	LotgiT126607	Halruf.T00005258.1
6815	Pca_28_21.45	comp104721_c0_seq1_Sample7	Lny_16205_2.72	Mco_611_11.29	Afu000046	AI13G016006	AVU000798	XP_005089754.1	BGLB012525	Echl_17343	maker-scaffold1262_size228529-snap-gene-0.46-mRNA-1	CsqKR_Scaf36_20.21	Sgl001848-mRNA1	scaffold_788.28	LotgiT189885	Halruf.T00010895.1
6816	Pca_28_21.59	comp93674_c0_seq1_Sample11	Lny_16205_2.70	Mco_611_11.45	Afu000047	AI13G016005	AVU000782	XP_005089757.1	BGLB012526	Echl_17344	maker-scaffold1262_size228529-augustus-gene-0.36-mRNA-1	CsqKR_Scaf36_20.27	Sgl017455-mRNA1	scaffold_534.23	LotgiT198000	Halruf.T00010894.1
6819	Pca_28_3.35	comp124104_c0_seq1_Sample8	Lny_20234_3.23	Mco_646_1.32	Afu001152	AI01G000419	AVU000697	XP_005089719.1	BGLB022997	Echl_11491	augustus_masked-scaffold1048_size287088-processed-gene-0.25-mRNA-1	CsqKR_Scaf398_5.13	Sgl018102-mRNA1	scaffold_633.45	LotgiT124894	Halruf.T00034379.1
6821	Pca_28_32.21	comp121688_c0_seq1_Sample11	Lny_3521_1.30	Mco_47_5.23	Afu002437	AI05G006643	AVU006773	XP_012946756.1	BGLB023280	Echl_13462	maker-scaffold_20_motu5-augustus-gene-0.157-mRNA-1	CsqKR_Scaf36_16.8	Sgl018106-mRNA1	scaffold_831.17.1	LotgiT219481	Halruf.T00029319.1
6823	Pca_29_1.26	comp110927_c4_seq1_Sample7	Lny_26275_1.32	Mco_33_57.42	Afu005222	AI07G008705	AVU008446	XP_012935610.1	BGLB026422	Echl_11484	maker-scaffold1271_size226197-augustus-gene-0.35-mRNA-1	CsqKR_Scaf361_4.2	Sgl002756-mRNA1	scaffold_13106.42.3	LotgiT154544	Halruf.T00000686.1
6826	Pca_29_14.24	comp114636_c0_seq1_Sample11	Lny_14060_4.88	Mco_33_42.14	Afu015671	AI15G017693	AVU022876	XP_012934696.1	BGLB002000	Echl_05870	maker-scaffold_98_motu5-snap-gene-0.115-mRNA-1	CsqKR_Scaf704_2.21	Sgl012987-mRNA1	scaffold_801.111	LotgiT205870	Halruf.T00043030.1
6827	Pca_29_15.36	comp105766_c0_seq1_Sample7	Lny_14060_4.74	Mco_33_41.35	Afu004950	AI07G008913	AVU008874	XP_005092495.1	BGLB010551	Echl_14468	maker-scaffold_42_motu5-augustus-gene-1.156-mRNA-1	CsqKR_Scaf287_2.31	Sgl000588-mRNA1	scaffold_156.35	LotgiT105926	Halruf.T00006327.1
6831	Pca_29_19.53	comp111445_c0_seq1_Sample11	Lny_10958_1.40	Mco_33_37.35	Afu015546	AI15G017481	AVU022415	XP_005097727.1	BGLB002369	Echl_02831	maker-scaffold1745_size145213-augustus-gene-0.31-mRNA-1	CsqKR_Scaf10_15.11	Sgl018594-mRNA1	scaffold_103.70	LotgiT185397	Halruf.T00000781.1
6832	Pca_29_19.57	comp116614_c1_seq1_Sample2	Lny_10958_1.25	Mco_33_36.38	Afu015848	AI15G017658	AVU023285	XP_005108633.2	BGLB029584	Echl_16364	augustus_masked-scaffold258_size726094-processed-gene-0.56-mRNA-1	CsqKR_Scaf39_4.17	Sgl009833-mRNA1	scaffold_24334.22	LotgiT237186	Halruf.T00032257.1
6843	Pca_3_28.23	comp112855_c0_seq1_Sample2	Lny_19357_8.46	Mco_657_45.9	Afu016746	AI17G018890	AVU020608	XP_005106911.1	BGLB010418	Echl_04526	maker-scaffold46_size1206659-augustus-gene-0.80-mRNA-1	CsqKR_Scaf175_18.18	Sgl007106-mRNA1	scaffold_835.9	LotgiT207505	Halruf.T00000961.1
6844	Pca_3_32.22	comp113255_c0_seq1_Sample7	Lny_28875_0.4	Mco_657_41.36	Afu009161	AI21G022043	AVU021119	XP_012945383.1	BGLB000853	Echl_10839	maker-scaffold311_size656794-snap-gene-0.155-mRNA-1	CsqKR_Scaf69_1.15	Sgl021733-mRNA1	scaffold_224.33	LotgiT228859	Halruf.T00007825.1
6846	Pca_3_43.44	comp114172_c0_seq1_Sample8	Lny_22013_4.53	Mco_657_22.39	Afu008559	AI04G005060	AVU020162	XP_005090495.1	BGLB012121	Echl_16999	maker-scaffold1058_size276972-snap-gene-0.60-mRNA-1	CsqKR_Scaf1_19.33	Sgl006693-mRNA1	scaffold_12.37	LotgiT113545	Halruf.T00006852.1
6848	Pca_3_50.32	comp91824_c0_seq1_Sample8	Lny_29352_3.95	Mco_657_13.5	Afu016990	AI17G019420	AVU028105	XP_005099009.1	BGLB000729	Echl_04214	augustus_masked-scaffold557_size464288-processed-gene-0.31-mRNA-1	CsqKR_Scaf8_2.14	Sgl017867-mRNA1	scaffold_235.172	LotgiT198052	Halruf.T00034946.1
6850	Pca_3_52.20	comp118586_c0_seq1_Sample2	Lny_29352_0.35	Mco_657_11.55	Afu009194	AI21G022102	AVU020307	XP_012945412.1	BGLB008001	Echl_23986	maker-scaffold380_size585141-snap-gene-0.130-mRNA-1	CsqKR_Scaf666_2.20	Sgl024812-mRNA1	scaffold_487.21	LotgiT116619	Halruf.T00011057.1
6852	Pca_3_61.13	comp554875_c0_seq1_Sample7	Lny_22495_2.25	Mco_657_2.10	Afu008574	AI21G022367	AVU021064	XP_012942721.1	BGLB000810	Echl_16113	augustus_masked-scaffold293_size682241-processed-gene-0.65-mRNA-1	CsqKR_Scaf175_14.6	Sgl017346-mRNA1	scaffold_239.41	LotgiT179503	Halruf.T00041606.1
6863	Pca_3_88.35	comp123350_c0_seq1_Sample11	Lny_22910_1.24	Mco_9_2.49	Afu023475	AI14G016636	AVU031047	XP_005111632.2	BGLB032640	Echl_01494	maker-scaffold132_size1028293-snap-gene-1.126-mRNA-1	CsqKR_Scaf130_22.32	Sgl016631-mRNA1	scaffold_330.4	LotgiT228809	Halruf.T00029729.1
6865	Pca_30_10.39	comp226926_c0_seq1_Sample1	Lny_6193_0.33	Mco_3_204.36	Afu012420	AI04G005670	AVU014586	XP_005111218.1	BGLB038454	Echl_03453	maker-scaffold573_size462363-snap-gene-0.77-mRNA-1	CsqKR_Scaf61_8.28	Sgl024029-mRNA1	scaffold_639.136	LotgiT65334	Halruf.T00036122.1
6866	Pca_30_10.44	comp111836_c0_seq1_Sample8	Lny_6193_0.32	Mco_3_204.35	Afu012667	AI04G005862	AVU013188	XP_005109552.1	BGLB030556	Echl_10868	augustus_masked-scaffold290_size686010-processed-gene-0.71-mRNA-1	CsqKR_Scaf127_21.27	Sgl003784-mRNA1	scaffold_131.34	LotgiT108713	Halruf.T00033679.1
6867	Pca_30_12.4	comp97234_c0_seq1_Sample2	Lny_14071_0.38	Mco_3_207.61	Afu019947	AI13G015898	AVU004647	XP_005100805.1	BGLB011658	Echl_04745	maker-scaffold80_size1068715-augustus-gene-0.122-mRNA-1	CsqKR_Scaf195_3.22	Sgl015637-mRNA1	scaffold_149.14	LotgiT122249	Halruf.T00024497.1
6868	Pca_30_14.45	comp76738_c0_seq1_Sample3	Lny_18178_1.80	Mco_633_60.49	Afu017762	AI12G014146	AVU013876	XP_005103854.2	BGLB028117	Echl_00340	augustus_masked-scaffold29_size1347381-processed-gene-1.55-mRNA-1	CsqKR_Scaf133_4.25	Sgl019868-mRNA1	scaffold_805.1	LotgiT231199	Halruf.T00043171.1
6877	Pca_31_2.43	comp76434_c0_seq1_Sample3	Lny_5310_0.35	Mco_527_39.72	Afu013176	AI19G020759	AVU010648	XP_005088844.2	BGLB039481	Echl_17551	maker-scaffold_25_motu4-augustus-gene-1.58-mRNA-1	CsqKR_Scaf280_4.17	Sgl002229-mRNA1	scaffold_500.105	LotgiT233620	Halruf.T00037053.1
6883	Pca_32_0.20	comp69851_c0_seq1_Sample3	Lny_18934_3.31	Mco_555_7.87	Afu011579	AI11G013071	AVU003337	XP_012945517.1	BGLB008720	Echl_15892	maker-scaffold_48_motu5-augustus-gene-0.77-mRNA-1	CsqKR_Scaf69_49.14	Sgl014354-mRNA1	scaffold_50479.8.1	LotgiT209143	Halruf.T00016518.1
6884	Pca_32_11.23	comp115989_c0_seq1_Sample11	Lny_17432_1.36	Mco_574_46.29	Afu011563	AI11G013595	AVU002906	XP_012945559.1	BGLB002316	Echl_14967	maker-scaffold_119_motu5-augustus-gene-0.69-mRNA-1	CsqKR_Scaf173_16.18	Sgl000531-mRNA1	scaffold_783.308	LotgiT181865	Halruf.T00031263.1
6887	Pca_32_17.47	comp103050_c0_seq1_Sample7	Lny_9207_1.89	Mco_574_41.18	Afu011254	AI11G013929	AVU003508	XP_012937206.1	BGLB029758	Echl_09903	maker-scaffold_19_motu4-snap-gene-0.142-mRNA-1	CsqKR_Scaf1_55.22	Sgl018494-mRNA1	scaffold_816.23	LotgiT136786	Halruf.T00007560.1
6902	Pca_32_5.37	comp112903_c0_seq1_Sample2	Lny_9651_1.46	Mco_555_2.27	Afu011515	AI20G021158	AVU002332	XP_012940350.1	BGLB014358	Echl_13656	maker-scaffold202_size814650-augustus-gene-0.168-mRNA-1	CsqKR_Scaf69_65.1	Sgl004765-mRNA1	scaffold_71224.25	LotgiT208023	Halruf.T00016902.1
6903	Pca_32_6.37	comp103756_c0_seq1_Sample2	Lny_9651_1.91	Mco_555_1.53	Afu010430	AI16G018291	AVU029104	XP_005096150.1	BGLB002152	Echl_05072	maker-scaffold436_size540281-snap-gene-0.127-mRNA-1	CsqKR_Scaf268_13.25	Sgl015181-mRNA1	scaffold_593.24	LotgiT206265	Halruf.T00005746.1
6913	Pca_3258_1.24	comp85981_c0_seq1_Sample7	Lny_2291_0.32	Mco_116_4.88	Afu007372	AI08G010168	AVU017950	XP_012941820.1	BGLB004131	Echl_06236	maker-scaffold67_size1098300-augustus-gene-1.135-mRNA-1	CsqKR_Scaf75_27.8	Sgl001341-mRNA1	scaffold_16.13	LotgiT55894	Halruf.T00041119.1
6915	Pca_3258_2.36	comp1043600_c0_seq1_Sample8	Lny_3095_0.3	Mco_188_1.16	Afu007540	AI08G010782	AVU017840	XP_005105883.1	BGLB016362	Echl_20698	maker-scaffold504_size984977-augustus-gene-0.244-mRNA-1	CsqKR_Scaf17_4.12	Sgl001317-mRNA1	scaffold_208.14	LotgiT212851	Halruf.T00056463.1
6918	Pca_3263_0.64	comp113197_c0_seq1_Sample2	Lny_16209_1.69	Mco_106_1.74	Afu002293	AI05G006794	AVU006637	XP_005098322.1	BGLB001181	Echl_04174	maker-scaffold331_size633939-augustus-gene-0.149-mRNA-1	CsqKR_Scaf90_25.4	Sgl017474-mRNA1	scaffold_80.15	LotgiT157867	Halruf.T00026951.1
6923	Pca_33_19.23	comp217467_c0_seq1_Sample7	Lny_924_0.57	Mco_134_28.45	Afu021169	AI09G010933	AVU026153	XP_005102071.2	BGLB031108	Echl_00924	maker-scaffold117_size950219-augustus-gene-0.152-mRNA-1	CsqKR_Scaf102_15.22	Sgl003107-mRNA1	scaffold_576.65_evm.model.scaffold_576.66	LotgiT130108	Halruf.T00034022.1
6924	Pca_33_19.41	comp74118_c0_seq1_Sample12	Lny_924_0.59	Mco_134_27.12	Afu021218	AI09G010883	AVU026711	XP_005096109.1	BGLB013831	Echl_02839	snap_masked-scaffold142_size902833-processed-gene-0.166-mRNA-1	CsqKR_Scaf18_14.33	Sgl003170-mRNA1	scaffold_156.20	LotgiT227198	Halruf.T00031914.1
6927	Pca_33_33.39	comp93605_c0_seq1_Sample7	Lny_30247_2.56	Mco_134_7.27	Afu017787	AI12G014117	AVU014091	XP_012935903.1	BGLB008547	Echl_00937	maker-scaffold74_size1084755-augustus-gene-1.99-mRNA-1	CsqKR_Scaf269_1.12	Sgl002271-mRNA1	scaffold_228.69	LotgiT187016	Halruf.T00022013.1
6930	Pca_33_36.15	comp112461_c0_seq1_Sample7	Lny_8706_0.23	Mco_134_2.25	Afu021161	AI09G010950	AVU026713	XP_005105320.1	BGLB018049	Echl_00920	maker-scaffold_186_motu5-augustus-gene-0.108-mRNA-1	CsqKR_Scaf102_6.19	Sgl006173-mRNA1	scaffold_827.34	LotgiT198206	Halruf.T00022159.1
6939	Pca_34_21.29	comp114295_c0_seq1_Sample2	Lny_16598_9.24	Mco_3_56.14	Afu012097	AI04G004655	AVU013513	XP_005105610.1	BGLB012206	Echl_01640	maker-scaffold_49_motu5-augustus-gene-1.126-mRNA-1	CsqKR_Scaf195_4.19	Sgl008906-mRNA1	scaffold_7276.31	LotgiT114529	Halruf.T00013536.1
6942	Pca_34_36.42	comp106448_c0_seq1_Sample7	Lny_4242_0.48	Mco_3_32.32	Afu019921	AI26G025503	AVU004809	XP_005105731.1	BGLB013895	Echl_20945	maker-scaffold1227_size237145-augustus-gene-0.66-mRNA-1	CsqKR_Scaf61_11.22	Sgl007637-mRNA1	scaffold_537.9	LotgiT114650	Halruf.T00009843.1
6945	Pca_34_8.31	comp68385_c0_seq1_Sample7	Lny_26269_2.13	Mco_1_209.21	Afu003052	AI02G002205	AVU012032	XP_005106367.1	BGLB036282	Echl_16370	maker-scaffold247_size737826-augustus-gene-0.153-mRNA-1	CsqKR_Scaf3_101.19	Sgl005994-mRNA1	scaffold_821.28	LotgiT207116	Halruf.T00003902.1
6946	Pca_3406_0.1	comp113308_c0_seq1_Sample11	Lny_13825_6.27	Mco_1_94.26	Afu003068	AI02G002231	AVU012428	XP_012943283.1	BGLB001519	Echl_14351	augustus_masked-scaffold331_size633939-processed-gene-0.59-mRNA-1	CsqKR_Scaf90_2.11	Sgl005799-mRNA1	scaffold_814.10	LotgiT150227	Halruf.T00003693.1
6953	Pca_35_35.36	comp113979_c0_seq1_Sample2	Lny_31627_5.44	Mco_19_28.53	Afu018574	AI22G023186	AVU025003	XP_012941138.1	BGLB010000	Echl_09181	maker-scaffold309_size665678-augustus-gene-0.96-mRNA-1	CsqKR_Scaf264_3.23	Sgl013958-mRNA1	scaffold_77497.5	LotgiT125011	Halruf.T00043478.1
6954	Pca_35_4.11	comp69013_c0_seq1_Sample3	Lny_15039_6.45	Mco_528_29.78	Afu007562	AI08G010755	AVU018692	XP_005100498.1	BGLB002471	Echl_24192	maker-scaffold22_size1378689-augustus-gene-1.149-mRNA-1	CsqKR_Scaf41_40.13	Sgl000327-mRNA1	scaffold_775.85	LotgiT137600	Halruf.T00051870.1
6960	Pca_36_27.61	comp104935_c0_seq1_Sample1	Lny_24425_6.60	Mco_1_66.42	Afu016526	AI06G007734	AVU003991	XP_005102581.1	BGLB011920	Echl_18530	maker-scaffold_50_motu2_3-augustus-gene-0.165-mRNA-1	CsqKR_Scaf3_68.15	Sgl006012-mRNA1	scaffold_775.57	LotgiT217206	Halruf.T00051436.1
6966	Pca_36_7.31	comp112677_c0_seq1_Sample7	Lny_9666_0.23	Mco_1_90.53	Afu003844	AI02G003124	AVU012671	XP_005089149.1	BGLB029676	Echl_03758	augustus_masked-scaffold26_size1361436-processed-gene-1.80-mRNA-1	CsqKR_Scaf35_42.18	Sgl015962-mRNA1	scaffold_89203.25	LotgiT127327	Halruf.T00011287.1
6974	Pca_37_28.53	comp104354_c0_seq1_Sample7	Lny_17428_2.70	Mco_652_1.34	Afu012782	AI04G005396	AVU014359	XP_012943556.1	BGLB017617	Echl_20928	maker-scaffold742_size389092-augustus-gene-0.67-mRNA-1	CsqKR_Scaf490_9.27	Sgl001957-mRNA1	scaffold_387.5	LotgiT192673	Halruf.T00000260.1
6975	Pca_37_29.18	comp72879_c0_seq1_Sample3	Lny_2724_1.108	Mco_652_2.32	Afu020301	AI26G025353	AVU004917	XP_012935152.1	BGLB006207	Echl_22607	maker-scaffold_202_motu5-augustus-gene-1.131-mRNA-1	CsqKR_Scaf127_17.12	Sgl005292-mRNA1	scaffold_757.20_evm.model.scaffold_757.21	LotgiT108932	Halruf.T00045454.1
6976	Pca_37_31.27	comp62780_c0_seq1_Sample3	Lny_2724_1.68	Mco_652_4.34	Afu012131	AI04G004697	AVU013378	XP_005093274.2	BGLB021312	Echl_03509	maker-scaffold2_size1940454-augustus-gene-0.100-mRNA-1	CsqKR_Scaf100_0.14	Sgl000422-mRNA1	scaffold_76900.3	LotgiT211535	Halruf.T00034152.1
6983	Pca_38_15.42	comp145277_c0_seq1_Sample7	Lny_27603_5.60	Mco_64_1.83	Afu019698	AI14G016420	AVU010474	XP_005109064.1	BGLB007384	Echl_03599	maker-scaffold1090_size266515-augustus-gene-0.50-mRNA-1	CsqKR_Scaf130_8.8	Sgl020841-mRNA1	scaffold_86949.11	LotgiT125503	Halruf.T00031969.1
6985	Pca_38_25.41	comp86354_c0_seq1_Sample1	Lny_1710_1.38	Mco_180_2.45	Afu019736	AI14G016549	AVU030848	XP_005091219.1	BGLB003737	Echl_01495	maker-scaffold2028_size196088-augustus-gene-0.28-mRNA-1	CsqKR_Scaf301_6.29	Sgl002434-mRNA1	scaffold_866.9	LotgiT153858	Halruf.T00025794.1
6995	Pca_39_22.36	comp284294_c0_seq1_Sample7	Lny_13823_9.18	Mco_1_147.28	Afu003353	AI02G002387	AVU011878	XP_005101899.1	BGLB028537	Echl_09174	maker-scaffold2_size1940454-snap-gene-2.235-mRNA-1	CsqKR_Scaf90_5.23	Sgl006034-mRNA1	scaffold_244.16	LotgiT118839	Halruf.T00006195.1
6996	Pca_39_22.44	comp117720_c2_seq1_Sample2	Lny_3072_8.64	Mco_1_148.33	Afu016271	AI06G008355	AVU002205	XP_005099682.1	BGLB001500	Echl_03215	maker-scaffold273_size785414-augustus-gene-0.177-mRNA-1	CsqKR_Scaf3_104.13	Sgl013612-mRNA1	scaffold_448.44	LotgiT210889	Halruf.T00002131.1
6998	Pca_39_3.10	comp112824_c1_seq1_Sample1	Lny_11769_3.21	Mco_1_125.13	Afu003253	AI02G002486	AVU012016	XP_005094945.1	BGLB009533	Echl_13415	maker-scaffold_7_motu2_3-snap-gene-0.34-mRNA-1	CsqKR_Scaf117_10.16	Sgl021473-mRNA1	scaffold_860.49	LotgiT210722	Halruf.T00022479.1
7005	Pca_39_9.35	comp121091_c0_seq1_Sample11	Lny_28882_0.13	Mco_1_132.47	Afu003436	AI02G002661	AVU012463	XP_005107028.1	BGLB019594	Echl_15516	maker-scaffold2_size1940454-augustus-gene-2.195-mRNA-1	CsqKR_Scaf3_80.31	Sgl015861-mRNA1	scaffold_26905.9	LotgiT143344	Halruf.T00053175.1
7007	Pca_4_13.44	comp51362_c0_seq1_Sample3	Lny_1701_3.66	Mco_10_3.27	Afu001367	AI01G000952	AVU001850	XP_005105223.1	BGLB040397	Echl_13032	maker-scaffold1_size2962100-augustus-gene-4.233-mRNA-1	CsqKR_Scaf231_10.29	Sgl007291-mRNA1	scaffold_238.13	LotgiT216644	Halruf.T00008143.1
7008	Pca_4_14.29	comp50588_c0_seq1_Sample11	Lny_1701_3.31	Mco_10_2.18	Afu019296	AI14G016831	AVU010564	XP_012942812.1	BGLB007441	Echl_21151	augustus_masked-scaffold515_size490818-processed-gene-0.55-mRNA-1	CsqKR_Scaf59_5.5	Sgl014726-mRNA1	scaffold_79897.30	LotgiT164973	Halruf.T00034369.1
7019	Pca_4_52.31	comp95716_c0_seq1_Sample7	Lny_18180_1.30	Mco_561_46.63	Afu002574	AI09G011579	AVU001247	XP_005094302.1	BGLB004825	Echl_06912	maker-scaffold341_size777907-augustus-gene-0.128-mRNA-1	CsqKR_Scaf59_19.21	Sgl014666-mRNA1	scaffold_564.54	LotgiT126420	Halruf.T00034337.1
7020	Pca_4_53.28	comp112910_c1_seq1_Sample2	Lny_33401_0.19	Mco_561_47.23	Afu002954	AI05G007213	AVU008189	XP_005107406.1	BGLB010095	Echl_16135	maker-scaffold70_size1090730-snap-gene-1.142-mRNA-1	CsqKR_Scaf90_33.11	Sgl004372-mRNA1	scaffold_260.26	LotgiT208594	Halruf.T00053978.1
7021	Pca_4_58.11	comp74847_c0_seq1_Sample3	Lny_16202_3.42	Mco_561_53.37	Afu000138	AI01G000086	AVU000910	XP_005088944.1	BGLB023152	Echl_12007	maker-scaffold275_size705257-augustus-gene-0.141-mRNA-1	CsqKR_Scaf6_2.25	Sgl008687-mRNA1	scaffold_13106.27	LotgiT228074	Halruf.T00008162.1
7025	Pca_4_7.55	comp100148_c0_seq1_Sample11	Lny_32035_0.80	Mco_10_12.66	Afu002306	AI05G006780	AVU007613	XP_005100404.1	BGLB038846	Echl_06156	maker-scaffold_47_motu4-snap-gene-0.99-mRNA-1	CsqKR_Scaf38_11.61	Sgl014714-mRNA1	scaffold_412.25	LotgiT230734	Halruf.T00023128.1
7026	Pca_4_74.33	comp79423_c0_seq1_Sample3	Lny_26268_5.17	Mco_561_73.21	Afu000105	AI01G000044	AVU000897	XP_005096567.1	BGLB010425	Echl_10212	maker-scaffold1559_size171947-augustus-gene-0.27-mRNA-1	CsqKR_Scaf59_29.12	Sgl013788-mRNA1	scaffold_192.164	LotgiT126248	Halruf.T00023363.1
7030	Pca_4_9.13	comp87189_c0_seq1_Sample7	Lny_1353_0.76	Mco_10_9.13	Afu000826	AI01G000363	AVU001810	XP_005105225.1	BGLB007442	Echl_12720	maker-scaffold1_size2962100-snap-gene-4.272-mRNA-1	CsqKR_Scaf36_23.17	Sgl008617-mRNA1	scaffold_412.22	LotgiT237752	Halruf.T00008085.1
7033	Pca_40_25.14	comp114032_c2_seq1_Sample7	Lny_24431_1.58	Mco_530_23.30	Afu008680	AI21G021872	AVU021163	XP_005110205.1	BGLB002975	Echl_10832	maker-scaffold_67_motu2_3-augustus-gene-0.194-mRNA-1	CsqKR_Scaf1_10.13	Sgl021086-mRNA1	scaffold_342.7	LotgiT203895	Halruf.T00007728.1
7036	Pca_40_31.108	comp110165_c0_seq1_Sample11	Lny_468_1.116	Mco_530_30.80	Afu009149	AI21G022028	AVU020746	XP_005096983.1	BGLB017801	Echl_16746	maker-scaffold896_size327935-snap-gene-0.67-mRNA-1	CsqKR_Scaf69_62.25	Sgl006695-mRNA1	scaffold_360.39	LotgiT160251	Halruf.T00021428.1
7037	Pca_40_31.112	comp108677_c0_seq1_Sample1	Lny_468_1.63	Mco_530_31.51	Afu017173	AI17G019147	AVU028242	XP_005106668.1	BGLB011257	Echl_03804	maker-scaffold1260_size228879-augustus-gene-0.39-mRNA-1	CsqKR_Scaf175_12.20	Sgl017151-mRNA1	scaffold_497.73	LotgiT200903	Halruf.T00000988.1
7040	Pca_41_17.40	comp69399_c0_seq1_Sample3	Lny_31056_0.22	Mco_591_31.20	Afu013727	AI03G004247	AVU019004	XP_005093606.1	BGLB013096	Echl_22563	augustus_masked-scaffold850_size341041-processed-gene-0.30-mRNA-1	CsqKR_Scaf31_3.2	Sgl005603-mRNA1	scaffold_767.19	LotgiT200665	Halruf.T00017919.1
7042	Pca_41_19.23	comp113111_c0_seq1_Sample1	Lny_1348_0.19	Mco_591_33.12	Afu009472	AI25G024987	AVU015000	XP_005096499.1	BGLB007762	Echl_17778	maker-scaffold589_size446691-augustus-gene-0.143-mRNA-1	CsqKR_Scaf14_18.26	Sgl013429-mRNA1	scaffold_426.76	LotgiT207033	Halruf.T00049230.1
7044	Pca_41_27.17	comp58656_c0_seq1_Sample3	Lny_16201_7.36	Mco_591_42.56	Afu009975	AI25G025138	AVU015120	XP_005109027.1	BGLB011565	Echl_20235	maker-scaffold244_size745031-snap-gene-0.126-mRNA-1	CsqKR_Scaf99_30.33	Sgl003458-mRNA1	scaffold_459.92	LotgiT163109	Halruf.T00015727.1
7047	Pca_41_8.40	comp113330_c0_seq1_Sample7	Lny_12503_2.32	Mco_591_18.51	Afu009436	AI25G024593	AVU015558	XP_012940880.1	BGLB016833	Echl_06075	augustus_masked-scaffold990_size308573-processed-gene-0.39-mRNA-1	CsqKR_Scaf99_35.6	Sgl011808-mRNA1	scaffold_333.70	LotgiT208950	Halruf.T00010524.1
7054	Pca_42_20.46	comp84064_c0_seq1_Sample7	Lny_26969_2.26	Mco_1_41.16	Afu003941	AI02G002878	AVU011719	XP_012940098.1	BGLB014085	Echl_03851	maker-scaffold_17_motu5-augustus-gene-0.81-mRNA-1	CsqKR_Scaf35_5.19	Sgl026046-mRNA1	scaffold_704.20.2	LotgiT133244	Halruf.T00005986.1
7062	Pca_43_14.30	comp110168_c0_seq1_Sample7	Lny_4826_6.74	Mco_56_14.25	Afu004525	AI07G009229	AVU023122	XP_005097733.1	BGLB002667	Echl_11360	maker-scaffold_196_motu5-augustus-gene-0.95-mRNA-1	CsqKR_Scaf62_4.24	Sgl015558-mRNA1	scaffold_805.48	LotgiT229010	Halruf.T00035775.1
7068	Pca_43_9.58	comp79572_c0_seq1_Sample7	Lny_30705_4.89	Mco_56_7.75	Afu004722	AI07G009426	AVU008689	XP_005090821.1	BGLB002023	Echl_01234	maker-scaffold_27_motu2_3-augustus-gene-0.163-mRNA-1	CsqKR_Scaf39_25.53	Sgl010568-mRNA1	scaffold_7274.15	LotgiT109890	Halruf.T00011579.1
7073	Pca_44_16.15	comp82809_c1_seq1_Sample12	Lny_14440_2.13	Mco_147_12.23	Afu021640	AI31G028545	AVU027417	XP_005101637.1	BGLB007119	Echl_21808	maker-scaffold639_size428251-augustus-gene-0.63-mRNA-1	CsqKR_Scaf36_26.14	Sgl015884-mRNA1	scaffold_73.5	LotgiT123862	Halruf.T00004929.1
7074	Pca_44_17.11	comp10810_c0_seq1_Sample7	Lny_14440_1.58	Mco_147_13.57	Afu021534	AI31G028316	AVU027314	XP_012938690.1	BGLB036045	Echl_21311	augustus_masked-scaffold202_size814650-processed-gene-0.74-mRNA-1	CsqKR_Scaf29_7.23	Sgl008352-mRNA1	scaffold_37.29	LotgiT230391	Halruf.T00010270.1
7076	Pca_44_2.32	comp106952_c1_seq1_Sample7	Lny_33908_1.39	Mco_595_6.15	Afu021379	AI31G028214	AVU027465	XP_005113041.2	BGLB005328	Echl_02411	maker-scaffold_11_motu2_3-snap-gene-0.126-mRNA-1	CsqKR_Scaf200_0.7	Sgl003595-mRNA1	scaffold_192.84	LotgiT159832	Halruf.T00003270.1
7080	Pca_44_3.9	comp121308_c1_seq1_Sample8	Lny_33908_3.97	Mco_595_4.47	Afu021791	AI01G000661	AVU027383	XP_005093094.2	BGLB001305	Echl_22421	maker-scaffold_71_motu5-snap-gene-3.116-mRNA-1	CsqKR_Scaf143_12.12	Sgl007428-mRNA1	scaffold_48103.2	LotgiT159809	Halruf.T00032651.1
7087	Pca_45_12.44	comp118262_c0_seq1_Sample2	Lny_12086_3.10	Mco_573_13.50	Afu004326	AI07G008994	AVU009736	XP_005097360.1	BGLB002015	Echl_19566	augustus_masked-scaffold125_size926058-processed-gene-0.103-mRNA-1	CsqKR_Scaf12_65.10	Sgl005407-mRNA1	scaffold_640.56	LotgiT190068	Halruf.T00029491.1
7090	Pca_45_20.45	comp274969_c0_seq1_Sample7	Lny_4240_0.40	Mco_573_4.19	Afu004475	AI07G009176	AVU008817	XP_005111664.1	BGLB007238	Echl_19434	augustus_masked-scaffold260_size726035-processed-gene-0.44-mRNA-1	CsqKR_Scaf143_10.12	Sgl002996-mRNA1	scaffold_435.23	LotgiT180660	Halruf.T00002569.1
7091	Pca_45_22.33	comp104846_c0_seq1_Sample11	Lny_913_1.19	Mco_573_2.29	Afu020357	AI29G027222	AVU028519	XP_005097087.1	BGLB013662	Echl_13855	maker-scaffold1180_size245805-augustus-gene-0.61-mRNA-1	CsqKR_Scaf194_26.24	Sgl012823-mRNA1	scaffold_89263.8	LotgiT63389	Halruf.T00049100.1
7102	Pca_46_22.28	comp114973_c0_seq1_Sample2	Lny_11771_4.10	Mco_624_9.50	Afu006180	AI10G012880	AVU017315	XP_005105071.2	BGLB010415	Echl_18125	maker-scaffold229_size833965-augustus-gene-0.258-mRNA-1	CsqKR_Scaf3_43.16	Sgl025044-mRNA1	scaffold_707.2	LotgiT183100	Halruf.T00004070.1
7105	Pca_46_23.42	comp127691_c0_seq1_Sample8	Lny_11771_3.20	Mco_624_8.25	Afu022563	AI28G026968	AVU005397	XP_005110637.2	BGLB036248	Echl_12489	maker-scaffold1123_size476951-augustus-gene-0.90-mRNA-1	CsqKR_Scaf55_26.39	Sgl025762-mRNA1	scaffold_5160.49	LotgiT106890	Halruf.T00049738.1
7110	Pca_47_0.21	comp108438_c1_seq1_Sample7	Lny_19821_2.56	Mco_628_47.47	Afu015376	AI15G017008	AVU022511	XP_012935761.1	BGLB025475	Echl_16340	maker-scaffold1423_size196050-snap-gene-0.51-mRNA-1	CsqKR_Scaf113_5.31	Sgl012228-mRNA1	scaffold_57.13	LotgiT205728	Halruf.T00001498.1
7111	Pca_47_0.27	comp494753_c0_seq1_Sample3	Lny_19821_2.48	Mco_628_47.37	Afu015843	AI15G017665	AVU022520	XP_005102388.1	BGLB031517	Echl_18933	augustus_masked-scaffold722_size390839-processed-gene-0.23-mRNA-1	CsqKR_Scaf12_44.9	Sgl014318-mRNA1	scaffold_368.37	LotgiT229077	Halruf.T00018075.1
7114	Pca_47_12.33	comp57487_c0_seq1_Sample12	Lny_15043_1.32	Mco_628_34.58	Afu014151	AI03G004480	AVU019898	XP_012943308.1	BGLB012091	Echl_01384	maker-scaffold_84_motu5-augustus-gene-0.114-mRNA-1	CsqKR_Scaf194_11.13	Sgl007362-mRNA1	scaffold_286.8	LotgiT136567	Halruf.T00025810.1
7119	Pca_47_22.37	comp103815_c0_seq1_Sample2	Lny_13835_0.55	Mco_628_21.64	Afu004868	AI07G009559	AVU009624	XP_005109996.1	BGLB001880	Echl_09727	augustus_masked-scaffold1258_size229019-processed-gene-0.18-mRNA-1	CsqKR_Scaf39_33.34	Sgl002891-mRNA1	scaffold_772.22	LotgiT226200	Halruf.T00000853.1
7121	Pca_47_24.38	comp113767_c0_seq1_Sample7	Lny_17805_3.48	Mco_628_19.38	Afu015331	AI15G016968	AVU022420	XP_012946090.1	BGLB002355	Echl_10755	maker-scaffold223_size781449-snap-gene-0.141-mRNA-1	CsqKR_Scaf39_4.40	Sgl002787-mRNA1	scaffold_152.37	LotgiT223604	Halruf.T00032255.1
7123	Pca_47_26.52	comp63915_c0_seq1_Sample12	Lny_17805_5.21	Mco_628_18.34	Afu020485	AI18G019597	AVU028874	XP_012939944.1	BGLB012084	Echl_14194	maker-scaffold_179_motu5-augustus-gene-0.85-mRNA-1	CsqKR_Scaf194_15.7	Sgl001026-mRNA1	scaffold_672.7.1	LotgiT139282	Halruf.T00008779.1
7125	Pca_47_4.22	comp101334_c0_seq1_Sample7	Lny_11406_0.23	Mco_628_44.19	Afu015385	AI15G017018	AVU022687	XP_012940547.1	BGLB005588	Echl_21416	augustus_masked-scaffold449_size531934-processed-gene-0.27-mRNA-1	CsqKR_Scaf159_8.25	Sgl010574-mRNA1	scaffold_368.14	LotgiT171717	Halruf.T00001494.1
7126	Pca_47_7.14	comp103194_c0_seq1_Sample11	Lny_10207_6.68	Mco_628_41.18	Afu004758	AI07G009463	AVU009598	XP_012938987.1	BGLB001890	Echl_08420	snap_masked-scaffold_55_motu2_3-processed-gene-0.39-mRNA-1	CsqKR_Scaf286_0.6	Sgl006940-mRNA1	scaffold_49888.8	LotgiT174094	Halruf.T00018054.1
7127	Pca_47_7.28	comp113281_c0_seq1_Sample2	Lny_10207_4.32	Mco_628_40.34	Afu004759	AI07G009464	AVU008987	XP_005108094.1	BGLB009077	Echl_02978	snap_masked-scaffold_89_motu5-processed-gene-0.57-mRNA-1	CsqKR_Scaf286_0.26	Sgl006980-mRNA1	scaffold_805.50	LotgiT203414	Halruf.T00018066.1
7129	Pca_47_9.21	comp73352_c0_seq1_Sample3	Lny_10207_2.71	Mco_628_38.59	Afu005240	AI07G008684	AVU008889	XP_005098470.1	BGLB013333	Echl_11685	maker-scaffold_38_motu5-snap-gene-0.104-mRNA-1	CsqKR_Scaf159_7.19	Sgl011079-mRNA1	scaffold_500.275	LotgiT156651	Halruf.T00000793.1
7136	Pca_48_20.65	comp118036_c0_seq1_Sample11	Lny_24440_0.69	Mco_46_68.8	Afu003156	AI02G002604	AVU012963	XP_005106827.1	BGLB040355	Echl_10448	maker-scaffold1995_size109233-snap-gene-0.23-mRNA-1	CsqKR_Scaf90_4.14	Sgl020804-mRNA1	scaffold_114.17	LotgiT197173	Halruf.T00003719.1
7152	Pca_5_31.35	comp97485_c0_seq1_Sample8	Lny_1347_2.65	Mco_598_32.78	Afu021416	AI31G028426	AVU027307	XP_005094019.1	BGLB001363	Echl_23684	maker-scaffold_33_motu5-augustus-gene-0.188-mRNA-1	CsqKR_Scaf112_9.31	Sgl008298-mRNA1	scaffold_544.59	LotgiT161737	Halruf.T00037982.1
7155	Pca_5_38.20	comp89204_c2_seq1_Sample7	Lny_10583_1.48	Mco_637_5.28	Afu017418	AI12G014703	AVU016110	XP_012940528.1	BGLB001345	Echl_09956	maker-scaffold367_size1168886-augustus-gene-1.110-mRNA-1	CsqKR_Scaf379_1.12	Sgl008344-mRNA1	scaffold_234.25	LotgiT164490	Halruf.T00003175.1
7158	Pca_5_58.17	comp112245_c0_seq1_Sample11	Lny_19365_0.16	Mco_637_32.42	Afu017293	AI12G014536	AVU015838	XP_005107539.1	BGLB004127	Echl_17367	maker-scaffold84_size1045114-snap-gene-1.158-mRNA-1	CsqKR_Scaf20_10.17	Sgl016326-mRNA1	scaffold_387.67	LotgiT207043	Halruf.T00018682.1
7162	Pca_5_62.44	comp106488_c0_seq1_Sample1	Lny_17427_2.130	Mco_637_28.38	Afu017391	AI12G014680	AVU016164	XP_005111117.1	BGLB013131	Echl_08360	maker-scaffold504_size984977-augustus-gene-0.240-mRNA-1	CsqKR_Scaf29_1.8	Sgl019394-mRNA1	scaffold_743.49	LotgiT178504	Halruf.T00018593.1
7165	Pca_5_64.23	comp102560_c0_seq1_Sample1	Lny_28381_1.32	Mco_637_26.46	Afu021764	AI01G000639	AVU027154	XP_005101285.1	BGLB013138	Echl_02407	maker-scaffold_30_motu2_3-augustus-gene-1.150-mRNA-1	CsqKR_Scaf379_1.20	Sgl014435-mRNA1	scaffold_235.518	LotgiT220342	Halruf.T00011403.1
7166	Pca_5_67.22	comp68720_c0_seq1_Sample3	Lny_28381_4.17	Mco_637_20.10	Afu017312	AI12G014563	AVU016325	XP_005099550.1	BGLB007375	Echl_08835	maker-scaffold148_size889838-augustus-gene-0.199-mRNA-1	CsqKR_Scaf143_18.18	Sgl014897-mRNA1	scaffold_507.91	LotgiT150024	Halruf.T00002554.1
7172	Pca_5_80.21	comp131493_c0_seq1_Sample8	Lny_6181_1.17	Mco_637_56.12	Afu019696	AI14G016421	AVU011477	XP_005099011.1	BGLB008902	Echl_14792	maker-scaffold1090_size266515-snap-gene-0.67-mRNA-1	CsqKR_Scaf562_1.24	Sgl011501-mRNA1	scaffold_699.82	LotgiT133119	Halruf.T00013785.1
7173	Pca_5_88.54	comp88500_c0_seq1_Sample12	Lny_21551_7.23	Mco_637_66.15	Afu019603	AI14G016377	AVU011211	XP_012935637.1	BGLB016645	Echl_19896	augustus_masked-scaffold_25_motu5-processed-gene-0.69-mRNA-1	CsqKR_Scaf130_28.25	Sgl018837-mRNA1	scaffold_845.3	LotgiT214800	Halruf.T00031409.1
7175	Pca_50_19.35	comp104146_c0_seq1_Sample2	Lny_26632_6.23	Mco_590_12.49	Afu019364	AI14G016184	AVU011459	XP_012942394.1	BGLB007838	Echl_06073	maker-scaffold_192_motu5-snap-gene-0.153-mRNA-1	CsqKR_Scaf285_5.12	Sgl003310-mRNA1	scaffold_224.18	LotgiT205708	Halruf.T00038569.1
7183	Pca_505_0.3	comp104616_c0_seq1_Sample2	Lny_20807_0.27	Mco_217_4.67	Afu007518	AI08G010803	AVU017827	XP_005105178.2	BGLB031818	Echl_09595	augustus_masked-scaffold901_size528329-processed-gene-0.28-mRNA-1	CsqKR_Scaf41_18.11	Sgl009304-mRNA1	scaffold_13962.14	LotgiT204069	Halruf.T00043062.1
7188	Pca_51_24.18	comp60114_c0_seq1_Sample8	Lny_12506_1.55	Mco_603_14.17	Afu014215	AI03G003483	AVU019730	XP_005108434.1	BGLB023095	Echl_09144	maker-scaffold_144_motu5-augustus-gene-1.104-mRNA-1	CsqKR_Scaf690_1.41	Sgl008038-mRNA1	scaffold_802.29	LotgiT239428	Halruf.T00005576.1
7189	Pca_51_25.38	comp110604_c1_seq1_Sample11	Lny_12506_0.17	Mco_603_14.18	Afu020570	AI30G027980	AVU028452	XP_005093184.1	BGLB007486	Echl_19851	maker-scaffold1793_size136727-snap-gene-0.34-mRNA-1	CsqKR_Scaf193_15.9	Sgl004076-mRNA1	scaffold_174.9	LotgiT134513	Halruf.T00002587.1
7191	Pca_51_7.22	comp107698_c0_seq1_Sample1	Lny_4843_0.27	Mco_524_17.42	Afu011382	AI11G013736	AVU003292	XP_005106286.1	BGLB002919	Echl_22745	maker-scaffold_52_motu5-augustus-gene-0.188-mRNA-1	CsqKR_Scaf175_4.16	Sgl001928-mRNA1	scaffold_734.4	LotgiT131888	Halruf.T00050990.1
7192	Pca_51_7.30	comp82482_c0_seq1_Sample1	Lny_10215_0.30	Mco_524_16.67	Afu010549	AI16G018516	AVU029163	XP_005106556.1	BGLB002111	Echl_05401	snap_masked-scaffold389_size579038-processed-gene-0.99-mRNA-1	CsqKR_Scaf94_3.12	Sgl000344-mRNA1	scaffold_69403.47	LotgiT228426	Halruf.T00013646.1
7200	Pca_52_8.11	comp85608_c0_seq1_Sample12	Lny_4544_5.55	Mco_160_9.17	Afu007163	AI13G015709	AVU025468	XP_005113184.2	BGLB007222	Echl_17559	augustus_masked-scaffold249_size736495-processed-gene-0.43-mRNA-1	CsqKR_Scaf72_8.10	Sgl004097-mRNA1	scaffold_234.11	LotgiT236450	Halruf.T00035342.1
7201	Pca_52_9.62	comp500625_c0_seq1_Sample7	Lny_4544_4.55	Mco_160_7.69	Afu013095	AI17G018855	AVU011025	XP_005106053.1	BGLB014364	Echl_14434	maker-scaffold_143_motu5-snap-gene-1.317-mRNA-1	CsqKR_Scaf97_1.19	Sgl001135-mRNA1	scaffold_37769.9	LotgiT120396	Halruf.T00030754.1
7203	Pca_53_15.43	comp108484_c0_seq1_Sample1	Lny_32857_3.72	Mco_3_16.27	Afu019875	AI26G025737	AVU005249	XP_005100787.1	BGLB017196	Echl_00201	maker-scaffold1516_size180336-snap-gene-0.45-mRNA-1	CsqKR_Scaf232_2.63	Sgl018557-mRNA1	scaffold_739.5	LotgiT61916	Halruf.T00009814.1
7204	Pca_53_19.41	comp95670_c0_seq1_Sample7	Lny_31053_0.46	Mco_3_10.36	Afu012195	AI04G005767	AVU014039	XP_012937014.1	BGLB012467	Echl_00203	augustus_masked-scaffold1370_size395284-processed-gene-0.36-mRNA-1	CsqKR_Scaf490_3.19	Sgl000433-mRNA1	scaffold_388.93	LotgiT109034	Halruf.T00012654.1
7206	Pca_53_20.36	comp114060_c0_seq1_Sample7	Lny_12519_0.34	Mco_3_9.53	Afu012825	AI04G005444	AVU013581	XP_005105726.1	BGLB004871	Echl_15171	maker-scaffold1227_size237145-snap-gene-0.81-mRNA-1	CsqKR_Scaf232_0.19	Sgl000508-mRNA1	scaffold_537.91.1	LotgiT194952	Halruf.T00013515.1
7214	Pca_55_2.25	comp102096_c0_seq1_Sample7	Lny_28388_1.67	Mco_546_37.31	Afu014512	AI20G021565	AVU021644	XP_005091186.1	BGLB001024	Echl_03362	maker-scaffold987_size324183-snap-gene-0.85-mRNA-1	CsqKR_Scaf65_5.13	Sgl005905-mRNA1	scaffold_479.45	LotgiT104723	Halruf.T00020098.1
7216	Pca_55_4.49	comp87867_c0_seq1_Sample7	Lny_7495_1.29	Mco_546_36.38	Afu022171	AI18G019785	AVU029621	XP_005096178.1	BGLB012118	Echl_17672	maker-scaffold1853_size269899-augustus-gene-0.60-mRNA-1	CsqKR_Scaf442_1.57	Sgl008075-mRNA1	scaffold_208.49	LotgiT198678	Halruf.T00011992.1
7217	Pca_56_19.51	comp112252_c0_seq1_Sample11	Lny_10589_0.67	Mco_642_33.8	Afu023117	AI27G026221	AVU030258	XP_012942848.1	BGLB009994	Echl_15833	maker-scaffold_65_motu5-augustus-gene-1.154-mRNA-1	CsqKR_Scaf295_7.62	Sgl010255-mRNA1	scaffold_363.40	LotgiT219173	Halruf.T00038267.1
7218	Pca_56_3.58	comp106737_c0_seq1_Sample7	Lny_22013_3.66	Mco_642_16.39	Afu023170	AI27G025997	AVU030273	XP_005097045.1	BGLB013075	Echl_16518	maker-scaffold214_size780114-augustus-gene-0.189-mRNA-1	CsqKR_Scaf280_8.15	Sgl001466-mRNA1	scaffold_352.26	LotgiT133609	Halruf.T00032716.1
7221	Pca_57_15.55	comp79508_c0_seq1_Sample3	Lny_18489_4.31	Mco_581_48.43	Afu014410	AI20G021818	AVU022183	XP_005103978.1	BGLB003193	Echl_06510	maker-scaffold_20_motu2_3-augustus-gene-1.169-mRNA-1	CsqKR_Scaf75_7.19	Sgl007064-mRNA1	scaffold_253.4	LotgiT234495	Halruf.T00022047.1
7237	Pca_58_4.47	comp99383_c0_seq1_Sample1	Lny_17032_1.21	Mco_41_5.10	Afu001106	AI01G000462	AVU001135	XP_005104481.2	BGLB037541	Echl_13479	maker-scaffold634_size430790-augustus-gene-0.95-mRNA-1	CsqKR_Scaf43_58.14	Sgl003257-mRNA1	scaffold_322.48	LotgiT233795	Halruf.T00023408.1
7240	Pca_59_22.74	comp113158_c0_seq1_Sample1	Lny_6625_5.43	Mco_44_32.57	Afu011245	AI11G013943	AVU003634	XP_005102187.1	BGLB000939	Echl_23202	maker-scaffold_19_motu4-snap-gene-0.139-mRNA-1	CsqKR_Scaf88_6.8	Sgl002703-mRNA1	scaffold_576.12	LotgiT72520	Halruf.T00035286.1
7243	Pca_6_11.17	comp849974_c0_seq1_Sample11	Lny_2280_0.56	Mco_582_56.24	Afu019089	AI22G022783	AVU024476	XP_005111992.2	BGLB002706	Echl_21779	maker-scaffold146_size895140-augustus-gene-0.188-mRNA-1	CsqKR_Scaf65_23.12	Sgl010653-mRNA1	scaffold_303.13	LotgiT103282	Halruf.T00007036.1
7245	Pca_6_16.48	comp107558_c0_seq1_Sample7	Lny_23852_5.23	Mco_582_62.68	Afu018521	AI22G022975	AVU024189	XP_012938492.1	BGLB006865	Echl_07812	maker-scaffold71_size1089323-snap-gene-1.127-mRNA-1	CsqKR_Scaf41_27.16	Sgl005466-mRNA1	scaffold_61539.32	LotgiT207958	Halruf.T00035184.1
7247	Pca_6_16.61	comp111804_c6_seq1_Sample1	Lny_23852_5.10	Mco_582_62.71	Afu007873	AI08G010052	AVU018106	XP_005099295.1	BGLB037369	Echl_07813	augustus_masked-scaffold71_size1089323-processed-gene-1.68-mRNA-1	CsqKR_Scaf41_27.23	Sgl005465-mRNA1	scaffold_61539.31	LotgiT205433	Halruf.T00035183.1
7248	Pca_6_18.37	comp111413_c0_seq1_Sample1	Lny_23852_2.28	Mco_533_8.68	Afu011065	AI09G029324	AVU005615	XP_012945955.1	BGLB031942	Echl_22650	maker-scaffold_33_motu2_3-augustus-gene-0.137-mRNA-1	CsqKR_Scaf423_1.7	Sgl014390-mRNA1	scaffold_43.12	LotgiT228096	Halruf.T00035201.1
7255	Pca_6_4.53	comp110365_c0_seq1_Sample1	Lny_29851_0.28	Mco_582_46.53	Afu007550	AI08G010774	AVU018327	XP_005105880.1	BGLB002763	Echl_16177	maker-scaffold1219_size238104-augustus-gene-0.45-mRNA-1	CsqKR_Scaf44_43.10	Sgl017060-mRNA1	scaffold_253.35	LotgiT224478	Halruf.T00033892.1
7256	Pca_6_42.20	comp31159_c0_seq1_Sample7	Lny_3_1.19	Mco_163_5.43	Afu007795	AI08G010703	AVU018961	XP_005110536.1	BGLB017654	Echl_18098	augustus_masked-scaffold2450_size59744-processed-gene-0.7-mRNA-1	CsqKR_Scaf103_14.0	Sgl013960-mRNA1	scaffold_714.49	LotgiT137121	Halruf.T00043485.1
7263	Pca_6_56.45	comp82364_c0_seq1_Sample7	Lny_29827_2.67	Mco_17_9.27	Afu007119	AI13G015365	AVU018103	XP_012939258.1	BGLB024036	Echl_09249	maker-scaffold1141_size254704-augustus-gene-0.44-mRNA-1	CsqKR_Scaf43_16.14	Sgl000331-mRNA1	scaffold_848.59	LotgiT235699	Halruf.T00012998.1
7266	Pca_6_60.22	comp112834_c0_seq1_Sample2	Lny_22496_1.28	Mco_538_17.30	Afu006449	AI03G003929	AVU026072	XP_005091897.1	BGLB020416	Echl_06006	maker-scaffold2116_size159823-snap-gene-0.48-mRNA-1	CsqKR_Scaf19_22.27	Sgl011424-mRNA1	scaffold_81.246	LotgiT219068	Halruf.T00046109.1
7268	Pca_6_61.46	comp113497_c0_seq1_Sample7	Lny_22496_0.53	Mco_538_16.44	Afu006945	AI13G015438	AVU026039	XP_005113071.1	BGLB009187	Echl_07496	maker-scaffold211_size782822-snap-gene-0.196-mRNA-1	CsqKR_Scaf43_50.10	Sgl025942-mRNA1	scaffold_709.29	LotgiT94834	Halruf.T00038042.1
7269	Pca_6_61.51	comp84535_c0_seq1_Sample12	Lny_22496_0.30	Mco_538_15.30	Afu013177	AI19G020758	AVU011195	XP_005088843.1	BGLB032835	Echl_17550	maker-scaffold_25_motu4-augustus-gene-2.231-mRNA-1	CsqKR_Scaf43_50.1	Sgl025941-mRNA1	scaffold_192.70	LotgiT132697	Halruf.T00038045.1
7270	Pca_6_61.60	comp84236_c0_seq1_Sample12	Lny_22496_1.48	Mco_538_16.42	Afu006654	AI13G015326	AVU025876	XP_012945976.1	BGLB004884	Echl_19599	maker-scaffold_37_motu5-snap-gene-0.176-mRNA-1	CsqKR_Scaf19_5.13	Sgl011855-mRNA1	scaffold_778.3	LotgiT116671	Halruf.T00039018.1
7271	Pca_6_70.23	comp98092_c0_seq1_Sample1	Lny_7077_3.31	Mco_538_4.49	Afu013146	AI19G020796	AVU010026	XP_005110868.2	BGLB003379	Echl_03368	maker-scaffold694_size802023-snap-gene-0.236-mRNA-1	CsqKR_Scaf44_14.22	Sgl007877-mRNA1	scaffold_743.35	LotgiT184723	Halruf.T00021217.1
7277	Pca_6_81.28	comp72059_c0_seq1_Sample3	Lny_4836_0.29	Mco_578_9.5	Afu006444	AI03G003923	AVU025816	XP_005088846.1	BGLB012589	Echl_11888	maker-scaffold1259_size228964-augustus-gene-0.54-mRNA-1	CsqKR_Scaf166_1.26	Sgl007022-mRNA1	scaffold_23.48	LotgiT95079	Halruf.T00020466.1
7279	Pca_6_81.4	comp113467_c0_seq1_Sample2	Lny_4836_0.82	Mco_578_10.62	Afu012936	AI19G020336	AVU010731	XP_005095227.1	BGLB002875	Echl_08131	maker-scaffold482_size512653-augustus-gene-0.85-mRNA-1	CsqKR_Scaf43_63.5	Sgl010992-mRNA1	scaffold_12441.1	LotgiT132853	Halruf.T00017522.1
7286	Pca_60_15.83	comp599915_c0_seq1_Sample7	Lny_5293_3.75	Mco_66_28.26	Afu000360	AI01G000313	AVU001533	XP_005094066.1	BGLB008342	Echl_02217	snap_masked-scaffold202_size814650-processed-gene-0.91-mRNA-1	CsqKR_Scaf44_18.11	Sgl003674-mRNA1	scaffold_813.32	LotgiT123541	Halruf.T00003504.1
7288	Pca_60_15.91	comp81416_c0_seq1_Sample12	Lny_5293_3.80	Mco_66_28.52	Afu000359	AI01G000312	AVU001072	XP_005103746.1	BGLB038172	Echl_02218	maker-scaffold202_size814650-snap-gene-0.213-mRNA-1	CsqKR_Scaf44_18.34	Sgl003769-mRNA1	scaffold_643.37	LotgiT218017	Halruf.T00003503.1
7301	Pca_62_17.15	comp101171_c0_seq1_Sample7	Lny_2278_0.13	Mco_87_21.28	Afu010923	AI09G011112	AVU006027	XP_012944844.1	BGLB007652	Echl_15945	maker-scaffold108_size967063-augustus-gene-0.137-mRNA-1	CsqKR_Scaf37_5.21	Sgl008296-mRNA1	scaffold_675.24	LotgiT138069	Halruf.T00054949.1
7304	Pca_62_19.54	comp113659_c0_seq1_Sample1	Lny_3516_2.40	Mco_87_24.40	Afu012033	AI11G013842	AVU002392	XP_005093191.1	BGLB021732	Echl_15336	maker-scaffold_42_motu4-augustus-gene-0.53-mRNA-1	CsqKR_Scaf73_33.16	Sgl018254-mRNA1	scaffold_235.270	LotgiT229220	Halruf.T00007295.1
7310	Pca_63_0.19	comp106069_c0_seq1_Sample7	Lny_12499_8.26	Mco_581_3.12	Afu014548	AI20G021595	AVU022063	XP_005102163.1	BGLB039198	Echl_07962	maker-scaffold2378_size67218-snap-gene-0.7-mRNA-1	CsqKR_Scaf261_5.22	Sgl022646-mRNA1	scaffold_786.10	LotgiT225095	Halruf.T00007496.1
7313	Pca_63_15.32	comp85291_c0_seq1_Sample12	Lny_2722_5.41	Mco_581_22.22	Afu022003	AI20G021751	AVU021428	XP_005105098.1	BGLB020772	Echl_08490	maker-scaffold289_size806709-snap-gene-0.197-mRNA-1	CsqKR_Scaf180_5.10	Sgl009565-mRNA1	scaffold_550.33.1	LotgiT234325	Halruf.T00033917.1
7315	Pca_63_20.14	comp121167_c0_seq1_Sample11	Lny_17035_1.63	Mco_581_29.17	Afu014467	AI20G021510	AVU022154	XP_012937232.1	BGLB010621	Echl_05904	maker-scaffold289_size806709-augustus-gene-0.184-mRNA-1	CsqKR_Scaf302_5.16	Sgl024480-mRNA1	scaffold_262.6	LotgiT174338	Halruf.T00007163.1
7316	Pca_63_20.15	comp84320_c0_seq1_Sample12	Lny_17035_0.16	Mco_581_28.11	Afu014468	AI20G021511	AVU021335	XP_005105017.1	BGLB024704	Echl_11099	snap_masked-scaffold289_size806709-processed-gene-0.134-mRNA-1	CsqKR_Scaf302_5.27	Sgl024479-mRNA1	scaffold_262.5	LotgiT143038	Halruf.T00007161.1
7318	Pca_64_12.21	comp75218_c0_seq1_Sample12	Lny_2283_0.65	Mco_642_57.7	Afu013302	AI19G021009	AVU011463	XP_005107500.1	BGLB034557	Echl_16221	maker-scaffold906_size324794-augustus-gene-0.61-mRNA-1	CsqKR_Scaf461_1.49	Sgl011435-mRNA1	scaffold_219.1	LotgiT224434	Halruf.T00048002.1
7330	Pca_65_1.25	comp102715_c0_seq1_Sample7	Lny_31639_0.14	Mco_629_10.64	Afu004968	AI07G029212	AVU009103	XP_005092520.1	BGLB035612	Echl_09759	snap_masked-scaffold220_size775114-processed-gene-0.110-mRNA-1	CsqKR_Scaf12_29.31	Sgl019007-mRNA1	scaffold_848.5	LotgiT110395	Halruf.T00000503.1
7332	Pca_65_13.60	comp103070_c0_seq1_Sample2	Lny_12_0.85	Mco_639_0.48	Afu015448	AI15G017086	AVU009115	XP_005092906.1	BGLB001801	Echl_13153	augustus_masked-scaffold_55_motu2_3-processed-gene-0.18-mRNA-1	CsqKR_Scaf247_5.16	Sgl015790-mRNA1	scaffold_667.8	LotgiT196203	Halruf.T00001585.1
7335	Pca_65_15.46	comp121733_c0_seq1_Sample11	Lny_23861_1.82	Mco_63_2.69	Afu004621	AI07G009324	AVU009391	XP_005095597.1	BGLB003689	Echl_19719	maker-scaffold641_size427810-augustus-gene-0.76-mRNA-1	CsqKR_Scaf124_7.13	Sgl013713-mRNA1	scaffold_387.30	LotgiT130484	Halruf.T00001367.1
7336	Pca_65_15.63	comp68871_c0_seq1_Sample7	Lny_22497_1.30	Mco_63_2.76	Afu004425	AI07G009122	AVU009049	XP_005091016.1	BGLB032111	Echl_01197	maker-scaffold336_size628563-augustus-gene-0.113-mRNA-1	CsqKR_Scaf113_2.36	Sgl009834-mRNA1	scaffold_424.87	LotgiT135458	Halruf.T00001360.1
7341	Pca_66_17.47	comp101485_c0_seq1_Sample2	Lny_31633_1.28	Mco_140_3.41	Afu020621	AI30G027718	AVU028643	XP_005104944.1	BGLB004106	Echl_17724	augustus_masked-scaffold18_size1426845-processed-gene-1.63-mRNA-1	CsqKR_Scaf70_17.8	Sgl007896-mRNA1	scaffold_373.10	LotgiT226114	Halruf.T00046527.1
7343	Pca_66_3.32	comp77833_c0_seq1_Sample12	Lny_21222_0.24	Mco_58_11.50	Afu020653	AI30G027915	AVU019107	XP_005097536.1	BGLB003744	Echl_18337	maker-scaffold_144_motu5-augustus-gene-1.106-mRNA-1	CsqKR_Scaf690_1.47	Sgl015083-mRNA1	scaffold_671.103	LotgiT219611	Halruf.T00026726.1
7345	Pca_67_1.23	comp77109_c0_seq1_Sample7	Lny_8710_0.14	Mco_135_40.44	Afu013083	AI17G018863	AVU010400	XP_005090950.1	BGLB027613	Echl_19601	maker-scaffold25_size1528408-augustus-gene-2.141-mRNA-1	CsqKR_Scaf172_3.25	Sgl006661-mRNA1	scaffold_45604.34	LotgiT222302	Halruf.T00020442.1
7346	Pca_67_11.46	comp73120_c0_seq1_Sample3	Lny_30257_0.70	Mco_135_55.22	Afu013291	AI19G020997	AVU011443	XP_005103566.1	BGLB040111	Echl_23889	maker-scaffold493_size505500-augustus-gene-0.98-mRNA-1	CsqKR_Scaf64_21.14	Sgl004115-mRNA1	scaffold_36377.15	LotgiT190314	Halruf.T00044053.1
7349	Pca_67_3.38	comp108420_c0_seq1_Sample1	Lny_5299_1.96	Mco_135_43.31	Afu007055	AI13G015821	AVU025777	XP_012944075.1	BGLB037659	Echl_18281	maker-scaffold274_size712633-augustus-gene-0.152-mRNA-1	CsqKR_Scaf25_13.61	Sgl001443-mRNA1	scaffold_385.9	LotgiT200955	Halruf.T00013004.1
7356	Pca_68_7.25	comp783190_c0_seq1_Sample8	Lny_21553_4.41	Mco_591_118.53	Afu009515	AI25G024941	AVU016217	XP_005109023.1	BGLB034334	Echl_11564	maker-scaffold_83_motu5-augustus-gene-0.111-mRNA-1	CsqKR_Scaf50_12.21	Sgl003445-mRNA1	scaffold_604.174	LotgiT214254	Halruf.T00039649.1
7360	Pca_69_11.50	comp1183490_c0_seq1_Sample7	Lny_6180_2.42	Mco_571_5.87	Afu011519	AI20G021152	AVU003734	XP_012944462.1	BGLB035699	Echl_04574	maker-scaffold564_size459944-snap-gene-0.120-mRNA-1	CsqKR_Scaf268_13.29	Sgl015927-mRNA1	scaffold_598.10.2	LotgiT116962	Halruf.T00009421.1
7361	Pca_69_12.54	comp35558_c0_seq1_Sample7	Lny_16215_0.91	Mco_571_6.18	Afu010523	AI16G018486	AVU028967	XP_005093190.1	BGLB011091	Echl_13091	maker-scaffold68_size1548062-snap-gene-2.129-mRNA-1	CsqKR_Scaf88_0.32	Sgl003834-mRNA1	scaffold_604.90	LotgiT117262	Halruf.T00016379.1
7363	Pca_69_9.20	comp100610_c0_seq1_Sample7	Lny_6180_0.13	Mco_571_3.30	Afu011577	AI11G013584	AVU003227	XP_012945558.1	BGLB012424	Echl_00404	maker-scaffold_119_motu5-augustus-gene-0.73-mRNA-1	CsqKR_Scaf69_77.29	Sgl018488-mRNA1	scaffold_816.13	LotgiT138486	Halruf.T00030705.1
7364	Pca_7_10.41	comp107476_c0_seq1_Sample2	Lny_16623_0.14	Mco_217_4.69	Afu018938	AI22G022594	AVU024901	XP_012944354.1	BGLB022812	Echl_22767	maker-scaffold_157_motu5-snap-gene-0.130-mRNA-1	CsqKR_Scaf266_1.24	Sgl000659-mRNA1	scaffold_545.17	LotgiT208285	Halruf.T00032684.1
7371	Pca_7_26.35	comp97383_c0_seq1_Sample1	Lny_32038_0.37	Mco_32_9.80	Afu007998	AI08G009937	AVU018002	XP_005097120.1	BGLB002678	Echl_22785	maker-scaffold_59_motu2_3-augustus-gene-0.122-mRNA-1	CsqKR_Scaf103_5.29	Sgl002845-mRNA1	scaffold_13962.21	LotgiT181463	Halruf.T00007002.1
7372	Pca_7_33.32	comp119528_c0_seq1_Sample11	Lny_3084_0.43	Mco_32_1.54	Afu018713	AI22G023067	AVU024176	XP_005096369.1	BGLB002806	Echl_04463	maker-scaffold1009_size291997-augustus-gene-0.60-mRNA-1	CsqKR_Scaf75_38.37	Sgl000170-mRNA1	scaffold_64890.21	LotgiT126696	Halruf.T00033873.1
7373	Pca_7_34.34	comp687327_c0_seq1_Sample7	Lny_17031_2.81	Mco_620_8.22	Afu007878	AI08G010046	AVU018372	XP_005098443.2	BGLB006310	Echl_08356	maker-scaffold439_size539181-augustus-gene-0.94-mRNA-1	CsqKR_Scaf17_1.20	Sgl000643-mRNA1	scaffold_424.37	LotgiT112074	Halruf.T00007131.1
7378	Pca_7_40.27	comp113240_c0_seq1_Sample7	Lny_14446_1.88	Mco_32_1.34	Afu019139	AI22G022691	AVU024171	XP_005101815.1	BGLB035988	Echl_03393	maker-scaffold15_size1447845-augustus-gene-0.93-mRNA-1	CsqKR_Scaf41_25.11	Sgl001384-mRNA1	scaffold_384.46	LotgiT206598	Halruf.T00010542.1
7383	Pca_7_48.14	comp123122_c0_seq1_Sample11	Lny_28874_7.24	Mco_620_37.16	Afu007958	AI08G009971	AVU018223	NP_001191571.1	BGLB017478	Echl_20889	maker-scaffold330_size634941-augustus-gene-0.121-mRNA-1	CsqKR_Scaf75_42.35	Sgl016169-mRNA1	scaffold_564.45	LotgiT161152	Halruf.T00052924.1
7387	Pca_7_52.27	comp78962_c0_seq1_Sample3	Lny_28874_2.21	Mco_620_32.56	Afu007827	AI08G010212	AVU018744	XP_005101550.1	BGLB022027	Echl_03401	maker-scaffold330_size634941-augustus-gene-0.110-mRNA-1	CsqKR_Scaf119_1.24	Sgl020568-mRNA1	scaffold_9533.13	LotgiT152026	Halruf.T00013421.1
7391	Pca_7_55.28	comp84841_c1_seq1_Sample12	Lny_9664_0.43	Mco_620_28.21	Afu008043	AI08G009884	AVU018694	XP_005092139.2	BGLB023241	Echl_15456	maker-scaffold324_size981031-augustus-gene-0.185-mRNA-1	CsqKR_Scaf75_22.31	Sgl000767-mRNA1	scaffold_714.108	LotgiT234595	Halruf.T00052119.1
7399	Pca_7_70.58	comp84367_c0_seq1_Sample7	Lny_10576_5.81	Mco_620_51.23	Afu019126	AI22G022739	AVU024592	XP_005108744.1	BGLB002714	Echl_02068	maker-scaffold_34_motu2_3-augustus-gene-3.195-mRNA-1	CsqKR_Scaf144_1.21	Sgl019543-mRNA1	scaffold_423.39	LotgiT205061	Halruf.T00017142.1
7400	Pca_7_70.59	comp115902_c0_seq1_Sample11	Lny_10576_5.44	Mco_620_52.31	Afu007636	AI08G010543	AVU018633	XP_005110323.1	BGLB007258	Echl_16180	maker-scaffold387_size579766-augustus-gene-0.97-mRNA-1	CsqKR_Scaf75_31.16	Sgl021218-mRNA1	scaffold_560.3	LotgiT220515	Halruf.T00008329.1
7407	Pca_7_83.30	comp99197_c0_seq1_Sample11	Lny_465_0.14	Mco_620_67.24	Afu007740	AI08G010646	AVU018965	XP_012943125.1	BGLB017777	Echl_15461	maker-scaffold48_size1184581-augustus-gene-1.119-mRNA-1	CsqKR_Scaf75_42.27	Sgl012646-mRNA1	scaffold_823.28	LotgiT215457	Halruf.T00032482.1
7408	Pca_70_0.43	comp110705_c0_seq1_Sample11	Lny_5294_2.44	Mco_149_5.47	Afu013195	AI11G013388	AVU031580	XP_005093063.1	BGLB003820	Echl_20099	maker-scaffold346_size624228-augustus-gene-0.157-mRNA-1	CsqKR_Scaf19_31.36	Sgl001613-mRNA1	scaffold_249.4	LotgiT114080	Halruf.T00029989.1
7414	Pca_70_9.21	comp84271_c0_seq1_Sample7	Lny_23870_0.20	Mco_578_18.25	Afu005351	AI28G026743	AVU017449	XP_005103103.1	BGLB032660	Echl_00529	maker-scaffold721_size566942-augustus-gene-0.115-mRNA-1	CsqKR_Scaf3_69.20	Sgl022946-mRNA1	scaffold_839.24	LotgiT195024	Halruf.T00033510.1
7416	Pca_71_11.1	comp43470_c0_seq1_Sample11	Lny_20796_1.37	Mco_560_90.24	Afu001227	AI01G000802	AVU000983	XP_005096286.1	BGLB013549	Echl_00846	maker-scaffold567_size892197-augustus-gene-0.164-mRNA-1	CsqKR_Scaf43_56.29	Sgl012902-mRNA1	scaffold_643.28	LotgiT211543	Halruf.T00046126.1
7417	Pca_71_15.13	comp73019_c0_seq1_Sample2	Lny_5805_3.40	Mco_560_95.32	Afu000145	AI01G000096	AVU001684	XP_012939127.1	BGLB013595	Echl_17488	maker-scaffold9_size1610887-augustus-gene-1.94-mRNA-1	CsqKR_Scaf19_24.16	Sgl012480-mRNA1	scaffold_540.40	LotgiT114719	Halruf.T00012376.1
7421	Pca_71_4.57	comp122720_c0_seq1_Sample8	Lny_10960_3.73	Mco_560_81.24	Afu002739	AI05G006928	AVU008240	XP_012946753.1	BGLB004808	Echl_18704	maker-scaffold149_size889731-augustus-gene-0.174-mRNA-1	CsqKR_Scaf99_9.11	Sgl012326-mRNA1	scaffold_81.116	LotgiT129545	Halruf.T00036402.1
7425	Pca_72_7.38	comp96549_c1_seq1_Sample7	Lny_18500_0.35	Mco_628_56.69	Afu020424	AI30G028148	AVU028590	NP_001191603.1	BGLB010065	Echl_22735	maker-scaffold1314_size222774-snap-gene-0.51-mRNA-1	CsqKR_Scaf193_6.34	Sgl019239-mRNA1	scaffold_860.6	LotgiT199879	Halruf.T00003223.1
7427	Pca_72_8.39	comp77643_c0_seq1_Sample7	Lny_18500_0.48	Mco_628_57.16	Afu004818	AI07G009610	AVU009621	XP_005096058.1	BGLB002018	Echl_09771	maker-scaffold28_size1348175-augustus-gene-1.197-mRNA-1	CsqKR_Scaf12_49.35	Sgl000015-mRNA1	scaffold_415.68	LotgiT151687	Halruf.T00018085.1
7431	Pca_73_18.63	comp110232_c0_seq1_Sample8	Lny_3079_1.101	Mco_146_9.59	Afu002022	AI05G006229	AVU007515	NP_001191651.1	BGLB010400	Echl_08608	maker-scaffold1917_size120206-augustus-gene-0.21-mRNA-1	CsqKR_Scaf59_16.17	Sgl005760-mRNA1	scaffold_741.10	LotgiT219544	Halruf.T00026990.1
7433	Pca_73_6.54	comp33698_c0_seq1_Sample7	Lny_21212_0.58	Mco_141_8.28	Afu000675	AI01G001796	AVU001972	XP_005089107.1	BGLB001177	Echl_07046	maker-scaffold132_size1028293-snap-gene-1.128-mRNA-1	CsqKR_Scaf84_6.12	Sgl009732-mRNA1	scaffold_500.122	LotgiT186016	Halruf.T00023464.1
7437	Pca_74_12.52	comp82323_c0_seq1_Sample12	Lny_25830_1.91	Mco_1_177.41	Afu016083	AI06G008242	AVU002433	XP_005105660.1	BGLB017579	Echl_12167	maker-scaffold52_size1154890-augustus-gene-1.164-mRNA-1	CsqKR_Scaf3_2.8	Sgl005812-mRNA1	scaffold_821.35	LotgiT215641	Halruf.T00006124.1
7438	Pca_74_15.66	comp101308_c0_seq1_Sample7	Lny_3837_1.118	Mco_46_54.32	Afu003320	AI02G002422	AVU012145	XP_005105922.1	BGLB003221	Echl_18140	maker-scaffold778_size367005-augustus-gene-0.72-mRNA-1	CsqKR_Scaf80_13.14	Sgl004014-mRNA1	scaffold_244.8	LotgiT110620	Halruf.T00053168.1
7442	Pca_75_3.46	comp106948_c0_seq1_Sample7	Lny_27970_2.37	Mco_574_28.26	Afu011012	AI09G011671	AVU004608	XP_005103284.1	BGLB013277	Echl_05828	maker-scaffold377_size587753-augustus-gene-0.132-mRNA-1	CsqKR_Scaf37_15.37	Sgl007696-mRNA1	scaffold_544.58	LotgiT207133	Halruf.T00053341.1
7452	Pca_77_12.30	comp76405_c0_seq1_Sample12	Lny_12087_6.33	Mco_1_117.34	Afu003100	AI02G002265	AVU002799	XP_005096710.1	BGLB011233	Echl_05509	maker-scaffold_197_motu5-augustus-gene-0.189-mRNA-1	CsqKR_Scaf35_24.11	Sgl015863-mRNA1	scaffold_64680.1	LotgiT210797	Halruf.T00002008.1
7453	Pca_77_14.45	comp120919_c0_seq1_Sample11	Lny_16204_1.21	Mco_1_117.54	Afu016397	AI06G029157	AVU002997	XP_005090676.1	BGLB025551	Echl_11628	maker-scaffold_26_motu2_3-snap-gene-0.88-mRNA-1	CsqKR_Scaf80_15.30	Sgl018289-mRNA1	scaffold_137.4	LotgiT56489	Halruf.T00022714.1
7458	Pca_77_2.20	comp103419_c0_seq1_Sample7	Lny_13825_2.63	Mco_1_101.14	Afu003939	AI02G002879	AVU012245	XP_005102044.1	BGLB014084	Echl_03849	maker-scaffold1187_size244888-snap-gene-0.59-mRNA-1	CsqKR_Scaf254_2.42	Sgl005704-mRNA1	scaffold_607.55.2	LotgiT208832	Halruf.T00051657.1
7459	Pca_77_7.57	comp80888_c0_seq1_Sample12	Lny_26977_0.81	Mco_1_110.31	Afu015945	AI06G008097	AVU003423	XP_005099053.1	BGLB011749	Echl_20783	maker-scaffold96_size989067-augustus-gene-0.207-mRNA-1	CsqKR_Scaf3_0.13	Sgl004427-mRNA1	scaffold_81.42	LotgiT229407	Halruf.T00011257.1
7460	Pca_77_8.9	comp73463_c0_seq1_Sample12	Lny_12087_3.43	Mco_1_112.31	Afu016605	AI06G007874	AVU002664	XP_005100913.1	BGLB008426	Echl_15277	maker-scaffold_39_motu4-augustus-gene-0.84-mRNA-1	CsqKR_Scaf35_26.29	Sgl003649-mRNA1	scaffold_376.13	LotgiT218116	Halruf.T00038214.1
7462	Pca_77_9.34	comp97453_c0_seq1_Sample11	Lny_12087_4.25	Mco_1_113.48	Afu016348	AI06G007516	AVU002639	XP_005105742.1	BGLB026578	Echl_15395	maker-scaffold247_size737826-augustus-gene-0.151-mRNA-1	CsqKR_Scaf5_37.5	Sgl010852-mRNA1	scaffold_79.36	LotgiT112768	Halruf.T00046977.1
7470	Pca_78_8.37	comp94314_c2_seq1_Sample7	Lny_29840_0.38	Mco_560_64.5	Afu000533	AI01G001522	AVU001647	XP_005099431.1	BGLB000992	Echl_07079	maker-scaffold195_size820104-augustus-gene-0.132-mRNA-1	CsqKR_Scaf43_35.52	Sgl003222-mRNA1	scaffold_322.41	LotgiT159604	Halruf.T00011580.1
7473	Pca_78_9.42	comp104802_c0_seq1_Sample7	Lny_479_0.36	Mco_560_66.58	Afu001528	AI01G001301	AVU001233	XP_005098563.1	BGLB037650	Echl_00175	maker-scaffold247_size737826-augustus-gene-0.146-mRNA-1	CsqKR_Scaf43_49.12	Sgl024232-mRNA1	scaffold_708.1	LotgiT115514	Halruf.T00015649.1
7474	Pca_79_1.39	comp631876_c0_seq1_Sample7	Lny_1359_0.60	Mco_1_187.42	Afu016244	AI06G008386	AVU003731	XP_005106259.2	BGLB020846	Echl_13129	maker-scaffold410_size554920-augustus-gene-0.87-mRNA-1	CsqKR_Scaf117_14.65	Sgl007247-mRNA1	scaffold_53317.20	LotgiT230371	Halruf.T00042327.1
7476	Pca_79_2.24	comp111217_c0_seq1_Sample2	Lny_4545_1.56	Mco_1_189.38	Afu016103	AI06G008205	AVU003220	XP_005104156.1	BGLB007607	Echl_10463	augustus_masked-scaffold488_size509329-processed-gene-0.54-mRNA-1	CsqKR_Scaf3_22.7	Sgl013590-mRNA1	scaffold_53317.9	LotgiT132169	Halruf.T00005982.1
7480	Pca_79_8.46	comp127714_c0_seq1_Sample8	Lny_7081_1.77	Mco_1_197.71	Afu003354	AI02G002386	AVU012744	XP_005104462.1	BGLB009707	Echl_09175	maker-scaffold2_size1940454-augustus-gene-2.215-mRNA-1	CsqKR_Scaf3_104.11	Sgl015850-mRNA1	scaffold_511.25	LotgiT191134	Halruf.T00050343.1
7481	Pca_79_9.66	comp98684_c0_seq1_Sample7	Lny_7081_1.128	Mco_1_197.76	Afu003917	AI02G002904	AVU012352	XP_005104463.2	BGLB008570	Echl_21472	maker-scaffold_202_motu5-snap-gene-0.107-mRNA-1	CsqKR_Scaf3_21.27	Sgl012070-mRNA1	scaffold_17560.4	LotgiT192329	Halruf.T00003797.1
7487	Pca_8_20.34	comp79148_c0_seq1_Sample12	Lny_30720_0.31	Mco_622_10.48	Afu006227	AI10G011988	AVU017605	XP_005097141.1	BGLB004208	Echl_09576	maker-scaffold299_size673831-snap-gene-0.142-mRNA-1	CsqKR_Scaf174_37.10	Sgl005171-mRNA1	scaffold_9.4	LotgiT124977	Halruf.T00012873.1
7488	Pca_8_26.27	comp97758_c0_seq1_Sample7	Lny_9652_3.49	Mco_622_17.54	Afu022743	AI28G027152	AVU005232	XP_005100040.1	BGLB023701	Echl_23254	maker-scaffold376_size676321-snap-gene-0.174-mRNA-1	CsqKR_Scaf3_24.40	Sgl013852-mRNA1	scaffold_65.6	LotgiT236027	Halruf.T00002979.1
7496	Pca_8_45.30	comp116168_c0_seq1_Sample8	Lny_25841_0.43	Mco_622_40.40	Afu005825	AI10G012373	AVU016818	XP_012944787.1	BGLB022264	Echl_21686	maker-scaffold_14_motu2_3-augustus-gene-0.163-mRNA-1	CsqKR_Scaf5_46.30	Sgl017207-mRNA1	scaffold_848.45	LotgiT183359	Halruf.T00037361.1
7497	Pca_8_50.68	comp102053_c0_seq1_Sample2	Lny_17423_4.62	Mco_16_7.56	Afu005337	AI10G012557	AVU017156	XP_005099396.1	BGLB031155	Echl_01815	maker-scaffold510_size494309-snap-gene-0.108-mRNA-1	CsqKR_Scaf3_24.39	Sgl006224-mRNA1	scaffold_156.1	LotgiT183079	Halruf.T00034515.1
7498	Pca_8_55.24	comp85848_c0_seq1_Sample12	Lny_18499_1.39	Mco_570_5.28	Afu005475	AI10G012156	AVU017257	XP_005097680.1	BGLB012873	Echl_07441	augustus_masked-scaffold125_size926058-processed-gene-0.57-mRNA-1	CsqKR_Scaf157_9.20	Sgl027090-mRNA1	scaffold_839.61	LotgiT106858	Halruf.T00011861.1
7499	Pca_8_61.36	comp111039_c1_seq1_Sample1	Lny_8027_1.19	Mco_570_12.30	Afu006329	AI10G012659	AVU017421	XP_012934554.1	BGLB025182	Echl_08432	augustus_masked-scaffold13_size1483242-processed-gene-0.55-mRNA-1	CsqKR_Scaf3_33.22	Sgl019445-mRNA1	scaffold_85.3	LotgiT161109	Halruf.T00015066.1
7506	Pca_80_16.40	comp107068_c0_seq1_Sample11	Lny_10210_3.49	Mco_591_95.34	Afu009450	AI25G024598	AVU014805	XP_005104447.1	BGLB028500	Echl_09077	maker-scaffold469_size576630-augustus-gene-0.105-mRNA-1	CsqKR_Scaf14_16.16	Sgl003513-mRNA1	scaffold_557.59	LotgiT68260	Halruf.T00009648.1
7515	Pca_82_0.38	comp76851_c0_seq1_Sample3	Lny_2014_0.49	Mco_633_12.30	Afu020776	AI24G024350	AVU026269	XP_005106264.1	BGLB001726	Echl_16962	maker-scaffold539_size476068-snap-gene-0.130-mRNA-1	CsqKR_Scaf18_0.14	Sgl010370-mRNA1	scaffold_64.187	LotgiT177715	Halruf.T00020815.1
7516	Pca_82_1.42	comp85662_c0_seq1_Sample12	Lny_33912_1.45	Mco_633_16.47	Afu017669	AI12G014416	AVU013674	XP_012943983.1	BGLB024433	Echl_16418	maker-scaffold1345_size390292-augustus-gene-0.70-mRNA-1	CsqKR_Scaf191_13.13	Sgl021502-mRNA1	scaffold_28940.10	LotgiT116220	Halruf.T00031150.1
7517	Pca_82_13.2	comp84833_c0_seq1_Sample8	Lny_28879_1.18	Mco_633_30.20	Afu017938	AI12G014242	AVU013559	XP_005106408.1	BGLB002833	Echl_00936	maker-scaffold_57_motu2_3-snap-gene-0.119-mRNA-1	CsqKR_Scaf18_0.13	Sgl015971-mRNA1	scaffold_81437.17	LotgiT74301	Halruf.T00004375.1
7525	Pca_83_3.49	comp99548_c0_seq1_Sample1	Lny_16615_0.33	Mco_591_83.76	Afu009221	AI25G025200	AVU015994	XP_005104868.1	BGLB000970	Echl_16498	maker-scaffold656_size622208-snap-gene-0.149-mRNA-1	CsqKR_Scaf99_54.12	Sgl015677-mRNA1	scaffold_80387.10	LotgiT159400	Halruf.T00022775.1
7526	Pca_83_4.42	comp615960_c0_seq1_Sample7	Lny_15757_1.18	Mco_591_83.42	Afu009909	AI25G025056	AVU015523	XP_012937761.1	BGLB031901	Echl_05659	maker-scaffold926_size317651-augustus-gene-0.70-mRNA-1	CsqKR_Scaf7_34.16	Sgl008974-mRNA1	scaffold_850.7	LotgiT129609	Halruf.T00017956.1
7533	Pca_84_4.27	comp108092_c0_seq1_Sample7	Lny_11775_2.41	Mco_10_20.36	Afu001141	AI01G000428	AVU001945	XP_005092704.1	BGLB005039	Echl_02244	maker-scaffold66_size1111933-augustus-gene-0.78-mRNA-1	CsqKR_Scaf4_7.20	Sgl009136-mRNA1	scaffold_49478.35	LotgiT206942	Halruf.T00008198.1
7542	Pca_85_4.53	comp98773_c0_seq1_Sample7	Lny_3073_0.17	Mco_540_4.27	Afu022432	AI28G026637	AVU005443	XP_005102496.1	BGLB022339	Echl_07888	maker-scaffold229_size833965-augustus-gene-0.255-mRNA-1	CsqKR_Scaf73_7.10	Sgl021961-mRNA1	scaffold_74873.14	LotgiT184154	Halruf.T00014935.1
7547	Pca_86_2.42	comp112500_c0_seq1_Sample7	Lny_24430_2.32	Mco_210_1.44	Afu011689	AI11G013342	AVU003662	XP_012944011.1	BGLB020498	Echl_07766	maker-scaffold_42_motu4-augustus-gene-0.56-mRNA-1	CsqKR_Scaf69_36.9	Sgl005322-mRNA1	scaffold_598.4	LotgiT191347	Halruf.T00005814.1
7548	Pca_86_5.53	comp1017082_c0_seq1_Sample11	Lny_24430_0.41	Mco_215_2.49	Afu010339	AI02G002799	AVU029225	XP_005106091.1	BGLB030227	Echl_12233	maker-scaffold198_size816612-augustus-gene-0.176-mRNA-1	CsqKR_Scaf8_19.22	Sgl003836-mRNA1	scaffold_604.87	LotgiT187812	Halruf.T00007669.1
7549	Pca_86_6.16	comp114179_c1_seq1_Sample7	Lny_32514_1.69	Mco_215_0.28	Afu011940	AI11G013154	AVU002691	XP_005100446.1	BGLB030020	Echl_03114	maker-scaffold233_size1454933-augustus-gene-1.187-mRNA-1	CsqKR_Scaf1_51.29	Sgl016910-mRNA1	scaffold_71405.5	LotgiT68180	Halruf.T00041496.1
7551	Pca_87_0.12	comp126352_c0_seq1_Sample8	Lny_31640_1.41	Mco_619_2.46	Afu013743	AI03G004228	AVU019141	XP_005105255.1	BGLB001047	Echl_05308	augustus_masked-scaffold_96_motu5-processed-gene-0.22-mRNA-1	CsqKR_Scaf14_30.23	Sgl006584-mRNA1	scaffold_666.26	LotgiT104414	Halruf.T00015685.1
7552	Pca_87_1.33	comp113087_c0_seq1_Sample7	Lny_31640_1.40	Mco_619_2.24	Afu013744	AI03G004227	AVU019963	XP_005099775.2	BGLB039454	Echl_05309	maker-scaffold_96_motu5-augustus-gene-0.46-mRNA-1	CsqKR_Scaf99_3.23	Sgl014874-mRNA1	scaffold_388.4	LotgiT228193	Halruf.T00041284.1
7554	Pca_87_11.49	comp71870_c0_seq1_Sample12	Lny_29355_2.35	Mco_619_4.27	Afu009237	AI25G025228	AVU014966	XP_005108306.1	BGLB017406	Echl_01453	maker-scaffold_49_motu2_3-snap-gene-0.85-mRNA-1	CsqKR_Scaf7_3.17	Sgl003497-mRNA1	scaffold_801.182	LotgiT226662	Halruf.T00028454.1
7555	Pca_87_13.38	comp106018_c0_seq1_Sample7	Lny_29355_0.19	Mco_619_6.34	Afu009428	AI25G024586	AVU015269	XP_005096031.1	BGLB007454	Echl_18850	augustus_masked-scaffold1879_size124577-processed-gene-0.12-mRNA-1	CsqKR_Scaf7_15.57	Sgl009002-mRNA1	scaffold_500.362.1	LotgiT117048	Halruf.T00009860.1
7562	Pca_89_6.57	comp112540_c1_seq1_Sample7	Lny_15457_1.49	Mco_640_23.20	Afu001146	AI01G000424	AVU001905	XP_005089032.1	BGLB014304	Echl_02236	maker-scaffold66_size1111933-augustus-gene-0.75-mRNA-1	CsqKR_Scaf99_10.14	Sgl024027-mRNA1	scaffold_11.27	LotgiT207456	Halruf.T00021135.1
7564	Pca_9_24.35	comp112928_c0_seq1_Sample1	Lny_11387_2.57	Mco_153_13.41	Afu011890	AI11G013226	AVU002606	XP_005106554.1	BGLB026826	Echl_12213	maker-scaffold1206_size339017-augustus-gene-0.78-mRNA-1	CsqKR_Scaf173_27.13	Sgl015936-mRNA1	scaffold_681.45	LotgiT214179	Halruf.T00024743.1
7570	Pca_9_37.48	comp77243_c0_seq1_Sample12	Lny_3515_3.45	Mco_18_18.30	Afu011754	AI11G013452	AVU004013	XP_005100638.1	BGLB019892	Echl_08733	augustus_masked-scaffold_116_motu5-processed-gene-0.20-mRNA-1	CsqKR_Scaf69_56.16	Sgl007789-mRNA1	scaffold_707.20	LotgiT239070	Halruf.T00044335.1
7573	Pca_9_43.12	comp81144_c0_seq1_Sample12	Lny_16207_2.85	Mco_623_108.27	Afu011824	AI11G013531	AVU003466	XP_005108493.1	BGLB002945	Echl_00451	maker-scaffold612_size438940-snap-gene-0.106-mRNA-1	CsqKR_Scaf173_22.21	Sgl019517-mRNA1	scaffold_212.44	LotgiT204708	Halruf.T00009566.1
7576	Pca_9_49.27	comp118248_c0_seq1_Sample2	Lny_9662_0.60	Mco_623_99.36	Afu010540	AI16G018505	AVU029150	XP_012940349.1	BGLB008873	Echl_07588	maker-scaffold_54_motu5-snap-gene-0.128-mRNA-1	CsqKR_Scaf268_12.17	Sgl002444-mRNA1	scaffold_298.25	LotgiT103711	Halruf.T00007635.1
7579	Pca_9_55.43	comp110825_c0_seq1_Sample1	Lny_30709_2.50	Mco_623_92.45	Afu011690	AI11G013343	AVU003611	XP_005106560.1	BGLB033308	Echl_07767	maker-scaffold_42_motu4-augustus-gene-0.51-mRNA-1	CsqKR_Scaf69_36.14	Sgl005323-mRNA1	scaffold_550.18	LotgiT233423	Halruf.T00005811.1
7584	Pca_9_60.51	comp101566_c0_seq1_Sample7	Lny_2288_0.33	Mco_24_5.81	Afu011751	AI11G013449	AVU003884	XP_012936595.1	BGLB018169	Echl_03081	maker-scaffold687_size483426-augustus-gene-0.116-mRNA-1	CsqKR_Scaf1_54.40	Sgl011510-mRNA1	scaffold_71224.11	LotgiT171133	Halruf.T00007549.1
7586	Pca_9_61.20	comp21279_c0_seq1_Sample12	Lny_3076_2.37	Mco_24_6.36	Afu010013	AI16G018043	AVU029110	XP_005102454.1	BGLB029565	Echl_21695	augustus_masked-scaffold1027_size285663-processed-gene-0.37-mRNA-1	CsqKR_Scaf69_81.6	Sgl017043-mRNA1	scaffold_615.6	LotgiT200332	Halruf.T00027494.1
7596	Pca_90_14.49	comp109242_c0_seq1_Sample8	Lny_26967_1.26	Mco_3_141.27	Afu012830	AI04G005454	AVU014276	XP_012946498.1	BGLB011085	Echl_13582	augustus_masked-scaffold432_size555311-processed-gene-0.35-mRNA-1	CsqKR_Scaf61_25.11	Sgl002396-mRNA1	scaffold_13493.10	LotgiT115323	Halruf.T00045571.1
7601	Pca_91_10.36	comp106485_c0_seq1_Sample11	Lny_2009_1.61	Mco_57_6.45	Afu009309	AI25G024785	AVU015253	XP_012945119.1	BGLB009727	Echl_02785	augustus_masked-scaffold268_size711111-processed-gene-0.47-mRNA-1	CsqKR_Scaf99_49.8	Sgl014909-mRNA1	scaffold_682.91	LotgiT235177	Halruf.T00009727.1
7613	Pca_92_3.40	comp38459_c0_seq1_Sample1	Lny_24434_0.24	Mco_560_106.24	Afu002842	AI05G006989	AVU007100	XP_005105048.1	BGLB007949	Echl_22605	maker-scaffold602_size442895-augustus-gene-0.84-mRNA-1	CsqKR_Scaf300_5.16	Sgl011890-mRNA1	scaffold_484.27	LotgiT226773	Halruf.T00023281.1
7616	Pca_93_12.49	comp76895_c0_seq1_Sample12	Lny_26642_1.68	Mco_145_21.39	Afu003602	AI02G001989	AVU011932	XP_005100539.1	BGLB009277	Echl_20159	maker-scaffold_131_motu5-augustus-gene-0.199-mRNA-1	CsqKR_Scaf22_9.24	Sgl006017-mRNA1	scaffold_63247.19	LotgiT191734	Halruf.T00002943.1
7625	Pca_97_9.70	comp70045_c0_seq1_Sample3	Lny_20231_1.36	Mco_20_15.24	Afu021276	AI24G023885	AVU026299	XP_005096405.1	BGLB001736	Echl_09476	maker-scaffold1785_size138066-augustus-gene-0.25-mRNA-1	CsqKR_Scaf269_0.23	Sgl024262-mRNA1	scaffold_681.54	LotgiT236399	Halruf.T00004445.1
7629	Pca_98_6.32	comp41992_c0_seq1_Sample11	Lny_4861_0.13	Mco_178_2.54	Afu007078	AI13G029521	AVU025975	XP_005091907.1	BGLB007582	Echl_20992	maker-scaffold346_size624228-augustus-gene-0.160-mRNA-1	CsqKR_Scaf25_12.17	Sgl001139-mRNA1	scaffold_385.13	LotgiT200624	Halruf.T00013008.1
7722	Pca_1_10.37	comp126761_c0_seq1_Sample8	Lny_21552_4.34	Mco_625_23.45	*	AI21G022060	AVU020086	XP_012946955.1	BGLB020490	Echl_23048	maker-scaffold_16_motu2_3-augustus-gene-0.99-mRNA-1	CsqKR_Scaf98_1.24	Sgl011337-mRNA1	scaffold_60.45	LotgiT124357	Halruf.T00022290.1
7723	Pca_1_100.27	*	Lny_22498_1.114	Mco_90_9.80	Afu000073	AI13G015961	AVU000339	XP_005094874.1	BGLB038678	Echl_18596	augustus_masked-scaffold_17_motu2_3-processed-gene-0.31-mRNA-1	CsqKR_Scaf182_2.12	Sgl012538-mRNA1	scaffold_158.12	LotgiT79113	Halruf.T00004900.1
7724	Pca_1_100.28	comp110846_c0_seq1_Sample7	Lny_22498_0.20	Mco_90_8.7	*	AI09G011541	AVU006741	XP_005109934.1	BGLB038413	Echl_23321	maker-scaffold192_size821929-snap-gene-0.173-mRNA-1	CsqKR_Scaf16_6.16	Sgl023105-mRNA1	scaffold_532.26	LotgiT204975	Halruf.T00019712.1
7729	Pca_1_110.30	comp87277_c0_seq1_Sample8	Lny_17033_1.57	Mco_13_3.65	Afu002107	AI05G029090	AVU007839	XP_005089072.1	BGLB006189	Echl_05040	maker-scaffold927_size317342-augustus-gene-0.68-mRNA-1	CsqKR_Scaf72_0.11	Sgl002157-mRNA1	scaffold_73.18	*	Halruf.T00042394.1
7734	Pca_1_25.26	*	Lny_28881_1.27	Mco_579_2.32	Afu000977	AI01G000582	AVU001132	XP_005093477.1	BGLB008536	Echl_17480	maker-scaffold704_size730525-augustus-gene-0.167-mRNA-1	CsqKR_Scaf25_21.29	Sgl006102-mRNA1	scaffold_807.3	LotgiT117398	Halruf.T00048330.1
7735	Pca_1_25.30	*	Lny_8030_0.36	Mco_579_2.42	Afu000288	AI01G000238	AVU001659	XP_012940792.1	BGLB028134	Echl_08750	maker-scaffold2047_size103592-augustus-gene-0.15-mRNA-1	CsqKR_Scaf21_30.20	Sgl012361-mRNA1	scaffold_36557.12	LotgiT198754	Halruf.T00033224.1
7736	Pca_1_28.38	*	Lny_13250_5.31	Mco_67_1.66	Afu001850	AI05G006402	AVU007504	XP_005093209.1	BGLB010369	Echl_00950	maker-scaffold141_size1203513-augustus-gene-1.137-mRNA-1	CsqKR_Scaf44_22.17	Sgl003256-mRNA1	scaffold_21635.3	LotgiT123420	Halruf.T00056102.1
7740	Pca_1_41.31	comp119035_c0_seq1_Sample2	Lny_4827_1.53	Mco_512_5.65	Afu001337	AI01G000925	*	XP_005098097.1	BGLB009745	Echl_24079	maker-scaffold162_size870725-augustus-gene-0.177-mRNA-1	CsqKR_Scaf31_13.6	Sgl004949-mRNA1	scaffold_21198.15	LotgiT199429	Halruf.T00017779.1
7741	Pca_1_41.32	*	Lny_4827_0.14	Mco_512_5.38	Afu002311	AI05G006774	AVU006720	XP_005090185.1	BGLB029900	Echl_12845	maker-scaffold638_size428768-augustus-gene-0.86-mRNA-1	CsqKR_Scaf101_0.28	Sgl013825-mRNA1	scaffold_66574.37_evm.model.scaffold_66574.38	LotgiT201479	Halruf.T00018728.1
7744	Pca_1_47.14	comp86674_c0_seq1_Sample12	Lny_24823_3.13	Mco_18_6.26	Afu000530	AI01G001518	AVU000172	XP_005099438.1	BGLB000989	Echl_07086	maker-scaffold195_size820104-augustus-gene-0.123-mRNA-1	CsqKR_Scaf44_29.7	Sgl011577-mRNA1	scaffold_788.162	*	Halruf.T00018800.1
7746	Pca_1_58.40	comp78894_c0_seq1_Sample3	Lny_18492_1.71	Mco_83_3.33	Afu001101	AI01G000468	AVU002000	XP_005097695.2	BGLB007074	Echl_07654	maker-scaffold288_size687388-snap-gene-0.127-mRNA-1	CsqKR_Scaf43_59.29	*	scaffold_792.16	LotgiT119776	Halruf.T00028534.1
7747	Pca_1_59.14	*	Lny_18492_0.26	Mco_83_3.31	Afu001226	AI01G000801	AVU000516	XP_005096308.2	BGLB000062	Echl_00840	maker-scaffold567_size892197-augustus-gene-0.156-mRNA-1	CsqKR_Scaf25_8.25	Sgl010356-mRNA1	scaffold_84.142	LotgiT238948	Halruf.T00048332.1
7750	Pca_1_65.44	comp86006_c0_seq1_Sample1	Lny_16223_0.44	Mco_135_28.41	Afu007989	AI08G009945	AVU017738	XP_005100062.1	BGLB002624	Echl_18428	maker-scaffold137_size907123-snap-gene-0.170-mRNA-1	CsqKR_Scaf103_19.38	Sgl001386-mRNA1	scaffold_424.22	LotgiT220203	*
7753	Pca_1_69.37	comp88319_c0_seq1_Sample12	Lny_27973_0.17	Mco_135_23.29	Afu000908	*	AVU000549	XP_005105763.1	BGLB010312	Echl_11579	maker-scaffold283_size694969-augustus-gene-0.106-mRNA-1	CsqKR_Scaf43_3.14	Sgl013810-mRNA1	scaffold_89.28	LotgiT142293	Halruf.T00042134.1
7754	Pca_1_72.23	comp86633_c0_seq1_Sample12	Lny_31049_0.40	Mco_135_19.32	Afu000823	AI01G000365	AVU001614	XP_005097386.1	BGLB000099	Echl_02756	maker-scaffold509_size848161-snap-gene-0.183-mRNA-1	CsqKR_Scaf43_39.11	*	scaffold_347.6	LotgiT238952	Halruf.T00046548.1
7756	Pca_1_78.10	comp93537_c0_seq1_Sample7	Lny_33909_1.16	Mco_135_12.30	Afu002287	AI05G006800	AVU007126	XP_005096875.1	BGLB001179	Echl_07647	augustus_masked-scaffold_82_motu5-processed-gene-0.51-mRNA-1	CsqKR_Scaf99_43.24	Sgl026395-mRNA1	*	LotgiT204918	Halruf.T00018237.1
7757	Pca_1_82.57	comp95867_c0_seq1_Sample7	Lny_7080_1.89	Mco_135_8.38	Afu002658	AI05G007285	AVU006721	XP_005107358.1	BGLB005476	Echl_04498	maker-scaffold_129_motu5-augustus-gene-0.169-mRNA-1	CsqKR_Scaf50_23.9	Sgl015822-mRNA1	scaffold_3429.14	LotgiT193902	*
7759	Pca_1_83.19	*	Lny_4230_0.57	Mco_135_6.21	Afu000803	AI01G000385	AVU000254	XP_005096972.1	BGLB004969	Echl_20954	maker-scaffold1234_size362470-augustus-gene-0.77-mRNA-1	CsqKR_Scaf72_4.18	Sgl003695-mRNA1	scaffold_484.28	LotgiT115222	Halruf.T00010701.1
7760	Pca_1_83.20	comp46762_c0_seq1_Sample3	Lny_7080_0.26	Mco_135_7.57	Afu002644	AI05G007298	AVU007225	XP_005106436.1	BGLB006541	Echl_15525	*	CsqKR_Scaf72_11.7	Sgl021219-mRNA1	scaffold_13106.14	LotgiT215258	Halruf.T00018847.1
7762	Pca_1_97.25	*	Lny_20243_0.59	Mco_90_13.40	Afu000174	AI01G000137	AVU001616	XP_012940720.1	BGLB010990	Echl_00983	maker-scaffold567_size892197-snap-gene-0.168-mRNA-1	CsqKR_Scaf64_19.14	Sgl003112-mRNA1	scaffold_807.9	LotgiT119744	Halruf.T00023395.1
7763	Pca_1_97.26	comp67424_c0_seq1_Sample7	Lny_22498_1.50	Mco_90_12.53	Afu002708	*	AVU007741	XP_005089863.1	BGLB009875	Echl_21786	snap_masked-scaffold_3_motu2_3-processed-gene-3.88-mRNA-1	CsqKR_Scaf64_19.6	Sgl017993-mRNA1	scaffold_18.4	LotgiT189008	Halruf.T00023392.1
7765	Pca_10_11.51	comp89356_c0_seq1_Sample7	Lny_27981_0.36	Mco_590_45.34	Afu018268	AI23G023790	AVU024088	XP_005110299.2	BGLB011689	Echl_13159	maker-scaffold_47_motu5-augustus-gene-0.125-mRNA-1	*	Sgl024495-mRNA1	scaffold_65.54	LotgiT164736	Halruf.T00036949.1
7768	Pca_10_16.45	*	Lny_33392_8.75	Mco_590_51.53	Afu020818	AI24G024309	AVU026451	XP_005095332.1	BGLB008611	Echl_15053	maker-scaffold_193_motu5-snap-gene-0.192-mRNA-1	CsqKR_Scaf223_1.16	Sgl016146-mRNA1	scaffold_205.18	LotgiT95101	Halruf.T00030427.1
7770	Pca_10_28.56	*	Lny_7086_0.49	Mco_590_65.56	Afu018319	AI23G023521	AVU024084	XP_012946581.1	BGLB036510	Echl_13139	maker-scaffold426_size546516-augustus-gene-0.103-mRNA-1	CsqKR_Scaf39_8.14	Sgl025347-mRNA1	scaffold_222.16	LotgiT233473	Halruf.T00030455.1
7771	Pca_10_34.32	*	Lny_15757_6.60	Mco_590_72.38	Afu022943	AI27G026153	AVU030402	XP_012942457.1	BGLB024770	Echl_12391	maker-scaffold_143_motu5-snap-gene-0.160-mRNA-1	CsqKR_Scaf31_32.56	Sgl024196-mRNA1	scaffold_798.52	LotgiT199612	Halruf.T00047831.1
7776	Pca_10_53.27	comp78571_c0_seq1_Sample3	Lny_23860_1.46	Mco_43_3.54	Afu023040	AI27G026037	AVU024071	XP_012945825.1	BGLB011693	Echl_12388	maker-scaffold_17_motu5-augustus-gene-2.108-mRNA-1	*	Sgl022706-mRNA1	scaffold_707.40	LotgiT234130	Halruf.T00039949.1
7779	Pca_100_11.39	comp95086_c0_seq1_Sample8	Lny_5296_0.37	Mco_628_134.29	Afu004385	AI07G009064	AVU008979	XP_005092459.1	BGLB001959	Echl_00576	maker-scaffold2427_size61872-augustus-gene-0.8-mRNA-1	CsqKR_Scaf287_3.46	Sgl001234-mRNA1	scaffold_7274.1	LotgiT216116	*
7781	Pca_101_3.12	comp113010_c0_seq1_Sample11	Lny_1346_2.23	Mco_643_12.21	Afu023099	AI27G026211	AVU030253	XP_012943372.1	BGLB036424	Echl_16233	maker-scaffold_64_motu2_3-augustus-gene-1.138-mRNA-1	CsqKR_Scaf22_17.12	Sgl010433-mRNA1	scaffold_68.135	LotgiT104847	*
7782	Pca_101_3.44	comp702662_c0_seq1_Sample12	Lny_13847_0.15	Mco_643_11.41	Afu023154	*	AVU030480	XP_005098392.1	BGLB010480	Echl_13517	maker-scaffold1519_size180061-augustus-gene-0.97-mRNA-1	CsqKR_Scaf309_1.24	Sgl009605-mRNA1	scaffold_352.4	LotgiT81964	Halruf.T00024601.1
7784	Pca_102_2.47	comp81714_c0_seq1_Sample12	Lny_29827_5.38	Mco_17_15.74	Afu006832	AI13G015297	AVU025485	XP_012940697.1	BGLB035809	Echl_10407	maker-scaffold968_size565351-snap-gene-0.133-mRNA-1	*	Sgl013194-mRNA1	scaffold_81.95	LotgiT95891	Halruf.T00018331.1
7785	Pca_103_6.23	comp41362_c1_seq1_Sample7	Lny_9205_1.57	Mco_540_23.42	Afu022618	AI13G015160	AVU006380	XP_012935169.1	BGLB010266	Echl_22729	maker-scaffold231_size761133-augustus-gene-0.127-mRNA-1	CsqKR_Scaf3_75.35	*	scaffold_189.6	LotgiT189855	Halruf.T00034522.1
7786	Pca_103_7.47	comp79460_c0_seq1_Sample3	Lny_1718_0.41	Mco_540_22.115	Afu006061	AI10G012789	AVU017197	XP_005108219.1	BGLB031314	Echl_06649	maker-scaffold_62_motu5-augustus-gene-0.78-mRNA-1	*	Sgl018239-mRNA1	scaffold_18318.25	LotgiT119476	Halruf.T00011668.1
7790	Pca_104_3.62	*	Lny_19820_0.45	Mco_1_10.41	Afu004159	AI02G002934	AVU012392	XP_005106113.1	BGLB003294	Echl_20496	maker-scaffold_28_motu5-augustus-gene-1.142-mRNA-1	CsqKR_Scaf35_30.4	Sgl006050-mRNA1	scaffold_783.214	LotgiT110879	Halruf.T00050974.1
7791	Pca_104_7.38	*	Lny_32859_1.20	Mco_1_4.36	Afu016089	AI06G008253	AVU003164	XP_005096384.1	BGLB036562	Echl_13820	maker-scaffold1311_size218776-augustus-gene-0.55-mRNA-1	CsqKR_Scaf35_50.15	Sgl001660-mRNA1	scaffold_388.40	LotgiT233905	Halruf.T00024674.1
7796	Pca_107_5.53	comp129395_c0_seq1_Sample8	Lny_25368_2.26	Mco_546_11.39	Afu022043	AI18G019878	AVU029981	XP_005104522.1	BGLB028364	Echl_07911	maker-scaffold140_size903475-augustus-gene-0.202-mRNA-1	CsqKR_Scaf261_4.17	Sgl005898-mRNA1	scaffold_253.83	*	Halruf.T00019909.1
7798	Pca_108_4.39	*	Lny_17030_2.19	Mco_575_24.108	Afu012892	AI18G019547	AVU010319	XP_012944072.1	BGLB002417	Echl_10069	maker-scaffold1297_size231314-augustus-gene-0.42-mRNA-1	CsqKR_Scaf19_39.29	Sgl007048-mRNA1	scaffold_363.10	LotgiT168977	Halruf.T00035318.1
7801	Pca_109_1.69	comp104121_c0_seq1_Sample7	Lny_20805_0.43	Mco_624_0.6	Afu022734	AI28G027159	AVU005657	XP_012943144.1	BGLB017457	Echl_17738	maker-scaffold79_size1071714-snap-gene-1.161-mRNA-1	CsqKR_Scaf157_3.34	Sgl020230-mRNA1	scaffold_18271.3	LotgiT131165	*
7815	Pca_11_37.34	*	Lny_27968_2.47	Mco_634_4.49	Afu023601	AI29G027606	AVU031180	XP_005094014.1	BGLB008903	Echl_22199	augustus_masked-scaffold1090_size266515-processed-gene-0.29-mRNA-1	CsqKR_Scaf130_13.13	Sgl014383-mRNA1	scaffold_775.25	LotgiT197143	Halruf.T00013775.1
7820	Pca_11_55.25	comp110029_c1_seq1_Sample7	Lny_20230_9.40	Mco_634_25.11	*	AI14G016276	AVU011106	XP_012939519.1	BGLB039434	Echl_06359	maker-scaffold_122_motu5-snap-gene-0.66-mRNA-1	CsqKR_Scaf192_7.13	Sgl023563-mRNA1	scaffold_830.10.2	LotgiT231081	Halruf.T00039238.1
7821	Pca_11_58.27	*	Lny_20230_6.25	Mco_634_29.35	Afu023262	AI29G027314	AVU030878	XP_005107526.1	BGLB007834	Echl_03458	maker-scaffold216_size777259-augustus-gene-0.155-mRNA-1	CsqKR_Scaf130_27.19	Sgl023415-mRNA1	scaffold_390.15	LotgiT109009	Halruf.T00025152.1
7823	Pca_111_2.43	comp111823_c1_seq1_Sample2	Lny_3076_0.23	Mco_70_3.28	Afu010371	AI16G018354	AVU029434	XP_005112692.1	BGLB002934	Echl_06419	augustus_masked-scaffold1630_size160923-processed-gene-0.9-mRNA-1	CsqKR_Scaf268_7.17	Sgl002688-mRNA1	*	LotgiT231530	Halruf.T00024761.1
7825	Pca_111_4.32	comp129547_c0_seq1_Sample8	Lny_27622_0.32	Mco_70_5.66	Afu011858	AI11G013572	AVU003076	XP_012946745.1	BGLB005343	Echl_15153	augustus_masked-scaffold_76_motu5-processed-gene-0.69-mRNA-1	*	Sgl015133-mRNA1	scaffold_235.62	LotgiT103874	Halruf.T00015485.1
7828	Pca_113_8.70	*	Lny_15768_0.33	Mco_179_4.41	Afu017733	AI18G019511	AVU014637	XP_005102832.1	BGLB013231	Echl_23363	maker-scaffold_1_motu5-augustus-gene-1.134-mRNA-1	CsqKR_Scaf135_0.29	Sgl003172-mRNA1	scaffold_77497.27	LotgiT231635	Halruf.T00031745.1
7830	Pca_114_8.33	*	Lny_5305_0.20	Mco_164_12.49	Afu000093	AI01G000022	AVU001302	XP_005092711.1	BGLB037007	Echl_04904	maker-scaffold960_size518881-augustus-gene-0.115-mRNA-1	CsqKR_Scaf113_1.17	Sgl011306-mRNA1	scaffold_643.36	LotgiT155891	Halruf.T00034818.1
7832	Pca_115_3.60	*	Lny_28880_0.18	Mco_637_71.41	Afu019503	AI14G016162	AVU010552	XP_005109186.2	BGLB024768	Echl_06087	maker-scaffold170_size871594-snap-gene-0.196-mRNA-1	CsqKR_Scaf192_10.28	Sgl003875-mRNA1	scaffold_387.12	LotgiT105367	Halruf.T00030184.1
7833	Pca_115_3.71	*	Lny_28880_1.68	Mco_637_72.6	Afu019242	AI14G016902	AVU010657	XP_005101164.1	BGLB009327	Echl_00648	maker-scaffold963_size305182-augustus-gene-0.64-mRNA-1	CsqKR_Scaf222_0.14	Sgl018052-mRNA1	scaffold_18451.3	LotgiT207719	Halruf.T00031962.1
7836	Pca_116_2.21	comp39856_c0_seq1_Sample11	Lny_29356_4.40	Mco_582_35.46	Afu007926	AI08G009999	AVU018278	XP_012944185.1	BGLB016955	Echl_16261	maker-scaffold747_size378873-augustus-gene-0.88-mRNA-1	*	Sgl021194-mRNA1	scaffold_558.19	LotgiT120659	Halruf.T00046276.1
7842	Pca_119_5.18	comp30878_c0_seq1_Sample7	Lny_30245_4.44	Mco_538_23.31	Afu006956	AI13G015422	AVU025745	XP_012940893.1	BGLB010809	Echl_09239	maker-scaffold_126_motu5-augustus-gene-0.112-mRNA-1	*	Sgl001434-mRNA1	scaffold_36.30	LotgiT132872	Halruf.T00016711.1
7845	Pca_12_19.51	comp108386_c0_seq1_Sample8	Lny_32511_1.41	Mco_10_81.63	Afu002330	AI05G006749	AVU007288	XP_005097434.1	BGLB006137	Echl_19580	maker-scaffold835_size345933-augustus-gene-0.88-mRNA-1	CsqKR_Scaf90_28.19	Sgl015838-mRNA1	scaffold_57703.20	*	Halruf.T00008125.1
7851	Pca_12_44.55	comp112422_c0_seq1_Sample2	Lny_24437_0.30	Mco_10_48.77	*	AI01G001162	AVU000670	XP_005089883.1	BGLB003527	Echl_24277	maker-scaffold38_size1241899-augustus-gene-1.145-mRNA-1	CsqKR_Scaf36_18.15	Sgl017479-mRNA1	scaffold_534.16	LotgiT165837	Halruf.T00029321.1
7852	Pca_12_48.20	comp72825_c0_seq1_Sample12	Lny_12100_0.41	Mco_10_45.33	Afu002088	AI05G006149	AVU007501	XP_005108543.1	BGLB003559	Echl_23394	maker-scaffold842_size343317-augustus-gene-0.45-mRNA-1	CsqKR_Scaf36_47.23	Sgl007265-mRNA1	scaffold_832.2	LotgiT199050	*
7853	Pca_12_5.41	*	Lny_3514_1.19	Mco_529_7.22	Afu001286	AI01G000874	AVU001752	XP_005094373.1	BGLB013293	Echl_20272	snap_masked-scaffold_1_motu4-processed-gene-2.98-mRNA-1	CsqKR_Scaf36_39.29	Sgl013766-mRNA1	scaffold_564.56	LotgiT121028	Halruf.T00033321.1
7856	Pca_12_7.64	comp537635_c0_seq1_Sample12	Lny_3514_2.13	Mco_529_8.30	Afu001694	AI05G006581	AVU007445	XP_005088885.1	BGLB013108	Echl_12716	maker-scaffold2051_size280838-augustus-gene-0.58-mRNA-1	CsqKR_Scaf398_4.41	*	scaffold_639.87	LotgiT234674	Halruf.T00034376.1
7860	Pca_120_7.78	comp83129_c0_seq1_Sample1	Lny_11395_0.44	Mco_657_86.30	Afu009173	AI21G022058	AVU020869	XP_005092008.1	BGLB031121	Echl_15769	maker-scaffold1073_size272320-augustus-gene-0.71-mRNA-1	*	Sgl002587-mRNA1	scaffold_589.18	LotgiT209758	Halruf.T00022292.1
7861	Pca_121_2.33	comp98091_c0_seq1_Sample7	Lny_23279_0.30	Mco_40_18.60	Afu011071	AI09G011867	AVU004466	XP_005095022.1	BGLB008003	Echl_20020	maker-scaffold1230_size235653-augustus-gene-0.53-mRNA-1	CsqKR_Scaf37_6.8	*	scaffold_422.25	LotgiT207595	Halruf.T00055716.1
7862	Pca_121_2.34	*	Lny_21216_0.49	Mco_40_18.61	Afu010848	AI09G011309	AVU006227	XP_005110944.1	BGLB003979	Echl_10278	maker-scaffold1818_size133482-snap-gene-0.30-mRNA-1	CsqKR_Scaf37_6.22	Sgl004531-mRNA1	scaffold_49944.5	LotgiT138098	Halruf.T00024054.1
7863	Pca_121_3.13	comp66104_c1_seq1_Sample3	Lny_32509_0.14	Mco_40_19.65	Afu013562	AI19G020625	*	XP_005105601.1	BGLB023894	Echl_16848	maker-scaffold810_size632723-snap-gene-0.138-mRNA-1	CsqKR_Scaf47_8.17	Sgl019398-mRNA1	scaffold_724.14	LotgiT86853	Halruf.T00002251.1
7865	Pca_121_3.29	*	Lny_21216_0.60	Mco_40_19.27	Afu010663	AI09G011937	AVU004530	XP_012942377.1	BGLB021237	Echl_00583	maker-scaffold1518_size180077-snap-gene-0.17-mRNA-1	CsqKR_Scaf47_9.37	Sgl007717-mRNA1	scaffold_690.14.1	LotgiT235577	Halruf.T00002253.1
7868	Pca_124_2.39	*	Lny_14439_7.30	Mco_66_6.22	Afu000775	AI01G001726	AVU002093	XP_012944145.1	BGLB006196	Echl_17638	maker-scaffold_64_motu2_3-augustus-gene-0.85-mRNA-1	CsqKR_Scaf64_26.11	Sgl012305-mRNA1	scaffold_708.3.1	LotgiT136948	Halruf.T00028498.1
7869	Pca_124_6.10	comp70273_c1_seq1_Sample7	Lny_14439_11.38	Mco_66_2.68	Afu002208	AI05G006045	AVU007986	XP_005091194.1	BGLB034192	Echl_10080	maker-scaffold1561_size171777-augustus-gene-0.37-mRNA-1	CsqKR_Scaf44_35.6	Sgl021783-mRNA1	scaffold_228.114	LotgiT112564	*
7871	Pca_125_2.4	comp115478_c0_seq1_Sample11	Lny_17425_3.28	Mco_80_4.20	Afu022580	AI28G026986	AVU006375	XP_005110820.1	BGLB029464	Echl_18203	augustus_masked-scaffold_37_motu2_3-processed-gene-3.26-mRNA-1	*	Sgl019853-mRNA1	scaffold_87254.3	LotgiT236047	Halruf.T00007283.1
7876	Pca_127_5.4	*	Lny_19359_0.28	Mco_657_76.27	Afu016958	AI17G019316	AVU027817	XP_005091732.1	BGLB035583	Echl_05179	maker-scaffold1260_size228879-augustus-gene-0.40-mRNA-1	CsqKR_Scaf69_60.23	Sgl020602-mRNA1	scaffold_612.51	LotgiT172925	Halruf.T00021457.1
7879	Pca_128_4.27	comp121499_c0_seq1_Sample11	Lny_21563_0.10	Mco_20_5.44	Afu020783	AI24G024340	*	XP_005107564.1	BGLB026215	Echl_00934	maker-scaffold539_size476068-augustus-gene-0.121-mRNA-1	CsqKR_Scaf18_9.9	Sgl003671-mRNA1	scaffold_64.193	LotgiT232958	Halruf.T00020821.1
7882	Pca_129_6.20	comp120562_c0_seq1_Sample11	Lny_17805_7.20	Mco_628_15.29	Afu015170	AI15G017411	AVU022587	XP_005101029.1	BGLB004391	Echl_02173	maker-scaffold92_size1016342-augustus-gene-0.96-mRNA-1	CsqKR_Scaf287_3.44	Sgl000781-mRNA1	scaffold_500.12	LotgiT211912	*
7883	Pca_129_6.60	*	Lny_17805_7.22	Mco_628_15.15	Afu018865	AI22G022667	AVU024776	XP_005104583.2	BGLB023136	Echl_16175	maker-scaffold_14_motu5-augustus-gene-0.30-mRNA-1	CsqKR_Scaf39_24.42	Sgl014176-mRNA1	scaffold_824.42	LotgiT235121	Halruf.T00029529.1
7884	Pca_1298_2.59	*	Lny_26273_0.47	Mco_44_18.53	Afu011243	AI11G013946	AVU003738	XP_005109083.1	BGLB000940	Echl_16933	maker-scaffold_19_motu4-snap-gene-0.140-mRNA-1	CsqKR_Scaf69_38.24	Sgl016866-mRNA1	scaffold_576.23	LotgiT221976	Halruf.T00013612.1
7886	Pca_1298_4.33	comp112814_c0_seq1_Sample2	Lny_11394_0.16	Mco_44_20.59	Afu010276	AI16G018650	AVU029393	XP_005110419.1	BGLB007882	Echl_15981	maker-scaffold480_size513270-snap-gene-0.130-mRNA-1	CsqKR_Scaf69_54.36	*	scaffold_100.5	LotgiT224051	Halruf.T00034424.1
7889	Pca_1298_6.32	comp40766_c0_seq1_Sample7	Lny_31046_1.44	Mco_44_22.54	Afu011945	AI11G013151	AVU002241	XP_005097239.1	BGLB022663	Echl_03078	maker-scaffold233_size1454933-augustus-gene-1.205-mRNA-1	CsqKR_Scaf258_10.19	*	scaffold_10886.51	LotgiT207231	Halruf.T00011924.1
7890	Pca_13_12.35	comp86914_c0_seq1_Sample12	Lny_15758_3.33	Mco_517_4.53	Afu009101	AI21G021964	AVU020942	XP_005097371.1	BGLB000788	Echl_01036	maker-scaffold311_size656794-augustus-gene-0.145-mRNA-1	CsqKR_Scaf8_20.8	Sgl007085-mRNA1	scaffold_33858.33	LotgiT182642	*
7893	Pca_13_22.69	comp113906_c0_seq1_Sample2	Lny_19358_4.27	Mco_556_1.83	Afu016731	AI17G018953	AVU028366	XP_005106590.1	BGLB000927	Echl_23542	maker-scaffold1505_size280728-augustus-gene-0.68-mRNA-1	CsqKR_Scaf1_37.36	Sgl016009-mRNA1	*	LotgiT201543	Halruf.T00010969.1
7895	Pca_13_28.29	*	Lny_19358_6.12	Mco_556_4.50	Afu008697	AI21G022320	AVU028136	XP_012939846.1	BGLB008888	Echl_07362	maker-scaffold143_size898732-snap-gene-0.204-mRNA-1	CsqKR_Scaf69_1.13	Sgl020275-mRNA1	scaffold_829.24	LotgiT228742	Halruf.T00007832.1
7896	Pca_13_37.14	*	Lny_4226_0.28	Mco_623_122.77	Afu008511	AI04G005113	AVU020731	XP_005112686.1	BGLB009513	Echl_22922	augustus_masked-scaffold_73_motu5-processed-gene-0.75-mRNA-1	CsqKR_Scaf666_0.49	Sgl016685-mRNA1	scaffold_485.3	LotgiT143664	Halruf.T00047487.1
7898	Pca_13_41.31	comp104859_c0_seq1_Sample11	Lny_15455_2.112	Mco_623_128.78	Afu008929	AI21G022372	AVU021187	XP_012934622.1	BGLB033315	Echl_03279	maker-scaffold1991_size109546-augustus-gene-0.33-mRNA-1	CsqKR_Scaf52_5.15	Sgl015707-mRNA1	scaffold_52981.14	*	Halruf.T00006856.1
7899	Pca_13_44.35	comp96585_c0_seq1_Sample7	Lny_15455_0.27	Mco_623_125.38	Afu017117	AI17G019229	AVU028056	XP_005108437.2	BGLB028592	Echl_20324	maker-scaffold91_size1257286-snap-gene-1.146-mRNA-1	CsqKR_Scaf88_1.18	Sgl020278-mRNA1	scaffold_37218.17_evm.model.scaffold_37218.18	LotgiT233771	*
7903	Pca_13_5.31	*	Lny_4239_0.54	Mco_101_4.56	Afu008560	AI04G005058	AVU020658	XP_005109418.1	BGLB034558	Echl_10605	snap_masked-scaffold1058_size276972-processed-gene-0.31-mRNA-1	CsqKR_Scaf94_7.14	Sgl022584-mRNA1	scaffold_647.10	LotgiT231051	Halruf.T00001084.1
7906	Pca_13_54.41	comp74781_c0_seq1_Sample3	Lny_5834_0.16	Mco_623_144.57	Afu016955	AI17G029714	AVU028374	XP_005096984.1	BGLB000851	Echl_18778	maker-scaffold896_size327935-snap-gene-0.68-mRNA-1	CsqKR_Scaf52_3.30	Sgl017153-mRNA1	scaffold_51110.7	LotgiT223840	*
7907	Pca_13_58.13	*	Lny_1345_4.21	Mco_623_148.18	Afu008328	AI04G005302	AVU020464	XP_012941632.1	BGLB027107	Echl_04213	maker-scaffold147_size1464405-augustus-gene-1.210-mRNA-1	CsqKR_Scaf175_26.16	Sgl020279-mRNA1	scaffold_37218.10	LotgiT53774	Halruf.T00020603.1
7914	Pca_1304_3.47	*	Lny_10217_0.59	Mco_46_96.29	Afu016091	AI06G008255	AVU003122	XP_005105930.2	BGLB000210	Echl_08178	maker-scaffold247_size737826-augustus-gene-0.141-mRNA-1	CsqKR_Scaf349_10.27	Sgl013883-mRNA1	scaffold_383.62	LotgiT235240	Halruf.T00015230.1
7916	Pca_131_3.48	*	Lny_15051_0.56	Mco_631_3.59	Afu000893	AI01G001391	AVU001455	XP_005113205.1	BGLB006720	Echl_10176	maker-scaffold991_size298054-augustus-gene-0.52-mRNA-1	CsqKR_Scaf36_27.24	Sgl008673-mRNA1	scaffold_17380.1	LotgiT149783	Halruf.T00005147.1
7918	Pca_1319_0.45	comp71263_c0_seq1_Sample7	Lny_29831_2.71	Mco_149_9.60	Afu007107	AI13G015531	AVU025707	XP_005107607.1	BGLB007525	Echl_00680	maker-scaffold314_size653170-augustus-gene-0.120-mRNA-1	CsqKR_Scaf169_2.15	Sgl010996-mRNA1	scaffold_12650.75	LotgiT140358	*
7920	Pca_132_2.54	comp119215_c2_seq1_Sample11	Lny_22902_3.25	Mco_581_70.30	Afu021895	AI18G020154	AVU030107	XP_005092244.2	BGLB032170	Echl_20252	maker-scaffold2512_size53426-augustus-gene-0.19-mRNA-1	*	Sgl023689-mRNA1	scaffold_253.89	LotgiT105113	Halruf.T00032018.1
7921	Pca_132_5.45	comp116186_c0_seq1_Sample11	Lny_18495_0.50	Mco_581_74.61	Afu014926	AI20G021295	AVU021307	XP_012944324.1	BGLB006002	Echl_02475	maker-scaffold_35_motu2_3-snap-gene-0.182-mRNA-1	CsqKR_Scaf75_7.34	Sgl015120-mRNA1	*	LotgiT170818	Halruf.T00020015.1
7922	Pca_132_6.21	comp102588_c1_seq1_Sample11	Lny_16226_0.17	Mco_581_76.38	Afu014462	AI20G021757	AVU021791	XP_012935083.1	BGLB004265	Echl_20251	maker-scaffold140_size903475-augustus-gene-0.199-mRNA-1	CsqKR_Scaf75_33.13	Sgl005904-mRNA1	scaffold_41564.15	LotgiT112785	*
7923	Pca_133_0.41	comp113046_c0_seq1_Sample7	Lny_3080_0.33	Mco_659_1.63	Afu012409	*	AVU014169	XP_005109308.1	BGLB005297	Echl_23760	maker-scaffold1359_size221255-snap-gene-0.52-mRNA-1	CsqKR_Scaf61_11.33	Sgl021201-mRNA1	scaffold_626.4	LotgiT227074	Halruf.T00017744.1
7925	Pca_133_6.126	comp113409_c2_seq1_Sample7	Lny_5297_3.55	Mco_635_3.109	Afu019948	AI13G015896	AVU004385	XP_005092655.1	BGLB031662	Echl_20281	maker-scaffold80_size1068715-augustus-gene-0.111-mRNA-1	CsqKR_Scaf34_0.7	Sgl002031-mRNA1	scaffold_828.4_evm.model.scaffold_828.3	LotgiT234825	*
7926	Pca_133_6.48	*	Lny_5297_2.38	Mco_635_2.27	Afu012450	AI04G029019	AVU013396	XP_005105588.1	BGLB003080	Echl_02299	maker-scaffold451_size530972-augustus-gene-0.88-mRNA-1	CsqKR_Scaf61_14.23	Sgl008807-mRNA1	scaffold_537.52	LotgiT150746	Halruf.T00026396.1
7928	Pca_135_4.23	comp62289_c0_seq1_Sample7	Lny_31048_1.38	Mco_1_237.58	Afu003303	*	AVU011959	XP_005097915.2	BGLB013178	Echl_13356	maker-scaffold1207_size239493-snap-gene-0.63-mRNA-1	CsqKR_Scaf35_57.27	Sgl016367-mRNA1	scaffold_212.18	LotgiT123979	Halruf.T00002072.1
7929	Pca_136_1.34	*	Lny_14677_3.42	Mco_623_181.40	Afu017180	AI17G019140	AVU027762	XP_012945401.1	BGLB021693	Echl_03711	maker-scaffold_185_motu5-augustus-gene-1.81-mRNA-1	CsqKR_Scaf69_69.8	Sgl016013-mRNA1	scaffold_501.35	LotgiT234449	Halruf.T00020611.1
7931	Pca_136_2.37	comp103860_c0_seq1_Sample2	Lny_14677_4.23	Mco_623_176.46	Afu008691	AI21G029862	AVU020374	XP_005096260.1	BGLB027653	Echl_22299	maker-scaffold467_size520534-snap-gene-0.129-mRNA-1	CsqKR_Scaf8_21.14	Sgl015706-mRNA1	scaffold_30197.48	*	Halruf.T00022453.1
7937	Pca_137_3.36	comp74268_c0_seq1_Sample3	Lny_31632_1.34	Mco_68_1.52	Afu021423	AI31G028419	AVU026976	XP_005107541.1	BGLB007939	Echl_08833	maker-scaffold450_size531877-snap-gene-0.134-mRNA-1	*	Sgl007523-mRNA1	scaffold_235.522	LotgiT189619	Halruf.T00008682.1
7938	Pca_138_1.27	*	Lny_3077_2.30	Mco_171_4.48	Afu003704	AI02G001891	AVU012998	XP_005106945.1	BGLB013778	Echl_13907	maker-scaffold51_size1222312-augustus-gene-0.78-mRNA-1	CsqKR_Scaf5_30.12	Sgl010840-mRNA1	scaffold_17.39	LotgiT92273	Halruf.T00009318.1
7940	Pca_138_5.53	comp96840_c0_seq1_Sample11	Lny_3090_0.18	Mco_171_8.9	Afu016146	AI06G008149	AVU002721	XP_012936795.1	BGLB001587	Echl_09828	maker-scaffold2529_size52246-augustus-gene-0.18-mRNA-1	CsqKR_Scaf35_24.41	*	scaffold_235.381	LotgiT210786	Halruf.T00002013.1
7941	Pca_138_5.60	comp92956_c0_seq1_Sample1	Lny_21224_0.14	Mco_171_9.49	Afu016358	AI09G011461	AVU003084	XP_005102107.1	BGLB032441	Echl_07166	*	CsqKR_Scaf35_23.36	Sgl016930-mRNA1	scaffold_192.47	LotgiT110772	Halruf.T00009399.1
7942	Pca_138_5.65	*	Lny_8709_0.38	Mco_171_9.54	Afu003172	AI02G002623	AVU012550	XP_005095419.1	BGLB012664	Echl_09171	maker-scaffold560_size468591-augustus-gene-0.148-mRNA-1	CsqKR_Scaf3_22.19	Sgl006475-mRNA1	scaffold_16.97	LotgiT204724	Halruf.T00005965.1
7944	Pca_139_4.37	comp81745_c0_seq1_Sample12	Lny_4828_3.32	Mco_57_30.28	Afu009204	AI25G025171	AVU015800	XP_005106604.1	BGLB030763	Echl_05655	augustus_masked-scaffold617_size437397-processed-gene-0.44-mRNA-1	CsqKR_Scaf14_6.12	Sgl005574-mRNA1	scaffold_666.16	LotgiT135703	*
7949	Pca_14_20.8	comp111803_c0_seq1_Sample11	Lny_1356_2.48	Mco_663_12.58	Afu020959	AI24G024135	AVU026595	XP_012935158.1	BGLB002840	Echl_19106	maker-scaffold993_size297645-augustus-gene-0.63-mRNA-1	*	Sgl016421-mRNA1	scaffold_400.1	LotgiT125833	Halruf.T00033153.1
7950	Pca_14_24.39	comp114192_c2_seq1_Sample11	Lny_23268_2.35	Mco_663_7.15	Afu021015	*	AVU026534	XP_012944715.1	BGLB021938	Echl_14990	maker-scaffold_170_motu5-snap-gene-0.239-mRNA-1	CsqKR_Scaf191_16.15	Sgl010527-mRNA1	scaffold_58.26	LotgiT187088	Halruf.T00016054.1
7951	Pca_14_28.23	*	Lny_21203_2.38	Mco_663_2.52	Afu021087	AI24G023995	AVU026805	XP_012941836.1	BGLB007409	Echl_16422	maker-scaffold698_size400954-augustus-gene-0.76-mRNA-1	CsqKR_Scaf343_1.14	Sgl014134-mRNA1	scaffold_805.8.5	LotgiT172449	Halruf.T00043173.1
7954	Pca_14_34.50	*	Lny_18178_1.73	Mco_633_61.34	Afu020890	AI24G024230	AVU026525	XP_005099624.1	BGLB010704	Echl_16845	maker-scaffold160_size1116503-augustus-gene-1.134-mRNA-1	CsqKR_Scaf11_8.33	Sgl012138-mRNA1	scaffold_22109.27	LotgiT158925	Halruf.T00033056.1
7957	Pca_14_54.38	*	Lny_13826_3.38	Mco_640_6.45	Afu017699	AI14G016930	AVU013810	XP_012944714.1	BGLB006264	Echl_22524	maker-scaffold837_size344863-augustus-gene-0.67-mRNA-1	CsqKR_Scaf26_7.23	Sgl012891-mRNA1	scaffold_320.27	LotgiT132783	Halruf.T00043972.1
7959	Pca_14_6.25	comp110269_c0_seq1_Sample7	Lny_14073_1.61	Mco_552_28.35	Afu017819	AI12G029476	AVU014295	XP_012945539.1	BGLB025304	Echl_04996	*	CsqKR_Scaf133_12.20	Sgl010040-mRNA1	scaffold_58761.3	LotgiT216532	Halruf.T00014017.1
7961	Pca_140_5.79	*	Lny_29843_0.78	Mco_540_51.54	Afu022583	AI28G026989	AVU005294	XP_005090612.1	BGLB028231	Echl_00811	maker-scaffold_190_motu5-augustus-gene-0.155-mRNA-1	CsqKR_Scaf3_100.11	Sgl019380-mRNA1	scaffold_20666.29	LotgiT235711	Halruf.T00020875.1
7962	Pca_140_5.84	comp108836_c0_seq1_Sample7	Lny_10594_0.57	Mco_540_52.69	*	AI28G026761	AVU004307	XP_005109684.1	BGLB013532	Echl_23334	maker-scaffold1792_size136738-augustus-gene-0.35-mRNA-1	CsqKR_Scaf3_24.43	Sgl005129-mRNA1	scaffold_762.30	LotgiT210097	Halruf.T00012969.1
7967	Pca_1424_0.5	comp106745_c0_seq1_Sample11	Lny_17429_2.31	Mco_25_23.40	Afu004959	*	AVU008993	XP_005092428.1	BGLB028609	Echl_09766	maker-scaffold1256_size229828-augustus-gene-0.46-mRNA-1	CsqKR_Scaf39_2.9	Sgl011050-mRNA1	scaffold_772.16	LotgiT230103	Halruf.T00001559.1
7969	Pca_1439_0.5	comp52099_c0_seq1_Sample8	Lny_17806_2.72	Mco_46_25.74	Afu003389	AI02G002340	AVU011950	XP_005106949.1	BGLB009863	Echl_19656	snap_masked-scaffold273_size785414-processed-gene-0.158-mRNA-1	*	Sgl015867-mRNA1	scaffold_255.14	LotgiT232629	Halruf.T00015912.1
7971	Pca_147_4.90	comp53236_c0_seq1_Sample12	Lny_20792_1.30	Mco_544_0.69	Afu002131	AI05G006116	AVU008146	XP_012935798.1	BGLB004859	Echl_10701	maker-scaffold_38_motu4-augustus-gene-0.84-mRNA-1	*	Sgl009728-mRNA1	scaffold_7597.11	LotgiT215534	Halruf.T00005242.1
7972	Pca_1475_0.9	*	Lny_9209_1.53	Mco_135_39.54	Afu007198	AI13G015688	AVU025918	XP_012946325.1	BGLB017438	Echl_11118	maker-scaffold25_size1528408-snap-gene-1.90-mRNA-1	CsqKR_Scaf186_4.8	Sgl001975-mRNA1	scaffold_215.11	LotgiT116243	Halruf.T00030778.1
7973	Pca_148_2.81	comp117536_c0_seq1_Sample2	Lny_8031_0.30	Mco_649_2.38	Afu021975	AI18G020085	AVU030066	XP_012945462.1	BGLB006609	Echl_02460	maker-scaffold2403_size64692-augustus-gene-0.17-mRNA-1	CsqKR_Scaf17_6.8	Sgl005893-mRNA1	scaffold_615.29	LotgiT237567	*
7974	Pca_15_0.40	comp114351_c0_seq1_Sample11	Lny_10579_0.47	Mco_66_16.61	Afu001076	AI01G000491	AVU001074	XP_012941525.1	BGLB017756	Echl_15324	augustus_masked-scaffold970_size312710-processed-gene-0.18-mRNA-1	CsqKR_Scaf256_1.16	*	scaffold_375.23	LotgiT239325	Halruf.T00015813.1
7976	Pca_15_10.31	comp117311_c0_seq1_Sample11	Lny_10581_2.23	Mco_82_5.36	Afu001267	AI01G000849	AVU000484	XP_005103148.1	BGLB027846	Echl_15314	maker-scaffold23_size1378065-snap-gene-1.180-mRNA-1	CsqKR_Scaf14_21.26	*	scaffold_159.17	LotgiT238255	Halruf.T00015787.1
7978	Pca_15_18.23	comp110462_c0_seq1_Sample8	Lny_17038_0.27	Mco_150_1.21	Afu017065	*	AVU028064	XP_005094963.1	BGLB009620	Echl_04715	augustus_masked-scaffold801_size357963-processed-gene-0.33-mRNA-1	CsqKR_Scaf69_43.37	Sgl003362-mRNA1	scaffold_49.19	LotgiT116983	Halruf.T00012584.1
7981	Pca_15_24.35	comp58083_c0_seq1_Sample7	Lny_33393_3.25	Mco_641_32.82	Afu001632	*	AVU001188	XP_005089062.1	BGLB032958	Echl_24173	maker-scaffold_13_motu4-snap-gene-0.56-mRNA-1	CsqKR_Scaf44_31.33	Sgl003101-mRNA1	scaffold_387.61	LotgiT225808	Halruf.T00012388.1
7984	Pca_15_37.41	*	Lny_10216_0.26	Mco_641_15.68	Afu001123	AI01G000445	AVU007429	XP_005098078.1	BGLB003523	Echl_15303	maker-scaffold_88_motu5-augustus-gene-0.56-mRNA-1	CsqKR_Scaf19_33.9	Sgl006347-mRNA1	scaffold_372.17	LotgiT159745	Halruf.T00012456.1
7986	Pca_15_42.34	*	Lny_15041_4.37	Mco_641_9.28	Afu001703	AI05G006596	AVU006943	XP_012935633.1	BGLB027609	Echl_03937	maker-scaffold9_size1610887-augustus-gene-2.108-mRNA-1	CsqKR_Scaf21_24.7	Sgl017939-mRNA1	scaffold_41.19	LotgiT238160	Halruf.T00008817.1
7987	Pca_15_45.56	*	Lny_15041_2.7	Mco_641_6.43	Afu001077	AI01G028786	AVU000258	XP_005104760.1	BGLB018242	Echl_15325	maker-scaffold970_size312710-snap-gene-0.80-mRNA-1	CsqKR_Scaf44_26.19	Sgl014074-mRNA1	scaffold_643.62	LotgiT129006	Halruf.T00023261.1
7991	Pca_150_3.21	*	Lny_9654_1.45	Mco_616_2.48	Afu011766	AI11G013472	AVU002901	XP_005100626.1	BGLB011019	Echl_12217	maker-scaffold1169_size247204-augustus-gene-0.43-mRNA-1	CsqKR_Scaf1_48.11	Sgl008784-mRNA1	scaffold_43543.11	LotgiT103995	Halruf.T00012571.1
7992	Pca_150_3.36	comp113633_c0_seq1_Sample1	Lny_9654_1.51	Mco_616_2.59	Afu011636	AI11G013017	AVU002547	XP_012944461.1	BGLB010401	Echl_23451	augustus_masked-scaffold295_size679356-processed-gene-0.69-mRNA-1	CsqKR_Scaf69_55.17	Sgl022445-mRNA1	scaffold_633.52	LotgiT198868	*
7994	Pca_151_3.44	comp105780_c0_seq1_Sample7	Lny_22904_2.46	Mco_583_6.27	Afu013437	AI19G020425	AVU011406	XP_012943026.1	BGLB002390	Echl_16222	augustus_masked-scaffold906_size324794-processed-gene-0.28-mRNA-1	CsqKR_Scaf28_4.46	Sgl005618-mRNA1	scaffold_686.13	LotgiT195432	*
7995	Pca_151_4.70	comp67749_c1_seq1_Sample3	Lny_22904_1.46	Mco_583_4.30	Afu010977	*	AVU004789	XP_012946261.1	BGLB008205	Echl_09915	augustus_masked-scaffold_11_motu2_3-processed-gene-2.61-mRNA-1	CsqKR_Scaf182_8.19	Sgl014757-mRNA1	scaffold_66.47	LotgiT142005	Halruf.T00005326.1
7996	Pca_152_2.33	comp77315_c1_seq1_Sample2	Lny_29350_2.28	Mco_1_18.66	Afu016155	AI06G008124	AVU012632	XP_005102485.2	BGLB030324	Echl_08980	*	CsqKR_Scaf73_24.11	Sgl013058-mRNA1	scaffold_89203.3	LotgiT134178	Halruf.T00032427.1
7997	Pca_152_3.12	*	Lny_29350_1.44	Mco_1_20.19	Afu016073	AI06G008231	AVU002939	XP_005106952.1	BGLB009862	Echl_19658	maker-scaffold273_size785414-snap-gene-0.222-mRNA-1	CsqKR_Scaf3_7.6	Sgl015965-mRNA1	scaffold_45604.25	LotgiT166870	Halruf.T00015231.1
7998	Pca_152_4.51	comp128439_c0_seq1_Sample8	Lny_30713_0.15	Mco_46_49.30	Afu003964	AI02G002908	AVU012922	XP_005100948.1	BGLB009365	Echl_13124	maker-scaffold534_size477443-snap-gene-0.110-mRNA-1	CsqKR_Scaf35_57.25	*	scaffold_235.390	LotgiT82870	Halruf.T00002028.1
8003	Pca_156_2.28	*	Lny_24828_1.25	Mco_161_3.32	Afu023335	AI29G027395	AVU030866	XP_005109126.1	BGLB037554	Echl_10490	maker-scaffold113_size959185-augustus-gene-0.185-mRNA-1	CsqKR_Scaf192_5.7	Sgl002731-mRNA1	scaffold_17086.17	LotgiT78989	Halruf.T00021935.1
8005	Pca_156_3.81	*	Lny_32044_0.28	Mco_161_5.26	Afu019467	AI14G016303	AVU010598	XP_012944158.1	BGLB026650	Echl_04352	maker-scaffold_122_motu5-augustus-gene-0.56-mRNA-1	CsqKR_Scaf522_1.12	Sgl023564-mRNA1	scaffold_830.7	LotgiT139895	Halruf.T00039237.1
8011	Pca_16_2.37	*	Lny_15040_0.16	Mco_143_0.97	Afu020535	AI30G028108	AVU028518	XP_012944984.1	BGLB018161	Echl_03964	maker-scaffold787_size362811-augustus-gene-0.78-mRNA-1	CsqKR_Scaf193_8.6	Sgl005983-mRNA1	scaffold_82149.4	LotgiT171701	Halruf.T00026442.1
8013	Pca_16_23.34	*	Lny_910_5.59	Mco_565_20.35	Afu005246	AI07G008676	AVU009566	XP_005092472.1	BGLB001799	Echl_04624	maker-scaffold_38_motu5-snap-gene-0.108-mRNA-1	CsqKR_Scaf39_26.21	Sgl000619-mRNA1	scaffold_168.4	LotgiT96984	Halruf.T00019841.1
8014	Pca_16_23.35	comp93152_c0_seq1_Sample11	Lny_910_5.60	Mco_565_20.34	Afu015578	AI15G017824	AVU022436	XP_005098146.1	BGLB001772	Echl_11697	maker-scaffold_38_motu5-augustus-gene-0.87-mRNA-1	CsqKR_Scaf39_26.19	Sgl015383-mRNA1	scaffold_256.15	*	Halruf.T00019840.1
8015	Pca_16_23.38	comp108968_c0_seq1_Sample7	Lny_910_5.66	Mco_565_20.9	Afu015743	AI15G017273	AVU022992	XP_005092341.1	BGLB017305	Echl_16946	maker-scaffold449_size531934-snap-gene-0.100-mRNA-1	CsqKR_Scaf78_11.30	Sgl000784-mRNA1	scaffold_415.49	LotgiT177433	*
8016	Pca_16_24.23	*	Lny_14059_1.19	Mco_565_18.9	Afu020524	AI30G028117	AVU028546	XP_005105182.1	BGLB004656	Echl_00367	snap_masked-scaffold103_size982442-processed-gene-0.120-mRNA-1	CsqKR_Scaf193_14.8	Sgl007391-mRNA1	scaffold_60022.3	LotgiT238472	Halruf.T00018494.1
8017	Pca_16_24.8	comp12324_c0_seq1_Sample11	Lny_14059_1.12	Mco_565_19.16	Afu004497	AI07G009194	AVU008547	XP_005099859.1	BGLB035695	Echl_13861	maker-scaffold1822_size132734-augustus-gene-0.19-mRNA-1	*	Sgl000048-mRNA1	scaffold_299.6	LotgiT106318	Halruf.T00035793.1
8018	Pca_16_30.26	comp106999_c1_seq1_Sample7	Lny_14059_8.80	Mco_565_12.41	Afu015211	AI15G017341	AVU023307	XP_012944862.1	BGLB039155	Echl_07622	maker-scaffold223_size781449-snap-gene-0.144-mRNA-1	CsqKR_Scaf39_9.4	Sgl011049-mRNA1	scaffold_772.13	LotgiT109892	*
8020	Pca_16_41.28	comp65843_c0_seq1_Sample8	Lny_27605_1.32	Mco_37_4.29	Afu014170	AI03G004497	AVU019949	XP_005108925.1	BGLB000184	Echl_22710	maker-scaffold_144_motu5-augustus-gene-0.119-mRNA-1	CsqKR_Scaf194_26.13	*	scaffold_737.29.1	LotgiT191852	Halruf.T00026718.1
8026	Pca_16_6.58	comp109297_c0_seq1_Sample2	Lny_14063_0.27	Mco_621_1.40	Afu015682	*	AVU022922	XP_012935611.1	BGLB001868	Echl_19950	maker-scaffold57_size1150148-snap-gene-1.134-mRNA-1	CsqKR_Scaf361_1.13	Sgl007939-mRNA1	scaffold_12056.20	LotgiT212047	Halruf.T00023039.1
8032	Pca_163_2.15	comp62455_c0_seq1_Sample7	Lny_29832_2.39	Mco_119_10.25	Afu009549	AI25G024908	AVU015559	XP_012942289.1	BGLB016513	Echl_16722	maker-scaffold728_size386963-augustus-gene-0.94-mRNA-1	CsqKR_Scaf50_36.13	Sgl008429-mRNA1	scaffold_422.58	LotgiT103525	*
8033	Pca_163_2.7	comp112279_c0_seq1_Sample2	Lny_29832_2.40	Mco_119_10.20	Afu009207	AI25G025177	AVU015674	XP_005106732.1	BGLB018737	Echl_17062	maker-scaffold1689_size158519-augustus-gene-0.26-mRNA-1	*	Sgl005103-mRNA1	scaffold_690.58	LotgiT133689	Halruf.T00036839.1
8040	Pca_166_1.59	*	Lny_10582_3.34	Mco_46_93.30	Afu016589	AI06G007888	AVU003154	XP_005108425.2	BGLB003287	Echl_04919	maker-scaffold_92_motu5-snap-gene-0.190-mRNA-1	CsqKR_Scaf151_0.4	Sgl010292-mRNA1	scaffold_85.10	LotgiT110662	Halruf.T00017354.1
8043	Pca_17_1.34	*	Lny_1708_0.32	Mco_3_82.24	Afu012251	AI04G004946	AVU014614	XP_012938360.1	BGLB029092	Echl_00029	maker-scaffold874_size334009-snap-gene-0.96-mRNA-1	CsqKR_Scaf231_4.22	Sgl004225-mRNA1	scaffold_753.7.1	LotgiT155730	Halruf.T00007918.1
8044	Pca_17_1.37	*	Lny_3530_0.40	Mco_3_81.58	Afu012175	AI04G005739	AVU014372	XP_005090335.1	BGLB010653	Echl_06707	maker-scaffold1825_size224933-snap-gene-0.63-mRNA-1	CsqKR_Scaf290_6.10	Sgl019935-mRNA1	scaffold_577.39	LotgiT122594	Halruf.T00029382.1
8047	Pca_17_13.31	*	Lny_25844_0.29	Mco_3_97.27	Afu020217	AI26G025293	AVU005619	XP_005102809.1	BGLB006487	Echl_00631	augustus_masked-scaffold_105_motu5-processed-gene-0.35-mRNA-1	CsqKR_Scaf27_5.35	Sgl008831-mRNA1	scaffold_788.120	LotgiT211491	Halruf.T00046794.1
8048	Pca_17_17.27	comp123898_c0_seq1_Sample8	Lny_3517_0.25	Mco_3_101.62	Afu012180	AI04G005744	AVU013485	XP_005105732.1	BGLB013896	Echl_20944	maker-scaffold1227_size237145-augustus-gene-0.73-mRNA-1	*	Sgl002660-mRNA1	scaffold_76900.6	LotgiT62743	Halruf.T00034150.1
8049	Pca_17_23.26	comp74447_c0_seq1_Sample3	Lny_11401_0.28	Mco_3_108.20	Afu012512	AI04G005583	AVU014189	XP_005096458.1	BGLB011863	Echl_24433	maker-scaffold951_size457108-augustus-gene-0.91-mRNA-1	CsqKR_Scaf188_2.12	*	scaffold_626.2	LotgiT187321	Halruf.T00043135.1
8050	Pca_17_24.17	comp109776_c0_seq1_Sample2	Lny_3073_5.21	Mco_3_110.57	Afu012799	AI04G005416	AVU013915	XP_005112589.1	BGLB012828	Echl_06251	*	CsqKR_Scaf127_19.20	Sgl010179-mRNA1	scaffold_788.54	LotgiT160907	Halruf.T00018921.1
8052	Pca_17_27.38	*	Lny_3073_3.69	Mco_3_112.56	Afu012193	AI04G005765	AVU014541	XP_012940538.1	BGLB033459	Echl_02602	augustus_masked-scaffold_36_motu5-processed-gene-0.31-mRNA-1	CsqKR_Scaf195_6.24	Sgl002676-mRNA1	scaffold_752.1	LotgiT178127	Halruf.T00018928.1
8058	Pca_17_41.47	*	Lny_31040_5.100	Mco_3_129.33	Afu012165	AI04G005731	AVU013798	XP_012937195.1	BGLB003050	Echl_23139	snap_masked-scaffold_135_motu5-processed-gene-0.99-mRNA-1	CsqKR_Scaf195_6.29	Sgl007627-mRNA1	scaffold_828.9	LotgiT109151	Halruf.T00018925.1
8063	Pca_171_2.19	comp77882_c0_seq1_Sample7	Lny_8719_0.20	Mco_591_90.17	Afu009747	*	AVU015980	XP_012942546.1	BGLB005951	Echl_06973	maker-scaffold182_size829699-augustus-gene-0.169-mRNA-1	CsqKR_Scaf7_18.37	Sgl008293-mRNA1	scaffold_767.30	LotgiT214031	Halruf.T00017888.1
8066	Pca_177_2.108	*	Lny_19824_1.63	Mco_130_13.95	Afu013105	AI17G018838	AVU011092	XP_005107264.1	BGLB003167	Echl_17284	maker-scaffold735_size384452-augustus-gene-0.75-mRNA-1	CsqKR_Scaf43_54.11	Sgl001529-mRNA1	scaffold_274.51	LotgiT230088	Halruf.T00049919.1
8067	Pca_177_2.125	comp127818_c0_seq1_Sample8	*	Mco_130_13.50	Afu007133	AI13G015555	AVU025407	XP_005090954.2	BGLB033274	Echl_10581	maker-scaffold25_size1528408-augustus-gene-1.83-mRNA-1	CsqKR_Scaf101_2.37	Sgl015042-mRNA1	scaffold_426.35	LotgiT238189	Halruf.T00044078.1
8070	Pca_18_14.39	comp114125_c0_seq1_Sample8	Lny_23264_2.13	Mco_623_6.32	Afu022766	AI28G027118	AVU005425	XP_012940254.1	BGLB004756	Echl_16780	maker-scaffold_43_motu5-augustus-gene-0.99-mRNA-1	CsqKR_Scaf174_32.6	Sgl013670-mRNA1	scaffold_743.9.1	LotgiT202995	*
8073	Pca_18_19.60	*	Lny_7496_2.50	Mco_623_14.37	Afu022554	AI28G026960	AVU006310	XP_005090627.1	BGLB000570	Echl_12511	maker-scaffold_62_motu5-snap-gene-0.109-mRNA-1	CsqKR_Scaf55_27.32	Sgl005176-mRNA1	scaffold_744.13	LotgiT134383	Halruf.T00015013.1
8076	Pca_18_23.47	*	Lny_13836_0.79	Mco_623_19.28	Afu005688	AI19G021028	AVU016434	XP_005098660.2	BGLB034999	Echl_04686	maker-scaffold135_size907845-augustus-gene-0.229-mRNA-1	CsqKR_Scaf73_8.28	Sgl019031-mRNA1	scaffold_850.52	LotgiT236023	Halruf.T00004157.1
8078	Pca_18_32.17	comp110226_c0_seq1_Sample7	Lny_28382_1.19	Mco_623_31.49	Afu005701	AI10G012262	AVU016399	XP_005110821.2	BGLB032578	Echl_00552	maker-scaffold_65_motu2_3-augustus-gene-0.94-mRNA-1	CsqKR_Scaf174_9.8	Sgl016743-mRNA1	scaffold_151.9	*	Halruf.T00002845.1
8080	Pca_18_42.24	comp55904_c0_seq1_Sample11	Lny_32861_1.38	Mco_623_44.34	Afu022718	AI28G026782	AVU005188	XP_005104695.1	BGLB000515	Echl_07017	maker-scaffold42_size1226750-augustus-gene-1.141-mRNA-1	*	Sgl006237-mRNA1	scaffold_60.21_evm.model.scaffold_60.22	LotgiT140025	Halruf.T00038372.1
8081	Pca_18_43.19	comp110668_c0_seq1_Sample8	Lny_32861_1.22	Mco_623_44.28	Afu005822	AI10G012371	*	XP_005104033.1	BGLB007536	Echl_00554	augustus_masked-scaffold_14_motu2_3-processed-gene-0.60-mRNA-1	CsqKR_Scaf3_47.9	Sgl013660-mRNA1	scaffold_382.46	LotgiT119678	Halruf.T00038373.1
8082	Pca_18_44.21	comp99262_c0_seq1_Sample7	Lny_9202_0.21	Mco_623_46.38	Afu006247	AI10G012018	AVU017222	XP_012937973.1	BGLB040114	Echl_11766	snap_masked-scaffold240_size747596-processed-gene-0.99-mRNA-1	CsqKR_Scaf3_5.6	Sgl005204-mRNA1	scaffold_714.6	LotgiT117861	*
8086	Pca_18_9.37	*	Lny_23264_4.80	Mco_112_0.20	Afu022796	AI28G026574	AVU004900	XP_012937899.1	BGLB013050	Echl_02889	maker-scaffold135_size907845-snap-gene-0.238-mRNA-1	CsqKR_Scaf55_35.26	Sgl020660-mRNA1	scaffold_81762.21	LotgiT130261	Halruf.T00039264.1
8088	Pca_180_2.33	comp107562_c0_seq1_Sample2	*	Mco_456_1.23	Afu021703	AI03G004134	AVU027458	XP_005099796.1	BGLB018323	Echl_04653	augustus_masked-scaffold1906_size120857-processed-gene-0.6-mRNA-1	CsqKR_Scaf146_1.1	Sgl016541-mRNA1	scaffold_393.100	LotgiT215760	Halruf.T00002544.1
8089	Pca_180_2.44	comp109546_c0_seq1_Sample7	Lny_4231_0.28	Mco_456_0.2	Afu017286	AI12G014512	AVU015464	XP_005104102.2	BGLB032028	Echl_04283	maker-scaffold_71_motu5-snap-gene-2.114-mRNA-1	CsqKR_Scaf379_2.15	Sgl003073-mRNA1	scaffold_64.32.1	*	Halruf.T00010194.1
8094	Pca_184_1.29	comp55325_c0_seq1_Sample10	Lny_14679_2.59	Mco_581_65.42	Afu022189	AI18G019816	AVU031096	XP_005111523.1	BGLB003033	Echl_10895	maker-scaffold882_size332138-augustus-gene-0.71-mRNA-1	CsqKR_Scaf91_2.23	*	scaffold_848.26	LotgiT125208	Halruf.T00014802.1
8096	Pca_186_0.23	*	Lny_16598_7.44	Mco_591_4.54	Afu013784	AI03G004362	AVU019849	XP_005110758.1	BGLB003200	Echl_09312	augustus_masked-scaffold211_size782822-processed-gene-0.56-mRNA-1	CsqKR_Scaf16_8.16	Sgl006603-mRNA1	scaffold_17.166	LotgiT236715	Halruf.T00015707.1
8101	Pca_19_11.86	*	Lny_22914_2.45	Mco_40_3.30	Afu010845	AI09G011312	AVU005508	XP_005113045.2	BGLB004492	Echl_00787	maker-scaffold595_size444738-snap-gene-0.100-mRNA-1	CsqKR_Scaf137_2.15	Sgl015682-mRNA1	scaffold_801.175	LotgiT129928	Halruf.T00011123.1
8103	Pca_19_11.88	comp110121_c0_seq1_Sample7	Lny_22914_2.70	Mco_40_3.45	Afu011023	AI09G011657	AVU006067	XP_005108238.1	BGLB004444	Echl_00782	augustus_masked-scaffold377_size587753-processed-gene-0.66-mRNA-1	CsqKR_Scaf107_1.14	Sgl019399-mRNA1	scaffold_323.24	LotgiT164315	*
8105	Pca_19_13.34	*	Lny_17425_0.39	Mco_80_1.77	Afu005819	AI10G012369	AVU017383	XP_005104028.1	BGLB007534	Echl_04677	maker-scaffold_14_motu2_3-augustus-gene-0.164-mRNA-1	CsqKR_Scaf366_11.10	Sgl016737-mRNA1	scaffold_234.49	LotgiT108452	Halruf.T00023587.1
8108	Pca_19_21.12	comp436049_c0_seq1_Sample11	Lny_10208_4.2	Mco_515_0.17	Afu005467	AI10G012152	AVU017632	XP_012943423.1	BGLB016921	Echl_07908	augustus_masked-scaffold_34_motu5-processed-gene-0.76-mRNA-1	CsqKR_Scaf73_8.20	Sgl006228-mRNA1	scaffold_620.2	LotgiT135841	*
8110	Pca_19_27.30	comp126340_c0_seq1_Sample8	Lny_10208_3.32	Mco_624_27.46	Afu005775	AI10G012332	AVU017428	XP_005112258.1	BGLB035439	Echl_12359	maker-scaffold_21_motu2_3-snap-gene-0.164-mRNA-1	CsqKR_Scaf3_12.12	*	scaffold_7276.9	LotgiT190915	Halruf.T00002760.1
8111	Pca_19_27.56	*	Lny_10208_3.30	Mco_624_27.41	Afu005708	AI10G012269	AVU017239	XP_005092025.1	BGLB009094	Echl_02870	maker-scaffold_65_motu2_3-snap-gene-0.98-mRNA-1	CsqKR_Scaf174_39.15	Sgl022305-mRNA1	scaffold_231.70	LotgiT168359	Halruf.T00002742.1
8112	Pca_19_30.15	comp110773_c0_seq1_Sample7	Lny_15456_1.14	Mco_624_23.55	Afu005692	AI10G012253	AVU017504	XP_005110600.1	BGLB011376	Echl_05636	maker-scaffold541_size474718-snap-gene-0.121-mRNA-1	CsqKR_Scaf174_34.11	Sgl021969-mRNA1	*	LotgiT210058	Halruf.T00004188.1
8114	Pca_19_38.34	*	Lny_20246_0.70	Mco_129_8.32	Afu022596	AI28G027004	AVU004293	XP_005109747.1	BGLB018227	Echl_23358	augustus_masked-scaffold_9_motu2_3-processed-gene-0.25-mRNA-1	CsqKR_Scaf3_16.29	Sgl020229-mRNA1	scaffold_228.42	LotgiT171730	Halruf.T00038429.1
8116	Pca_19_46.36	comp105512_c1_seq1_Sample1	Lny_909_4.51	Mco_622_0.14	Afu022786	*	AVU005784	XP_005094795.1	BGLB039923	Echl_16866	maker-scaffold1847_size368516-augustus-gene-0.91-mRNA-1	CsqKR_Scaf3_69.19	Sgl008225-mRNA1	scaffold_85.1	LotgiT216148	Halruf.T00049151.1
8117	Pca_19_46.57	*	Lny_909_4.37	Mco_622_1.31	Afu022785	AI28G026586	AVU002506	XP_005094794.1	BGLB005037	Echl_16867	maker-scaffold_25_motu4-augustus-gene-2.258-mRNA-1	CsqKR_Scaf3_69.23	Sgl023496-mRNA1	scaffold_848.50	LotgiT216152	Halruf.T00049152.1
8121	Pca_19_9.31	comp406999_c0_seq1_Sample7	Lny_22914_2.38	Mco_40_2.58	Afu010578	AI09G011050	AVU004691	XP_005103224.1	BGLB017845	Echl_00757	maker-scaffold94_size1282266-augustus-gene-0.71-mRNA-1	CsqKR_Scaf118_2.33	Sgl003066-mRNA1	scaffold_258.70	LotgiT95116	*
8122	Pca_190_1.76	comp125933_c0_seq1_Sample8	Lny_2272_1.52	Mco_540_43.26	Afu005374	AI10G012212	AVU017401	XP_005109682.1	BGLB038789	Echl_23832	*	CsqKR_Scaf3_19.28	Sgl013867-mRNA1	scaffold_714.12	LotgiT119246	Halruf.T00034493.1
8123	Pca_191_0.32	*	Lny_8711_0.26	Mco_643_17.52	Afu018069	AI05G006821	AVU024104	XP_012944765.1	BGLB007465	Echl_13721	maker-scaffold1911_size120602-augustus-gene-0.28-mRNA-1	CsqKR_Scaf323_6.15	Sgl022410-mRNA1	scaffold_16.141.1	LotgiT142246	Halruf.T00024870.1
8126	Pca_197_1.88	*	Lny_912_3.61	Mco_642_49.13	Afu023203	AI27G026291	AVU030470	XP_012945381.1	BGLB007131	Echl_13562	maker-scaffold809_size694808-snap-gene-0.148-mRNA-1	CsqKR_Scaf22_14.36	Sgl004056-mRNA1	scaffold_84.34	LotgiT186468	Halruf.T00025231.1
8128	Pca_2_103.18	*	Lny_21205_2.53	Mco_85_17.36	Afu009779	AI06G007455	AVU015868	XP_005095695.1	BGLB022126	Echl_09101	maker-scaffold_67_motu2_3-augustus-gene-0.201-mRNA-1	CsqKR_Scaf14_10.20	Sgl021498-mRNA1	scaffold_459.96.1	LotgiT116803	Halruf.T00009704.1
8130	Pca_2_11.19	comp102885_c0_seq1_Sample7	Lny_12089_3.103	Mco_581_91.12	Afu014996	AI20G021208	AVU021826	XP_012937106.1	BGLB008451	Echl_23549	maker-scaffold1617_size275474-snap-gene-0.70-mRNA-1	*	Sgl001447-mRNA1	scaffold_523.14	LotgiT168884	Halruf.T00026004.1
8131	Pca_2_111.70	*	Lny_25823_3.10	Mco_557_7.30	Afu014582	AI20G021737	AVU021498	XP_012936702.1	BGLB023642	Echl_11096	maker-scaffold1846_size129427-snap-gene-0.22-mRNA-1	CsqKR_Scaf41_9.39	Sgl021615-mRNA1	scaffold_347.86	LotgiT104452	Halruf.T00008626.1
8134	Pca_2_15.38	comp114068_c0_seq1_Sample1	Lny_22493_0.22	Mco_581_96.47	Afu015078	AI16G017906	AVU021942	XP_012945824.1	BGLB016663	Echl_22515	maker-scaffold_130_motu5-augustus-gene-0.17-mRNA-1	CsqKR_Scaf518_0.58	Sgl000826-mRNA1	scaffold_500.265	LotgiT104937	*
8137	Pca_2_17.38	*	Lny_10966_1.46	Mco_581_98.33	Afu014659	AI20G021642	AVU022081	XP_005111388.1	BGLB030919	Echl_02628	maker-scaffold668_size413156-augustus-gene-0.93-mRNA-1	CsqKR_Scaf261_12.15	Sgl000829-mRNA1	scaffold_479.37	LotgiT149649	Halruf.T00019049.1
8138	Pca_2_18.30	comp57404_c0_seq1_Sample11	Lny_2734_1.18	Mco_581_101.54	Afu014456	AI20G021762	AVU021368	XP_005090830.2	BGLB000469	Echl_12910	augustus_masked-scaffold97_size984476-processed-gene-0.64-mRNA-1	CsqKR_Scaf91_3.24	Sgl001120-mRNA1	scaffold_615.34	LotgiT209369	*
8140	Pca_2_23.20	comp90722_c0_seq1_Sample8	Lny_23272_1.51	Mco_581_107.32	Afu021963	AI18G020114	AVU029900	XP_005106027.1	BGLB020696	Echl_10894	maker-scaffold_200_motu5-augustus-gene-0.70-mRNA-1	CsqKR_Scaf65_1.25	*	scaffold_5639.4	LotgiT209457	Halruf.T00036662.1
8143	Pca_2_34.38	comp110637_c0_seq1_Sample7	Lny_28389_0.19	Mco_581_120.49	Afu014673	AI06G008491	AVU021339	XP_012936514.1	BGLB022163	Echl_08320	maker-scaffold_134_motu5-augustus-gene-0.99-mRNA-1	CsqKR_Scaf65_29.28	*	scaffold_869.13	LotgiT219236	Halruf.T00007187.1
8149	Pca_2_49.15	comp88520_c0_seq1_Sample8	Lny_24832_0.97	Mco_581_139.32	Afu014560	AI20G021608	AVU022010	XP_005105486.1	BGLB014247	Echl_06492	maker-scaffold1069_size279054-snap-gene-0.74-mRNA-1	CsqKR_Scaf17_4.27	Sgl009278-mRNA1	scaffold_75944.40	LotgiT182228	*
8156	Pca_2_63.18	*	Lny_464_0.21	Mco_429_11.23	Afu014939	AI20G021280	AVU021621	XP_012944318.1	BGLB001207	Echl_09232	augustus_masked-scaffold_142_motu5-processed-gene-0.45-mRNA-1	CsqKR_Scaf65_34.12	Sgl013973-mRNA1	scaffold_208.55	LotgiT174474	Halruf.T00007232.1
8158	Pca_2_66.43	*	Lny_4546_1.75	Mco_429_8.46	Afu015112	AI16G017937	AVU021552	XP_005097350.1	BGLB038595	Echl_15735	maker-scaffold473_size518249-augustus-gene-0.108-mRNA-1	CsqKR_Scaf103_8.34	Sgl022415-mRNA1	scaffold_81.129	LotgiT165034	Halruf.T00020085.1
8161	Pca_2_72.27	comp11618_c0_seq1_Sample12	Lny_12088_1.22	Mco_429_0.16	Afu014905	AI20G021323	AVU021259	XP_005107962.1	BGLB006526	Echl_07951	maker-scaffold37_size1256162-augustus-gene-1.153-mRNA-1	CsqKR_Scaf91_17.31	Sgl012719-mRNA1	scaffold_95.43	*	Halruf.T00019928.1
8168	Pca_2_98.19	comp113112_c0_seq1_Sample8	Lny_26633_2.31	Mco_85_11.55	Afu022145	AI18G019757	AVU029946	XP_005112882.1	BGLB004539	Echl_14553	maker-scaffold_40_motu5-augustus-gene-0.38-mRNA-1	*	Sgl009950-mRNA1	scaffold_675.5	LotgiT125925	Halruf.T00034436.1
8170	Pca_20_14.28	comp540973_c0_seq1_Sample7	Lny_3840_1.57	Mco_537_6.52	Afu007687	AI08G010597	AVU017946	XP_012943009.1	BGLB016046	Echl_08050	maker-scaffold178_size1251310-snap-gene-1.157-mRNA-1	CsqKR_Scaf45_6.10	Sgl001397-mRNA1	scaffold_545.14	LotgiT167513	*
8171	Pca_20_17.42	*	Lny_23853_2.35	Mco_537_3.39	Afu007971	AI08G009963	AVU018505	XP_012945343.1	BGLB021113	Echl_21809	maker-scaffold958_size307153-snap-gene-0.89-mRNA-1	CsqKR_Scaf119_11.30	Sgl000756-mRNA1	scaffold_353.6	LotgiT123886	Halruf.T00033817.1
8172	Pca_20_23.23	*	Lny_472_0.33	Mco_580_1.39	Afu007393	AI08G010141	AVU018315	XP_012941436.1	BGLB025368	Echl_04476	maker-scaffold_34_motu2_3-augustus-gene-2.77-mRNA-1	CsqKR_Scaf95_11.21	Sgl016229-mRNA1	scaffold_511.36	LotgiT219013	Halruf.T00023670.1
8174	Pca_20_29.12	comp111338_c0_seq1_Sample7	Lny_33931_0.19	*	Afu008259	AI08G010389	AVU018672	XP_005112897.1	BGLB004614	Echl_08246	maker-scaffold_35_motu4-augustus-gene-0.85-mRNA-1	CsqKR_Scaf95_29.57	Sgl000139-mRNA1	scaffold_851.10	LotgiT206565	Halruf.T00032366.1
8177	Pca_20_40.18	*	Lny_8692_6.32	Mco_528_11.57	Afu007974	AI08G009959	AVU018190	XP_012946185.1	BGLB002684	Echl_21812	maker-scaffold958_size307153-augustus-gene-0.74-mRNA-1	CsqKR_Scaf95_18.17	Sgl019539-mRNA1	scaffold_566.62.1	LotgiT199692	Halruf.T00008440.1
8178	Pca_20_42.28	comp109031_c0_seq1_Sample1	Lny_9214_0.60	Mco_528_15.73	Afu019028	*	AVU024670	XP_005090133.2	BGLB040410	Echl_04136	maker-scaffold336_size628563-snap-gene-0.130-mRNA-1	CsqKR_Scaf65_16.26	Sgl001339-mRNA1	scaffold_16.14	LotgiT203916	Halruf.T00033860.1
8180	Pca_20_43.68	*	Lny_7494_0.20	Mco_528_16.69	Afu007638	AI08G010544	AVU018432	XP_005108179.1	BGLB000180	Echl_04595	maker-scaffold_44_motu2_3-augustus-gene-0.154-mRNA-1	CsqKR_Scaf65_20.18	Sgl015572-mRNA1	scaffold_139.32	LotgiT165858	Halruf.T00037162.1
8182	Pca_20_48.79	*	Lny_30260_0.60	Mco_528_21.69	Afu018924	AI22G022607	AVU025112	XP_005099286.1	BGLB005827	Echl_18588	maker-scaffold2185_size87157-snap-gene-0.20-mRNA-1	CsqKR_Scaf103_39.39	Sgl010636-mRNA1	scaffold_17.80	LotgiT190615	Halruf.T00037228.1
8186	Pca_203_1.31	comp117645_c0_seq1_Sample11	Lny_18930_1.44	Mco_57_36.30	Afu009838	AI12G014084	AVU014862	XP_005096696.2	BGLB019066	Echl_16729	maker-scaffold_57_motu5-snap-gene-0.91-mRNA-1	*	Sgl013433-mRNA1	scaffold_426.78	LotgiT237504	Halruf.T00026227.1
8188	Pca_21_12.17	comp605303_c0_seq1_Sample7	Lny_17806_1.30	Mco_46_24.49	Afu016402	AI06G007579	AVU003888	XP_012936166.1	BGLB003854	Echl_12276	*	CsqKR_Scaf35_14.12	Sgl004017-mRNA1	scaffold_53044.11	LotgiT59850	Halruf.T00002069.1
8190	Pca_21_13.43	*	Lny_20789_4.63	Mco_46_36.89	Afu003926	AI02G002895	AVU012488	XP_012935233.1	BGLB040234	Echl_07015	maker-scaffold52_size1154890-augustus-gene-0.103-mRNA-1	CsqKR_Scaf349_10.26	Sgl004421-mRNA1	scaffold_49153.1_evm.model.scaffold_49153.2	LotgiT232653	Halruf.T00001940.1
8193	Pca_21_24.50	comp397992_c0_seq1_Sample7	Lny_921_0.90	Mco_46_39.42	Afu004189	AI02G002723	*	XP_005089152.1	BGLB001532	Echl_22209	maker-scaffold30_size1321539-augustus-gene-0.138-mRNA-1	CsqKR_Scaf349_12.42	Sgl001774-mRNA1	scaffold_788.87	LotgiT111054	Halruf.T00053176.1
8195	Pca_21_33.43	*	Lny_14442_0.16	Mco_192_3.22	Afu016198	AI06G008480	AVU002836	XP_012936591.1	BGLB017838	Echl_01114	maker-scaffold_46_motu5-augustus-gene-0.131-mRNA-1	CsqKR_Scaf5_29.23	Sgl019578-mRNA1	scaffold_53044.13	LotgiT237985	Halruf.T00002188.1
8197	Pca_21_37.20	*	Lny_31044_2.37	Mco_46_5.27	Afu003112	AI02G002278	AVU012287	XP_005101184.1	BGLB003311	Echl_20140	maker-scaffold_202_motu5-snap-gene-0.105-mRNA-1	CsqKR_Scaf117_13.25	Sgl027450-mRNA1	scaffold_244.33	LotgiT115648	Halruf.T00022499.1
8198	Pca_21_39.18	comp112118_c0_seq1_Sample8	Lny_7507_0.41	Mco_46_7.35	Afu016277	AI06G008345	*	XP_005093753.1	BGLB039561	Echl_24209	maker-scaffold580_size452562-augustus-gene-0.82-mRNA-1	CsqKR_Scaf117_14.63	Sgl007266-mRNA1	scaffold_15.14	LotgiT115736	Halruf.T00011266.1
8201	Pca_21_6.46	comp121746_c0_seq1_Sample11	Lny_27606_1.11	Mco_46_43.23	Afu003387	AI02G002342	AVU011892	XP_012946128.1	BGLB012222	Echl_19933	maker-scaffold78_size1630068-snap-gene-2.151-mRNA-1	CsqKR_Scaf3_106.3	*	scaffold_391.15	LotgiT115833	Halruf.T00015268.1
8202	Pca_211_0.60	comp116363_c1_seq1_Sample2	Lny_28888_0.70	*	Afu008526	AI04G005095	AVU020811	XP_005100586.1	BGLB003890	Echl_20854	maker-scaffold_73_motu5-augustus-gene-0.160-mRNA-1	CsqKR_Scaf1_38.13	Sgl014966-mRNA1	scaffold_429.6	LotgiT201648	Halruf.T00000928.1
8204	Pca_219_0.5	comp85085_c0_seq1_Sample12	Lny_25832_1.30	Mco_207_1.80	Afu012802	AI04G005420	AVU013341	XP_005105818.1	BGLB017967	Echl_24266	maker-scaffold904_size325021-augustus-gene-0.58-mRNA-1	CsqKR_Scaf61_46.15	Sgl004205-mRNA1	scaffold_373.18	LotgiT211436	*
8207	Pca_22_18.26	*	Lny_12505_1.114	Mco_25_32.76	Afu015369	AI15G016996	AVU022537	XP_005100700.1	BGLB040066	Echl_15683	maker-scaffold114_size952966-augustus-gene-0.209-mRNA-1	CsqKR_Scaf266_5.20	Sgl013714-mRNA1	scaffold_68.83	LotgiT237294	Halruf.T00037300.1
8212	Pca_22_20.18	comp15123_c0_seq1_Sample11	Lny_23270_0.30	Mco_25_29.61	Afu004732	AI07G009436	AVU008352	XP_005099902.1	BGLB020368	Echl_17541	augustus_masked-scaffold224_size769577-processed-gene-0.47-mRNA-1	*	Sgl006862-mRNA1	scaffold_500.272	LotgiT64729	Halruf.T00000614.1
8215	Pca_22_29.24	*	Lny_4222_0.0	Mco_25_17.67	Afu020585	AI30G028002	AVU028705	XP_012938582.1	BGLB010650	Echl_03966	maker-scaffold228_size765837-augustus-gene-0.189-mRNA-1	CsqKR_Scaf246_4.13	Sgl004177-mRNA1	scaffold_1546.2.1	LotgiT174318	Halruf.T00008785.1
8217	Pca_22_3.39	*	Lny_20229_8.16	Mco_25_48.23	Afu004765	AI07G009475	AVU008946	XP_005110437.1	BGLB001817	Echl_01713	augustus_masked-scaffold1401_size199650-processed-gene-0.16-mRNA-1	CsqKR_Scaf159_6.22	Sgl006974-mRNA1	scaffold_200.49	LotgiT156353	Halruf.T00027098.1
8222	Pca_227_0.46	comp84102_c0_seq1_Sample7	Lny_15040_3.37	Mco_8_2.108	Afu015879	AI15G017621	AVU022839	XP_005100167.1	BGLB008261	Echl_22127	maker-scaffold257_size1344664-augustus-gene-0.76-mRNA-1	CsqKR_Scaf78_5.22	*	scaffold_788.69	LotgiT155546	Halruf.T00017274.1
8223	Pca_23_16.52	comp53142_c0_seq1_Sample11	Lny_2723_3.67	Mco_145_2.52	Afu015452	AI15G017091	AVU022711	XP_005092921.1	BGLB011922	Echl_02197	maker-scaffold1374_size206693-augustus-gene-0.38-mRNA-1	CsqKR_Scaf39_39.22	Sgl007941-mRNA1	scaffold_155.27	LotgiT211895	*
8226	Pca_23_30.29	*	Lny_32027_2.9	Mco_162_7.63	Afu004356	AI07G009032	AVU008432	XP_012942959.1	BGLB034881	Echl_11806	maker-scaffold911_size549235-augustus-gene-0.83-mRNA-1	CsqKR_Scaf39_19.10	Sgl021503-mRNA1	scaffold_7274.7	LotgiT157573	Halruf.T00029511.1
8228	Pca_23_38.21	*	Lny_29835_0.7	Mco_77_9.16	Afu021381	AI31G028216	AVU027176	XP_005111118.1	BGLB023926	Echl_02415	augustus_masked-scaffold_11_motu2_3-processed-gene-0.58-mRNA-1	CsqKR_Scaf289_1.25	Sgl003038-mRNA1	scaffold_393.96	LotgiT166800	Halruf.T00010149.1
8229	Pca_23_39.39	comp110638_c1_seq1_Sample7	Lny_29835_1.54	Mco_77_8.31	*	AI12G014347	AVU027341	XP_012942922.1	BGLB025283	Echl_19838	maker-scaffold450_size531877-snap-gene-0.135-mRNA-1	CsqKR_Scaf153_0.21	Sgl021310-mRNA1	scaffold_1546.11	LotgiT217219	Halruf.T00018679.1
8230	Pca_23_39.44	*	Lny_29835_1.45	Mco_77_8.22	Afu021710	AI03G004142	AVU027273	XP_012943171.1	BGLB031694	Echl_21807	maker-scaffold232_size759993-augustus-gene-0.163-mRNA-1	CsqKR_Scaf20_1.10	Sgl004498-mRNA1	scaffold_267.25	LotgiT156951	Halruf.T00010224.1
8234	Pca_24_22.44	*	Lny_12500_2.83	Mco_628_100.67	Afu015599	AI15G029619	AVU022730	XP_012943964.1	BGLB001770	Echl_13847	maker-scaffold_69_motu5-augustus-gene-0.140-mRNA-1	CsqKR_Scaf12_47.22	Sgl002803-mRNA1	scaffold_81.58	LotgiT210596	Halruf.T00001420.1
8238	Pca_24_33.31	comp108968_c0_seq1_Sample2	Lny_32025_7.36	Mco_628_87.33	Afu020349	AI29G027239	AVU028708	NP_001191577.1	BGLB016785	Echl_15952	maker-scaffold77_size1074124-snap-gene-1.158-mRNA-1	CsqKR_Scaf70_2.14	*	scaffold_25.3	LotgiT170919	Halruf.T00005545.1
8239	Pca_24_41.26	comp125378_c0_seq1_Sample8	Lny_21202_0.25	Mco_628_78.24	Afu015693	*	AVU023252	XP_005100812.1	BGLB006461	Echl_03049	maker-scaffold965_size305008-augustus-gene-0.46-mRNA-1	CsqKR_Scaf159_6.13	Sgl000724-mRNA1	scaffold_231.23	LotgiT210534	Halruf.T00027101.1
8240	Pca_24_41.30	comp113336_c0_seq1_Sample7	Lny_21202_0.18	Mco_628_78.13	Afu004558	AI07G009258	AVU009102	XP_005100815.1	BGLB031051	Echl_03050	maker-scaffold965_size305008-augustus-gene-0.50-mRNA-1	CsqKR_Scaf159_6.21	*	scaffold_231.24	LotgiT107324	Halruf.T00027100.1
8242	Pca_24_44.19	comp109553_c0_seq1_Sample2	Lny_30246_1.17	Mco_628_75.49	Afu005151	AI07G008788	AVU008681	XP_012943573.1	BGLB010880	Echl_21077	maker-scaffold1172_size266758-augustus-gene-0.59-mRNA-1	*	Sgl005432-mRNA1	scaffold_332.24	LotgiT143667	Halruf.T00011479.1
8248	Pca_25_17.43	comp110462_c0_seq1_Sample1	Lny_8021_1.63	Mco_560_3.73	*	AI05G007228	AVU008100	XP_005090482.1	BGLB010353	Echl_06570	maker-scaffold1377_size205448-augustus-gene-0.40-mRNA-1	CsqKR_Scaf7_31.34	Sgl015496-mRNA1	scaffold_322.13	LotgiT202210	Halruf.T00040508.1
8249	Pca_25_17.46	comp100009_c0_seq1_Sample7	Lny_32862_0.57	Mco_560_3.46	Afu001210	AI01G000786	AVU000888	XP_005110919.1	BGLB000711	Echl_11976	*	CsqKR_Scaf19_3.30	Sgl010523-mRNA1	scaffold_783.296	LotgiT135618	Halruf.T00010716.1
8252	Pca_25_20.27	comp78051_c0_seq1_Sample3	Lny_9655_1.113	Mco_560_7.33	Afu000261	AI01G000219	AVU000967	XP_012942561.1	BGLB022045	Echl_15181	*	CsqKR_Scaf21_25.14	Sgl004663-mRNA1	scaffold_36557.16	LotgiT230870	Halruf.T00008826.1
8255	Pca_25_28.25	*	Lny_15452_5.27	Mco_560_16.18	Afu001078	AI01G000490	AVU001150	XP_012946322.1	BGLB018244	Echl_01608	maker-scaffold970_size312710-snap-gene-0.79-mRNA-1	CsqKR_Scaf44_27.11	Sgl003203-mRNA1	scaffold_750.26	LotgiT235346	Halruf.T00023282.1
8260	Pca_26_14.38	comp73691_c0_seq1_Sample12	Lny_9209_1.41	Mco_135_38.42	Afu006860	AI13G015599	AVU025848	XP_005092802.1	BGLB034494	Echl_19901	maker-scaffold_91_motu5-snap-gene-0.102-mRNA-1	*	Sgl008719-mRNA1	scaffold_215.4	LotgiT141139	Halruf.T00035345.1
8262	Pca_26_18.30	comp106609_c1_seq1_Sample7	Lny_26635_4.80	Mco_3_159.30	Afu012695	AI04G005881	AVU014059	XP_005092131.1	BGLB029014	Echl_22558	maker-scaffold3_size1913161-augustus-gene-1.114-mRNA-1	CsqKR_Scaf490_3.17	Sgl003819-mRNA1	scaffold_205.34	*	Halruf.T00053989.1
8264	Pca_26_36.48	*	Lny_25378_0.70	Mco_3_181.64	Afu019846	AI24G024544	AVU006223	XP_005110827.1	BGLB018476	Echl_21022	maker-scaffold_105_motu5-augustus-gene-0.70-mRNA-1	CsqKR_Scaf27_24.33	Sgl014352-mRNA1	scaffold_12650.7	LotgiT135579	Halruf.T00039313.1
8267	Pca_26_9.37	*	Lny_25824_4.67	Mco_169_7.56	Afu021649	AI31G028489	AVU027074	XP_012943150.1	BGLB018119	Echl_11254	maker-scaffold333_size632544-snap-gene-0.159-mRNA-1	CsqKR_Scaf29_6.13	Sgl003524-mRNA1	scaffold_43466.9	LotgiT164410	Halruf.T00002525.1
8270	Pca_27_10.28	*	Lny_24824_0.40	Mco_54_10.63	Afu010647	AI09G011001	AVU006412	XP_005109089.1	BGLB012051	Echl_17108	maker-scaffold_88_motu5-snap-gene-0.61-mRNA-1	CsqKR_Scaf203_6.18	Sgl002980-mRNA1	scaffold_867.17	LotgiT206277	Halruf.T00013903.1
8271	Pca_27_12.62	*	Lny_24824_2.33	Mco_54_7.51	Afu011063	AI09G011879	AVU005641	XP_005101988.1	BGLB038937	Echl_22240	maker-scaffold308_size947942-augustus-gene-0.187-mRNA-1	CsqKR_Scaf472_2.31	Sgl009024-mRNA1	scaffold_514.3	LotgiT237707	Halruf.T00035969.1
8273	Pca_27_2.34	*	Lny_2271_3.23	Mco_54_19.36	Afu013386	AI19G021106	AVU011475	XP_005096694.2	BGLB023041	Echl_22747	maker-scaffold86_size1036361-snap-gene-0.98-mRNA-1	CsqKR_Scaf37_15.40	Sgl003034-mRNA1	scaffold_181.4	LotgiT171452	Halruf.T00002379.1
8274	Pca_27_23.38	comp106992_c0_seq1_Sample2	Lny_20816_0.13	Mco_19_37.82	Afu008191	AI08G010356	AVU018497	XP_012940917.1	BGLB023039	Echl_16920	maker-scaffold810_size632723-augustus-gene-0.120-mRNA-1	CsqKR_Scaf17_0.22	Sgl013725-mRNA1	scaffold_4312.14	LotgiT206931	*
8280	Pca_27_32.43	comp71862_c0_seq1_Sample3	Lny_22903_0.46	Mco_582_2.53	Afu007704	AI08G010614	AVU018668	XP_005107478.1	BGLB034014	Echl_17588	maker-scaffold35_size1276849-augustus-gene-0.74-mRNA-1	CsqKR_Scaf65_15.40	Sgl018805-mRNA1	scaffold_43.28	LotgiT232340	*
8281	Pca_27_34.47	*	Lny_29357_0.37	Mco_582_4.54	Afu018870	AI22G022665	AVU024487	XP_005106741.1	BGLB002766	Echl_00142	maker-scaffold_135_motu5-snap-gene-0.170-mRNA-1	CsqKR_Scaf147_13.8	Sgl010161-mRNA1	scaffold_500.27	LotgiT216676	Halruf.T00009922.1
8282	Pca_27_35.39	comp112472_c0_seq1_Sample7	Lny_29357_0.24	Mco_582_5.95	Afu007674	AI08G010585	AVU018904	XP_005104581.1	BGLB002739	Echl_04143	augustus_masked-scaffold35_size1276849-processed-gene-1.91-mRNA-1	CsqKR_Scaf75_26.24	Sgl010155-mRNA1	scaffold_384.15	LotgiT227892	*
8284	Pca_27_7.62	comp123771_c0_seq1_Sample8	Lny_6178_3.42	Mco_54_13.44	Afu006754	AI13G015077	AVU026027	XP_005104510.2	BGLB037578	Echl_14438	maker-scaffold1373_size206752-snap-gene-0.67-mRNA-1	*	Sgl019138-mRNA1	scaffold_709.8	LotgiT171502	Halruf.T00002245.1
8285	Pca_27_7.63	*	Lny_6178_4.35	Mco_54_14.44	Afu010644	AI19G021111	AVU010057	XP_005094610.2	BGLB012129	Echl_19339	maker-scaffold_88_motu5-augustus-gene-0.52-mRNA-1	CsqKR_Scaf30_1.26	Sgl014476-mRNA1	scaffold_181.52	LotgiT167900	Halruf.T00035943.1
8286	Pca_27_8.25	*	Lny_6178_2.23	Mco_54_12.39	Afu013398	AI19G021121	AVU011466	XP_005104067.1	BGLB006203	Echl_20729	maker-scaffold895_size327985-augustus-gene-0.60-mRNA-1	CsqKR_Scaf182_4.4	Sgl007543-mRNA1	scaffold_612.45	LotgiT179496	Halruf.T00005448.1
8294	Pca_28_21.21	comp127107_c0_seq1_Sample8	Lny_16205_2.102	Mco_611_11.47	Afu000944	*	AVU008026	XP_005095620.1	BGLB005474	Echl_14047	maker-scaffold_129_motu5-augustus-gene-0.172-mRNA-1	CsqKR_Scaf87_12.39	Sgl017456-mRNA1	scaffold_74853.3	LotgiT207723	Halruf.T00010893.1
8296	Pca_28_21.35	comp77377_c0_seq1_Sample7	Lny_16205_2.57	Mco_611_12.53	Afu000628	AI01G001835	AVU001502	XP_005089137.1	BGLB030710	Echl_23621	maker-scaffold615_size595885-augustus-gene-0.147-mRNA-1	CsqKR_Scaf36_19.27	Sgl026802-mRNA1	scaffold_50741.4	LotgiT235308	*
8298	Pca_28_5.37	comp563435_c0_seq1_Sample12	Lny_18949_0.29	Mco_646_4.89	Afu001506	AI01G001336	AVU001406	XP_005109712.1	BGLB010999	Echl_20685	maker-scaffold56_size1151755-augustus-gene-1.104-mRNA-1	CsqKR_Scaf59_38.29	Sgl004001-mRNA1	*	LotgiT234601	Halruf.T00053974.1
8302	Pca_29_10.22	comp71652_c0_seq1_Sample12	Lny_1741_0.8	Mco_33_47.29	Afu012365	AI04G004980	AVU014332	XP_005096331.1	BGLB030585	Echl_17744	maker-scaffold14_size1612622-augustus-gene-2.143-mRNA-1	CsqKR_Scaf12_47.42	Sgl002905-mRNA1	scaffold_256.19	LotgiT235755	*
8307	Pca_29_34.26	comp119284_c0_seq1_Sample11	Lny_16619_0.30	Mco_33_17.21	Afu014153	AI03G004482	AVU019119	XP_005098419.2	BGLB033177	Echl_15274	maker-scaffold293_size682241-augustus-gene-0.142-mRNA-1	*	Sgl007343-mRNA1	scaffold_18.57	LotgiT140609	Halruf.T00025828.1
8308	Pca_29_8.10	comp116113_c0_seq1_Sample2	Lny_17811_0.65	Mco_33_50.42	Afu004973	AI07G008932	AVU008566	XP_012937341.1	BGLB017712	Echl_04250	maker-scaffold1545_size174184-snap-gene-0.43-mRNA-1	CsqKR_Scaf704_2.68	Sgl020561-mRNA1	scaffold_88.45	LotgiT61259	*
8309	Pca_29_8.25	comp110333_c0_seq1_Sample11	Lny_17811_0.54	Mco_33_49.23	Afu015477	AI15G017104	AVU022460	XP_005091058.1	BGLB007872	Echl_03145	maker-scaffold1678_size154100-snap-gene-0.28-mRNA-1	*	Sgl009710-mRNA1	scaffold_49.88	LotgiT196160	Halruf.T00000632.1
8310	Pca_3_1.31	*	Lny_28384_2.26	Mco_657_72.58	Afu008942	AI21G022535	AVU021073	XP_005110734.2	BGLB016776	Echl_12998	maker-scaffold287_size688677-snap-gene-0.127-mRNA-1	CsqKR_Scaf8_26.26	Sgl016686-mRNA1	scaffold_59631.7	LotgiT219027	Halruf.T00010349.1
8316	Pca_3_27.14	comp76372_c0_seq1_Sample7	Lny_19357_7.25	Mco_657_47.26	Afu009040	AI21G022418	AVU021116	XP_005097857.1	BGLB013731	Echl_13827	maker-scaffold_10_motu5-augustus-gene-1.167-mRNA-1	CsqKR_Scaf173_30.26	Sgl016272-mRNA1	scaffold_333.28	LotgiT105656	*
8319	Pca_3_37.8	*	Lny_28875_4.38	Mco_657_35.26	Afu008365	AI04G005260	AVU020902	XP_005094155.1	BGLB000786	Echl_11425	maker-scaffold147_size1464405-snap-gene-1.240-mRNA-1	CsqKR_Scaf1_41.33	Sgl006785-mRNA1	scaffold_499.11	LotgiT124414	Halruf.T00003664.1
8322	Pca_3_43.59	comp107780_c0_seq1_Sample7	Lny_22013_4.41	Mco_657_21.28	Afu008530	AI04G005092	AVU020828	XP_012946615.1	BGLB010440	Echl_07354	maker-scaffold1664_size155515-augustus-gene-0.31-mRNA-1	*	Sgl021354-mRNA1	scaffold_737.23	LotgiT105490	Halruf.T00006843.1
8325	Pca_3_6.13	*	Lny_20818_0.13	Mco_657_64.33	Afu008730	AI21G022284	AVU020602	XP_012943662.1	BGLB009618	Echl_01009	maker-scaffold_185_motu5-snap-gene-3.121-mRNA-1	CsqKR_Scaf175_16.42	Sgl018371-mRNA1	scaffold_429.5	LotgiT209547	Halruf.T00001182.1
8326	Pca_3_63.45	*	Lny_9219_0.33	Mco_656_22.56	Afu008958	AI21G022519	AVU020234	XP_005092282.1	BGLB012024	Echl_17373	augustus_masked-scaffold_45_motu5-processed-gene-3.67-mRNA-1	CsqKR_Scaf175_15.13	Sgl007104-mRNA1	scaffold_239.45	LotgiT99097	Halruf.T00001184.1
8332	Pca_3_77.38	comp126500_c6_seq1_Sample8	Lny_17027_9.50	Mco_9_14.85	Afu013767	AI03G004340	AVU019862	XP_005103893.1	BGLB007515	Echl_08404	maker-scaffold931_size316536-augustus-gene-0.58-mRNA-1	CsqKR_Scaf33_6.54	*	scaffold_235.292	LotgiT234493	Halruf.T00049268.1
8333	Pca_3_88.44	comp104122_c0_seq1_Sample7	Lny_22910_1.55	Mco_9_2.28	Afu019223	AI14G016879	AVU011646	XP_012945716.1	BGLB023216	Echl_20193	*	CsqKR_Scaf130_22.16	Sgl005297-mRNA1	scaffold_699.72	LotgiT223172	Halruf.T00038328.1
8336	Pca_30_29.35	*	Lny_11388_3.36	Mco_3_78.31	Afu012636	AI04G005838	AVU013576	XP_012939452.1	BGLB003124	Echl_14205	augustus_masked-scaffold14_size1612622-processed-gene-1.0-mRNA-1	CsqKR_Scaf61_15.12	Sgl002032-mRNA1	scaffold_149.25	LotgiT155839	Halruf.T00043327.1
8337	Pca_30_30.13	comp113782_c2_seq1_Sample11	Lny_11388_1.26	Mco_3_80.31	*	AI26G025794	AVU005054	XP_005107772.1	BGLB034976	Echl_04751	maker-scaffold921_size502050-augustus-gene-0.95-mRNA-1	CsqKR_Scaf61_27.26	Sgl015031-mRNA1	scaffold_80.50	LotgiT214465	Halruf.T00007879.1
8338	Pca_30_38.58	comp74328_c0_seq1_Sample11	Lny_2272_4.11	Mco_540_39.21	Afu022456	AI28G026681	AVU005233	XP_005109480.1	BGLB004212	Echl_01806	maker-scaffold72_size1086999-augustus-gene-1.124-mRNA-1	*	Sgl019362-mRNA1	scaffold_500.197	LotgiT221778	Halruf.T00014132.1
8340	Pca_30_38.66	comp76927_c0_seq1_Sample2	Lny_2272_5.38	Mco_540_39.16	Afu006242	*	AVU017100	XP_005109481.1	BGLB010038	Echl_02894	augustus_masked-scaffold72_size1086999-processed-gene-1.37-mRNA-1	CsqKR_Scaf5_45.6	Sgl019363-mRNA1	scaffold_500.196	LotgiT221777	Halruf.T00014133.1
8341	Pca_30_38.79	*	Lny_2272_5.10	Mco_540_40.11	Afu006243	AI10G012024	AVU016560	XP_012944084.1	BGLB004211	Echl_01805	maker-scaffold72_size1086999-augustus-gene-1.112-mRNA-1	CsqKR_Scaf5_44.19	Sgl019361-mRNA1	scaffold_500.198_evm.model.scaffold_500.199	LotgiT162919	Halruf.T00016308.1
8342	Pca_30_5.31	comp122911_c2_seq1_Sample11	Lny_24821_4.42	Mco_3_198.49	Afu012275	AI04G004909	AVU014097	XP_005099958.1	BGLB007567	Echl_15507	*	CsqKR_Scaf27_9.35	Sgl005670-mRNA1	scaffold_604.28	LotgiT169742	Halruf.T00034159.1
8348	Pca_31_8.23	comp110046_c1_seq1_Sample11	Lny_22919_0.17	Mco_527_31.29	Afu022887	AI23G023739	AVU024038	XP_005089929.2	BGLB029420	Echl_09547	maker-scaffold264_size727602-snap-gene-0.177-mRNA-1	CsqKR_Scaf208_5.19	Sgl001111-mRNA1	scaffold_727.4	LotgiT158312	*
8349	Pca_317_0.0	comp113639_c0_seq1_Sample7	Lny_28875_1.26	Mco_657_40.17	Afu008972	AI21G022497	AVU021149	XP_005108123.1	BGLB011527	Echl_09841	maker-scaffold_185_motu5-augustus-gene-1.85-mRNA-1	CsqKR_Scaf8_3.8	*	scaffold_497.55	LotgiT168864	Halruf.T00001094.1
8352	Pca_32_17.32	*	Lny_9207_1.58	Mco_574_41.24	Afu011255	AI11G013925	AVU003907	XP_012937207.1	BGLB000962	Echl_05070	maker-scaffold_19_motu4-augustus-gene-0.103-mRNA-1	CsqKR_Scaf1_56.12	Sgl018493-mRNA1	scaffold_816.22	LotgiT180068	Halruf.T00007562.1
8353	Pca_32_17.36	comp102172_c0_seq1_Sample7	Lny_14072_0.19	Mco_574_40.39	Afu011380	AI11G013738	AVU003236	XP_012945541.1	BGLB002915	Echl_12224	snap_masked-scaffold_52_motu5-processed-gene-0.166-mRNA-1	CsqKR_Scaf175_10.11	Sgl015182-mRNA1	scaffold_593.23	LotgiT233341	*
8357	Pca_32_30.59	comp93790_c0_seq1_Sample2	Lny_29833_1.76	Mco_623_69.46	Afu006059	AI10G012791	AVU016894	XP_005096418.1	*	Echl_02032	maker-scaffold_62_motu5-snap-gene-0.99-mRNA-1	CsqKR_Scaf174_35.33	Sgl018689-mRNA1	scaffold_536.26	LotgiT210679	Halruf.T00015102.1
8358	Pca_32_4.20	comp102952_c0_seq1_Sample7	*	Mco_555_4.37	Afu010242	AI16G018681	AVU029347	XP_005112646.1	BGLB002910	Echl_18175	maker-scaffold827_size348032-augustus-gene-0.91-mRNA-1	CsqKR_Scaf1_53.48	Sgl018490-mRNA1	scaffold_816.19	LotgiT198904	Halruf.T00007567.1
8361	Pca_321_0.3	comp112734_c0_seq1_Sample7	Lny_22489_2.16	Mco_598_4.7	*	AI31G028233	AVU027461	XP_012935784.1	BGLB019068	Echl_06854	maker-scaffold333_size632544-augustus-gene-0.141-mRNA-1	CsqKR_Scaf146_2.14	Sgl003426-mRNA1	scaffold_235.492	LotgiT189601	Halruf.T00002672.1
8363	Pca_3255_11.47	*	Lny_29854_0.12	Mco_575_36.46	Afu013212	AI14G016731	AVU009966	XP_005098705.1	BGLB031392	Echl_00688	maker-scaffold4_size1923692-augustus-gene-2.200-mRNA-1	CsqKR_Scaf25_20.27	Sgl014018-mRNA1	scaffold_393.82	LotgiT236428	Halruf.T00043742.1
8364	Pca_3255_12.51	comp87084_c2_seq1_Sample2	Lny_33910_1.41	Mco_575_35.61	Afu007085	AI13G015518	AVU025280	XP_005099122.1	BGLB010689	*	maker-scaffold_148_motu5-snap-gene-2.137-mRNA-1	CsqKR_Scaf25_7.52	Sgl001537-mRNA1	scaffold_45604.46	LotgiT125626	Halruf.T00053300.1
8365	Pca_3255_5.36	comp93646_c1_seq1_Sample7	Lny_4237_0.19	Mco_575_43.9	Afu006892	AI13G015497	AVU025739	XP_012945956.1	BGLB033392	Echl_00708	maker-scaffold_6_motu5-augustus-gene-1.188-mRNA-1	*	Sgl021088-mRNA1	scaffold_633.86	LotgiT170716	Halruf.T00020420.1
8366	Pca_3256_4.28	*	Lny_10962_2.17	Mco_540_14.23	Afu005956	AI10G012630	AVU016416	XP_012944337.1	BGLB010267	Echl_12592	maker-scaffold231_size761133-augustus-gene-0.126-mRNA-1	CsqKR_Scaf90_23.12	Sgl018250-mRNA1	scaffold_714.14	LotgiT222671	Halruf.T00015045.1
8368	Pca_3257_0.25	comp67949_c0_seq1_Sample7	Lny_29829_0.32	Mco_591_49.19	Afu009427	AI25G024585	AVU014812	XP_012941571.1	BGLB023607	Echl_12547	maker-scaffold1879_size124577-snap-gene-0.35-mRNA-1	CsqKR_Scaf50_4.3	Sgl004527-mRNA1	scaffold_194.8	LotgiT103481	*
8369	Pca_3258_2.40	*	Lny_32865_1.40	Mco_188_0.28	Afu008085	AI08G029223	AVU017810	XP_005099571.1	BGLB008300	Echl_18423	maker-scaffold_157_motu5-snap-gene-0.137-mRNA-1	CsqKR_Scaf423_2.13	Sgl000197-mRNA1	scaffold_851.43	LotgiT227472	Halruf.T00001667.1
8370	Pca_33_14.33	*	Lny_19818_2.23	Mco_117_7.30	Afu021215	AI09G010886	AVU026393	XP_005113223.2	BGLB007585	Echl_04981	augustus_masked-scaffold_63_motu5-processed-gene-0.30-mRNA-1	CsqKR_Scaf222_6.28	Sgl006147-mRNA1	scaffold_576.70	LotgiT98806	Halruf.T00035060.1
8372	Pca_33_24.24	comp102565_c0_seq1_Sample11	Lny_2006_5.48	Mco_134_22.36	Afu021171	AI09G010930	AVU026786	XP_012943981.1	*	Echl_19761	maker-scaffold1240_size231680-augustus-gene-0.48-mRNA-1	CsqKR_Scaf290_3.9	Sgl003683-mRNA1	scaffold_400.3	LotgiT205978	Halruf.T00028190.1
8373	Pca_33_24.5	comp116104_c0_seq1_Sample2	Lny_2006_5.26	Mco_134_22.29	Afu016642	AI06G007819	AVU003923	XP_005093417.2	BGLB029403	Echl_14378	maker-scaffold_40_motu4-snap-gene-0.196-mRNA-1	CsqKR_Scaf35_24.17	*	scaffold_53317.12	LotgiT111864	Halruf.T00002007.1
8375	Pca_33_29.57	comp121198_c0_seq1_Sample11	Lny_5_2.31	Mco_134_12.54	Afu021154	AI09G010954	AVU026364	XP_012941273.1	BGLB039153	Echl_11863	maker-scaffold78_size1630068-augustus-gene-0.81-mRNA-1	*	Sgl003161-mRNA1	scaffold_740.20_evm.model.scaffold_740.21	LotgiT213603	Halruf.T00026592.1
8376	Pca_33_30.42	comp112993_c0_seq1_Sample7	Lny_24464_0.3	Mco_134_10.39	Afu021109	AI24G023963	AVU026556	XP_005106145.1	BGLB012713	Echl_02282	maker-scaffold81_size1067949-augustus-gene-0.84-mRNA-1	CsqKR_Scaf11_3.9	Sgl002187-mRNA1	scaffold_65.55.2	*	Halruf.T00021999.1
8381	Pca_34_21.33	comp87205_c0_seq1_Sample12	Lny_16598_9.53	Mco_3_56.15	Afu012192	AI04G005764	AVU014401	XP_012939449.1	BGLB039088	Echl_23551	maker-scaffold_52_motu2_3-snap-gene-0.127-mRNA-1	CsqKR_Scaf34_4.30	Sgl004824-mRNA1	scaffold_514.2	LotgiT227234	*
8382	Pca_34_22.35	comp112744_c0_seq1_Sample7	Lny_18173_1.29	Mco_3_54.21	Afu012810	*	AVU013664	XP_012936752.1	BGLB012012	Echl_06366	maker-scaffold_49_motu5-snap-gene-1.150-mRNA-1	CsqKR_Scaf127_14.32	Sgl000415-mRNA1	scaffold_2.1	LotgiT122705	Halruf.T00013455.1
8384	Pca_34_22.42	comp82265_c0_seq1_Sample2	Lny_18173_2.148	Mco_3_55.73	Afu012053	AI04G004745	AVU014382	XP_012945600.1	BGLB012275	Echl_00049	maker-scaffold11_size1505603-snap-gene-0.126-mRNA-1	CsqKR_Scaf127_11.8	Sgl008874-mRNA1	scaffold_258.50	LotgiT227166	*
8386	Pca_34_27.20	*	Lny_20240_0.45	Mco_3_49.38	Afu020235	AI26G025319	AVU005057	XP_005089900.1	BGLB007294	Echl_20318	maker-scaffold1134_size271872-augustus-gene-0.67-mRNA-1	CsqKR_Scaf188_1.1	Sgl008877-mRNA1	scaffold_783.234	LotgiT188821	Halruf.T00012700.1
8387	Pca_34_30.27	comp99494_c0_seq1_Sample7	Lny_23862_0.32	Mco_3_44.45	Afu019927	AI26G025493	AVU005251	XP_005105612.1	BGLB012209	Echl_12535	maker-scaffold_49_motu5-augustus-gene-1.117-mRNA-1	CsqKR_Scaf27_2.15	Sgl002414-mRNA1	scaffold_801.242	LotgiT114341	*
8389	Pca_34_4.15	*	Lny_22018_1.21	Mco_1_214.20	Afu016187	AI06G008471	AVU003992	XP_005089197.1	BGLB017975	Echl_16381	augustus_masked-scaffold82_size1051132-processed-gene-1.49-mRNA-1	CsqKR_Scaf63_11.11	Sgl012914-mRNA1	scaffold_497.4	LotgiT79360	Halruf.T00006147.1
8390	Pca_34_4.24	comp76453_c0_seq1_Sample3	Lny_22018_1.39	Mco_1_215.25	Afu003109	AI02G002275	AVU013009	XP_012942407.1	BGLB027117	Echl_20136	maker-scaffold_202_motu5-augustus-gene-0.97-mRNA-1	CsqKR_Scaf460_5.10	Sgl013543-mRNA1	scaffold_730.8	LotgiT232605	*
8392	Pca_35_12.6	comp105446_c0_seq1_Sample11	Lny_26268_1.11	Mco_528_34.12	Afu007646	AI08G010554	AVU018067	XP_005095828.1	BGLB008309	Echl_17428	maker-scaffold494_size505116-augustus-gene-0.123-mRNA-1	CsqKR_Scaf50_3.12	Sgl004487-mRNA1	*	LotgiT238447	Halruf.T00025373.1
8393	Pca_35_13.12	comp80954_c1_seq1_Sample7	Lny_26268_2.23	Mco_528_35.14	Afu007815	AI08G010726	AVU018737	XP_005107731.1	BGLB026592	Echl_22959	maker-scaffold901_size528329-augustus-gene-0.105-mRNA-1	CsqKR_Scaf45_7.12	Sgl016162-mRNA1	scaffold_192.190	*	Halruf.T00001815.1
8395	Pca_35_16.41	comp112507_c1_seq1_Sample11	Lny_28877_3.41	Mco_19_4.55	Afu007544	AI08G010778	AVU017901	XP_005100501.2	BGLB027809	Echl_08474	*	CsqKR_Scaf17_2.12	Sgl010117-mRNA1	scaffold_77797.21	LotgiT203912	Halruf.T00033989.1
8397	Pca_35_17.53	*	Lny_28877_4.49	Mco_19_6.31	Afu008028	AI08G009897	AVU018570	XP_005107807.1	BGLB039092	Echl_11140	maker-scaffold390_size694503-augustus-gene-0.125-mRNA-1	CsqKR_Scaf41_22.39	Sgl001373-mRNA1	scaffold_735.22	LotgiT144812	Halruf.T00013452.1
8399	Pca_35_19.52	*	Lny_32860_0.22	Mco_19_8.42	Afu008057	AI08G009873	AVU017823	XP_005093865.1	BGLB040099	Echl_00139	maker-scaffold65_size1114141-augustus-gene-0.79-mRNA-1	CsqKR_Scaf103_15.17	Sgl009307-mRNA1	scaffold_253.21	LotgiT102163	Halruf.T00007000.1
8400	Pca_35_26.38	comp114959_c0_seq1_Sample2	Lny_28385_2.41	Mco_19_16.21	Afu019047	AI22G022830	AVU024228	XP_005101395.2	BGLB002677	Echl_04144	maker-scaffold_59_motu2_3-augustus-gene-0.123-mRNA-1	CsqKR_Scaf147_15.54	Sgl001376-mRNA1	scaffold_735.23	*	Halruf.T00009939.1
8405	Pca_35_33.20	*	Lny_31627_1.38	Mco_19_25.44	Afu018820	AI03G003761	AVU024549	XP_005107060.2	BGLB033882	Echl_18492	maker-scaffold107_size967136-augustus-gene-0.183-mRNA-1	CsqKR_Scaf103_25.41	Sgl013951-mRNA1	scaffold_64890.16	LotgiT228079	Halruf.T00033886.1
8406	Pca_35_34.37	*	Lny_31627_3.47	Mco_19_26.28	Afu018948	AI22G022587	AVU024577	XP_005093955.1	BGLB001601	Echl_16216	maker-scaffold500_size500700-augustus-gene-0.93-mRNA-1	CsqKR_Scaf103_33.20	Sgl019541-mRNA1	scaffold_714.46	LotgiT102951	Halruf.T00007142.1
8408	Pca_35_4.30	comp77107_c0_seq1_Sample12	Lny_15039_6.44	Mco_528_29.39	Afu019118	AI22G022749	*	XP_005098406.1	BGLB006885	Echl_02076	maker-scaffold_175_motu5-snap-gene-0.148-mRNA-1	CsqKR_Scaf65_32.50	Sgl020004-mRNA1	scaffold_43.13	LotgiT212778	Halruf.T00036791.1
8409	Pca_35_8.20	comp100873_c0_seq1_Sample1	Lny_15039_7.19	Mco_528_29.74	Afu007649	AI08G010490	AVU018810	XP_005090107.1	BGLB008306	Echl_19258	maker-scaffold494_size505116-augustus-gene-0.110-mRNA-1	CsqKR_Scaf103_47.45	*	scaffold_83944.30	LotgiT213693	Halruf.T00040337.1
8410	Pca_35_9.17	comp83246_c0_seq1_Sample8	Lny_15039_7.50	Mco_528_29.36	Afu007648	*	AVU017720	XP_005090105.1	BGLB008308	Echl_19260	snap_masked-scaffold494_size505116-processed-gene-0.74-mRNA-1	CsqKR_Scaf103_47.48	Sgl010278-mRNA1	scaffold_35.21	LotgiT209561	Halruf.T00034002.1
8413	Pca_36_11.45	comp49073_c0_seq1_Sample7	Lny_911_3.69	Mco_1_86.42	Afu003570	*	AVU012524	XP_005104634.1	BGLB011778	Echl_05885	augustus_masked-scaffold51_size1222312-processed-gene-1.52-mRNA-1	CsqKR_Scaf59_9.21	Sgl005874-mRNA1	scaffold_775.49	LotgiT236265	Halruf.T00024625.1
8414	Pca_36_24.9	comp83406_c0_seq1_Sample7	Lny_24425_3.31	Mco_1_70.38	Afu016157	AI06G008126	AVU002676	XP_012944171.1	BGLB010183	Echl_00796	*	CsqKR_Scaf117_11.22	Sgl006458-mRNA1	scaffold_558.2	LotgiT110886	Halruf.T00022491.1
8415	Pca_36_26.26	comp113459_c0_seq1_Sample2	Lny_24425_6.34	Mco_1_67.46	Afu016363	AI06G007537	AVU003500	XP_005106028.1	BGLB007174	Echl_21839	maker-scaffold247_size737826-augustus-gene-0.133-mRNA-1	CsqKR_Scaf63_15.18	Sgl011275-mRNA1	scaffold_72365.6	LotgiT212332	*
8419	Pca_36_28.25	*	Lny_24425_8.72	Mco_1_64.35	Afu016611	AI06G007865	AVU003353	XP_012936324.1	BGLB025632	Echl_20565	maker-scaffold_39_motu4-augustus-gene-0.74-mRNA-1	CsqKR_Scaf80_3.21	Sgl013599-mRNA1	scaffold_53317.31	LotgiT219893	Halruf.T00026632.1
8421	Pca_36_30.39	comp87336_c0_seq1_Sample11	Lny_4_0.49	Mco_1_62.26	Afu016336	AI06G008276	AVU003489	XP_005089155.2	BGLB020349	Echl_13418	*	CsqKR_Scaf5_3.16	Sgl013501-mRNA1	scaffold_69739.24	LotgiT159919	Halruf.T00006222.1
8422	Pca_36_31.37	comp116842_c0_seq1_Sample8	Lny_4_3.64	Mco_1_61.48	Afu016523	*	AVU003530	XP_005091210.1	BGLB007929	Echl_01963	augustus_masked-scaffold_50_motu2_3-processed-gene-0.61-mRNA-1	CsqKR_Scaf3_54.7	Sgl020119-mRNA1	scaffold_796.23	LotgiT182121	Halruf.T00002094.1
8424	Pca_36_33.29	comp112118_c0_seq1_Sample7	Lny_4_3.60	Mco_1_59.49	Afu003967	AI02G002855	AVU012491	XP_005100952.1	BGLB010347	Echl_13138	maker-scaffold534_size477443-augustus-gene-0.94-mRNA-1	CsqKR_Scaf35_41.30	Sgl013294-mRNA1	scaffold_124.12	LotgiT118875	*
8425	Pca_36_33.41	comp105316_c0_seq1_Sample11	Lny_4_3.31	Mco_1_58.33	Afu016013	AI06G007975	AVU002292	XP_005109885.1	BGLB003336	Echl_21470	maker-scaffold132_size1028293-augustus-gene-0.85-mRNA-1	CsqKR_Scaf35_28.24	Sgl005823-mRNA1	scaffold_244.47	LotgiT215736	*
8426	Pca_36_34.37	*	Lny_32029_0.11	Mco_1_57.38	Afu016302	AI06G008317	AVU002706	XP_005093575.1	BGLB012656	Echl_08547	maker-scaffold344_size625369-augustus-gene-0.115-mRNA-1	CsqKR_Scaf90_7.29	Sgl019569-mRNA1	scaffold_52605.46	LotgiT215712	Halruf.T00032433.1
8427	Pca_36_34.40	comp99198_c0_seq1_Sample7	Lny_4_3.35	Mco_1_58.77	Afu004042	AI02G003110	AVU012783	XP_005105680.2	BGLB022706	Echl_22213	maker-scaffold_64_motu2_3-snap-gene-1.162-mRNA-1	CsqKR_Scaf35_41.29	Sgl005819-mRNA1	scaffold_244.42	LotgiT232483	*
8430	Pca_36_9.19	comp441427_c0_seq1_Sample11	Lny_8032_0.49	Mco_1_88.38	Afu016117	AI06G008185	AVU003749	XP_005105656.1	BGLB030761	Echl_23397	maker-scaffold488_size509329-augustus-gene-0.114-mRNA-1	CsqKR_Scaf35_1.19	Sgl020796-mRNA1	scaffold_52605.1	LotgiT95635	*
8431	Pca_36_9.5	*	Lny_8032_0.62	Mco_1_88.32	Afu003934	AI02G002885	AVU011765	XP_005105658.1	BGLB032614	Echl_23399	maker-scaffold488_size509329-augustus-gene-0.120-mRNA-1	CsqKR_Scaf35_1.16	Sgl016376-mRNA1	scaffold_632.1	LotgiT107885	Halruf.T00006175.1
8435	Pca_37_12.47	*	Lny_7088_0.59	Mco_172_3.29	Afu019857	AI26G025708	AVU005512	XP_005096793.1	BGLB009694	Echl_20938	maker-scaffold601_size443208-snap-gene-0.97-mRNA-1	CsqKR_Scaf27_19.19	Sgl004784-mRNA1	scaffold_258.54	LotgiT127188	Halruf.T00043370.1
8436	Pca_37_27.19	comp82671_c0_seq1_Sample12	Lny_17048_0.34	Mco_651_7.68	Afu012662	AI04G005857	AVU014110	XP_005110561.1	BGLB024341	Echl_17857	maker-scaffold528_size480293-augustus-gene-0.101-mRNA-1	CsqKR_Scaf22_17.13	Sgl010481-mRNA1	*	LotgiT237998	Halruf.T00048883.1
8439	Pca_37_5.33	comp111822_c0_seq1_Sample2	Lny_4225_3.137	Mco_658_6.18	Afu012066	AI04G004780	AVU013446	XP_005092108.1	BGLB005427	Echl_14659	maker-scaffold14_size1612622-augustus-gene-2.140-mRNA-1	CsqKR_Scaf61_33.29	Sgl000450-mRNA1	scaffold_13493.14	LotgiT138971	*
8442	Pca_37_7.33	comp112291_c2_seq1_Sample1	Lny_7079_4.21	Mco_39_3.76	Afu012493	AI04G005595	*	XP_012943904.1	BGLB005196	Echl_12457	maker-scaffold_62_motu2_3-augustus-gene-0.105-mRNA-1	CsqKR_Scaf127_1.14	Sgl002052-mRNA1	scaffold_122.16_evm.model.scaffold_122.18	LotgiT83908	Halruf.T00024518.1
8444	Pca_37_9.59	comp128426_c2_seq1_Sample8	Lny_7079_3.61	Mco_39_0.32	Afu006025	AI10G012819	AVU017234	XP_012942058.1	BGLB016931	Echl_12588	maker-scaffold646_size424283-augustus-gene-0.75-mRNA-1	CsqKR_Scaf69_77.28	*	scaffold_71224.22	LotgiT239065	Halruf.T00015464.1
8448	Pca_38_21.64	comp117308_c3_seq1_Sample2	Lny_4569_0.37	Mco_180_4.93	Afu019548	AI14G016115	AVU010182	XP_012939994.1	*	Echl_14070	maker-scaffold216_size777259-augustus-gene-0.152-mRNA-1	CsqKR_Scaf77_6.64	Sgl007663-mRNA1	scaffold_603.28	LotgiT236479	Halruf.T00006583.1
8454	Pca_38_8.63	*	Lny_28876_4.23	Mco_637_88.51	Afu023098	AI27G026209	AVU030660	XP_012945535.1	BGLB001481	Echl_09544	maker-scaffold424_size547934-augustus-gene-0.120-mRNA-1	CsqKR_Scaf77_7.27	Sgl000517-mRNA1	scaffold_235.194	LotgiT132288	Halruf.T00030213.1
8456	Pca_39_18.27	comp74587_c0_seq1_Sample7	Lny_13823_14.16	Mco_1_142.48	Afu016406	AI06G007581	AVU003607	XP_005095900.1	BGLB000948	Echl_03203	augustus_masked-scaffold662_size416771-processed-gene-0.32-mRNA-1	CsqKR_Scaf90_18.10	Sgl018717-mRNA1	scaffold_85.19	*	Halruf.T00049626.1
8460	Pca_39_23.33	comp106862_c0_seq1_Sample2	Lny_3072_8.58	Mco_1_149.30	Afu015952	*	AVU003531	XP_005097023.1	BGLB033779	Echl_15515	maker-scaffold669_size412803-snap-gene-0.100-mRNA-1	CsqKR_Scaf35_51.6	Sgl023608-mRNA1	scaffold_816.93	LotgiT232655	Halruf.T00006037.1
8461	Pca_39_27.32	comp74369_c1_seq1_Sample2	Lny_3072_4.25	Mco_1_153.54	Afu016504	AI06G007695	AVU003140	XP_005094813.1	BGLB007793	Echl_03836	maker-scaffold638_size428768-snap-gene-0.90-mRNA-1	CsqKR_Scaf460_7.27	Sgl005774-mRNA1	scaffold_81437.34	LotgiT121554	*
8464	Pca_39_32.79	*	Lny_14702_0.20	Mco_1_162.64	Afu003717	AI02G001880	AVU012830	XP_005105372.1	BGLB008736	Echl_16877	maker-scaffold394_size637268-snap-gene-0.143-mRNA-1	CsqKR_Scaf80_11.14	Sgl018293-mRNA1	scaffold_12650.68	LotgiT220828	Halruf.T00052151.1
8465	Pca_39_4.41	*	Lny_11769_4.28	Mco_1_126.50	Afu016547	AI06G007940	AVU004039	XP_005100971.2	BGLB001569	Echl_03220	maker-scaffold213_size1746212-augustus-gene-1.117-mRNA-1	CsqKR_Scaf35_6.15	Sgl006088-mRNA1	scaffold_30.40	LotgiT210794	Halruf.T00005948.1
8473	Pca_4_20.25	comp35543_c0_seq1_Sample2	*	Mco_561_6.96	Afu002734	AI05G006921	AVU007627	XP_005102311.2	BGLB010529	Echl_21972	maker-scaffold122_size930526-augustus-gene-0.150-mRNA-1	CsqKR_Scaf59_11.24	Sgl011162-mRNA1	scaffold_500.148	LotgiT162493	Halruf.T00017606.1
8482	Pca_4_56.33	*	Lny_16202_2.20	Mco_561_51.30	Afu002662	AI05G007280	AVU007692	XP_005096900.1	BGLB009340	Echl_14323	snap_masked-scaffold_137_motu5-processed-gene-0.58-mRNA-1	CsqKR_Scaf38_11.63	Sgl013757-mRNA1	scaffold_375.27	LotgiT126614	Halruf.T00023121.1
8483	Pca_4_59.30	*	Lny_32873_0.13	Mco_561_55.19	Afu000418	AI01G001636	AVU000492	XP_012941547.1	BGLB039570	Echl_08911	maker-scaffold_90_motu5-augustus-gene-0.23-mRNA-1	CsqKR_Scaf6_5.12	Sgl008664-mRNA1	scaffold_85400.1	LotgiT235007	Halruf.T00005174.1
8484	Pca_4_61.26	comp102093_c1_seq1_Sample2	Lny_5816_0.37	Mco_561_58.81	Afu000981	AI01G000579	AVU000632	XP_005092050.1	BGLB018393	Echl_11020	maker-scaffold_39_motu5-snap-gene-1.166-mRNA-1	CsqKR_Scaf6_4.21	*	scaffold_260.24	LotgiT102889	Halruf.T00037248.1
8486	Pca_4_70.50	*	Lny_26268_10.27	Mco_561_69.66	Afu002142	AI05G006104	AVU008267	NP_001267736.1	BGLB010562	Echl_11709	maker-scaffold415_size552838-augustus-gene-0.104-mRNA-1	CsqKR_Scaf36_27.15	Sgl009161-mRNA1	scaffold_412.18	LotgiT103111	Halruf.T00023340.1
8487	Pca_4_73.20	*	Lny_26268_8.11	Mco_561_72.28	Afu002631	AI09G011636	AVU007838	XP_005108956.1	BGLB007789	Echl_19352	maker-scaffold_72_motu5-augustus-gene-0.93-mRNA-1	CsqKR_Scaf59_29.13	Sgl013522-mRNA1	scaffold_90.50	LotgiT118026	Halruf.T00023361.1
8488	Pca_4_8.62	*	Lny_1353_0.25	Mco_10_10.77	Afu000493	AI01G001583	AVU000043	XP_005091783.1	BGLB010049	Echl_20682	maker-scaffold1736_size145844-snap-gene-0.48-mRNA-1	CsqKR_Scaf36_26.11	Sgl006426-mRNA1	scaffold_527.1	LotgiT189273	Halruf.T00005245.1
8490	Pca_4_87.49	*	Lny_32031_1.41	Mco_561_90.52	Afu001356	AI01G000943	AVU000688	XP_012946094.1	BGLB016495	Echl_00492	augustus_masked-scaffold1234_size362470-processed-gene-0.18-mRNA-1	CsqKR_Scaf36_19.26	Sgl015855-mRNA1	scaffold_639.48	LotgiT71678	Halruf.T00004973.1
8491	Pca_40_10.44	*	Lny_13828_2.66	Mco_530_5.41	Afu008674	AI21G021877	AVU020116	XP_005111500.1	BGLB002963	Echl_24955	maker-scaffold_67_motu2_3-augustus-gene-0.198-mRNA-1	CsqKR_Scaf69_60.25	Sgl006668-mRNA1	scaffold_53741.4	LotgiT164102	Halruf.T00020134.1
8492	Pca_40_11.14	comp81378_c0_seq1_Sample12	Lny_13828_0.34	Mco_530_7.68	Afu016872	AI17G018764	AVU028154	XP_005100569.1	BGLB012108	Echl_19152	maker-scaffold_36_motu2_3-augustus-gene-1.130-mRNA-1	CsqKR_Scaf52_6.26	Sgl020692-mRNA1	scaffold_360.31	LotgiT134479	*
8493	Pca_40_14.37	comp120248_c0_seq1_Sample8	Lny_15763_1.59	Mco_530_10.49	Afu008555	AI04G005061	AVU020618	XP_005111787.2	BGLB020075	Echl_19759	maker-scaffold437_size540249-snap-gene-0.135-mRNA-1	CsqKR_Scaf52_17.18	Sgl014929-mRNA1	scaffold_867.94	LotgiT201138	*
8495	Pca_40_19.28	*	Lny_9201_1.32	Mco_530_18.47	Afu017183	AI17G019137	AVU027920	XP_005093725.1	BGLB000815	Echl_03706	maker-scaffold1288_size223053-augustus-gene-0.41-mRNA-1	CsqKR_Scaf1_32.24	Sgl016486-mRNA1	scaffold_42.27	LotgiT209569	Halruf.T00020631.1
8496	Pca_40_19.29	comp484713_c0_seq1_Sample11	Lny_9201_1.33	Mco_530_18.67	Afu009077	*	AVU021174	XP_012936569.1	BGLB000846	Echl_22339	maker-scaffold246_size739606-augustus-gene-0.132-mRNA-1	CsqKR_Scaf471_1.11	Sgl016011-mRNA1	scaffold_342.18	LotgiT134790	Halruf.T00022594.1
8502	Pca_40_9.10	comp446630_c0_seq1_Sample7	Lny_13828_2.60	Mco_530_5.54	Afu008735	AI21G022277	AVU020232	XP_012940734.1	BGLB029902	Echl_10861	maker-scaffold821_size352824-augustus-gene-0.71-mRNA-1	*	Sgl019782-mRNA1	scaffold_497.56	LotgiT97918	Halruf.T00011003.1
8504	Pca_41_2.31	comp116652_c0_seq1_Sample8	Lny_11386_2.20	Mco_591_11.24	Afu009658	AI06G007320	AVU015821	XP_005110757.2	BGLB034950	Echl_11526	*	CsqKR_Scaf99_29.16	Sgl021269-mRNA1	scaffold_81620.2	LotgiT227827	Halruf.T00035966.1
8505	Pca_41_24.22	*	Lny_16201_10.23	Mco_591_39.17	Afu013811	AI03G004396	AVU015273	XP_005096019.1	BGLB010764	Echl_17158	maker-scaffold270_size716286-augustus-gene-0.137-mRNA-1	CsqKR_Scaf50_9.20	Sgl003012-mRNA1	scaffold_313.5	LotgiT131897	Halruf.T00040011.1
8507	Pca_41_27.47	comp122465_c0_seq1_Sample11	Lny_16201_7.28	Mco_591_42.60	Afu013675	*	AVU019016	XP_005111550.1	BGLB012497	Echl_01364	maker-scaffold105_size1046898-snap-gene-0.100-mRNA-1	CsqKR_Scaf99_30.39	Sgl003457-mRNA1	scaffold_459.91	LotgiT238800	Halruf.T00015726.1
8511	Pca_42_10.61	comp64329_c0_seq1_Sample12	Lny_19370_0.83	Mco_1_27.43	Afu003004	AI02G002142	AVU012139	XP_005095409.1	BGLB030033	Echl_12613	augustus_masked-scaffold2_size1940454-processed-gene-2.70-mRNA-1	CsqKR_Scaf44_42.26	Sgl020793-mRNA1	scaffold_52605.4	*	Halruf.T00009283.1
8515	Pca_42_20.48	*	Lny_5814_0.20	Mco_1_40.8	Afu003339	AI02G002401	AVU012514	XP_012942349.1	BGLB002125	Echl_13131	maker-scaffold52_size1154890-augustus-gene-1.165-mRNA-1	CsqKR_Scaf35_48.31	Sgl011980-mRNA1	scaffold_53317.23	LotgiT111015	Halruf.T00042324.1
8519	Pca_42_3.41	comp100195_c0_seq1_Sample1	Lny_19816_7.32	Mco_87_27.34	Afu011159	AI09G011273	AVU005660	XP_005109591.1	BGLB035852	Echl_09941	maker-scaffold_82_motu5-augustus-gene-0.136-mRNA-1	CsqKR_Scaf75_31.9	*	scaffold_1.5	LotgiT237682	Halruf.T00023316.1
8520	Pca_42_3.42	*	Lny_19816_7.40	Mco_87_27.9	Afu010863	AI09G011293	AVU005142	XP_005109568.1	BGLB012897	Echl_06051	augustus_masked-scaffold493_size505500-processed-gene-0.51-mRNA-1	CsqKR_Scaf207_1.8	Sgl014459-mRNA1	scaffold_28477.11	LotgiT83346	Halruf.T00013887.1
8522	Pca_42_5.18	comp117512_c2_seq1_Sample2	*	Mco_1_21.36	Afu019923	AI26G025496	AVU004427	XP_005096790.1	BGLB023232	Echl_19109	maker-scaffold1428_size207963-augustus-gene-0.48-mRNA-1	CsqKR_Scaf35_0.29	Sgl013575-mRNA1	scaffold_526.24	LotgiT191038	Halruf.T00009285.1
8523	Pca_42_6.31	*	Lny_19370_0.85	Mco_1_22.32	Afu003829	AI02G003139	AVU012757	XP_012942219.1	BGLB031504	Echl_08765	maker-scaffold344_size625369-snap-gene-0.149-mRNA-1	CsqKR_Scaf3_103.42	Sgl005800-mRNA1	scaffold_814.7	LotgiT127429	Halruf.T00042024.1
8524	Pca_42_6.42	comp80633_c0_seq1_Sample7	Lny_19370_0.81	Mco_1_22.35	Afu003828	AI02G003140	AVU012713	XP_005105998.1	BGLB029179	Echl_13127	maker-scaffold1190_size244057-snap-gene-0.61-mRNA-1	*	Sgl005801-mRNA1	scaffold_814.6	LotgiT156425	Halruf.T00042026.1
8525	Pca_42_7.59	comp109847_c0_seq1_Sample2	Lny_6626_3.49	Mco_1_24.30	Afu003096	AI02G028858	AVU012573	XP_005096379.1	BGLB011236	Echl_12625	maker-scaffold_197_motu5-augustus-gene-0.199-mRNA-1	CsqKR_Scaf3_95.9	Sgl013558-mRNA1	scaffold_57405.4	LotgiT219825	*
8526	Pca_43_11.30	comp117394_c0_seq1_Sample2	Lny_30705_2.21	Mco_56_11.21	Afu005203	AI07G008736	AVU009465	XP_012941556.1	BGLB040351	Echl_16074	maker-scaffold320_size643971-augustus-gene-0.94-mRNA-1	CsqKR_Scaf12_67.39	Sgl006913-mRNA1	scaffold_21858.1	LotgiT230204	*
8527	Pca_43_12.42	*	Lny_30705_1.55	Mco_56_11.32	Afu004474	AI07G009175	AVU009124	XP_012942265.1	BGLB007239	Echl_19433	maker-scaffold260_size726035-snap-gene-0.132-mRNA-1	CsqKR_Scaf143_14.15	Sgl002995-mRNA1	scaffold_435.24	LotgiT210710	Halruf.T00002568.1
8528	Pca_43_15.38	comp113921_c0_seq1_Sample7	Lny_4826_4.25	Mco_56_17.116	Afu015510	AI15G017447	AVU022772	XP_012937337.1	BGLB040275	Echl_03022	*	CsqKR_Scaf62_3.9	Sgl015791-mRNA1	scaffold_7274.11	LotgiT154169	Halruf.T00032272.1
8529	Pca_43_15.58	*	Lny_4826_6.68	Mco_56_13.13	Afu004523	AI07G009227	AVU009537	XP_012940253.1	BGLB002665	Echl_19233	augustus_masked-scaffold_196_motu5-processed-gene-0.34-mRNA-1	CsqKR_Scaf62_4.25	Sgl005391-mRNA1	scaffold_640.38	LotgiT135546	Halruf.T00027144.1
8530	Pca_43_30.78	*	Lny_33922_0.66	Mco_56_32.26	Afu004391	AI07G009073	AVU022702	XP_005108504.1	BGLB011899	Echl_04627	maker-scaffold_123_motu5-snap-gene-0.147-mRNA-1	CsqKR_Scaf113_4.29	Sgl015386-mRNA1	scaffold_155.9	LotgiT110063	Halruf.T00016966.1
8531	Pca_43_7.49	comp72045_c0_seq1_Sample7	Lny_33400_1.46	Mco_56_5.60	Afu020707	AI30G027828	*	XP_005093177.1	BGLB028102	Echl_22150	maker-scaffold4_size1923692-augustus-gene-1.102-mRNA-1	CsqKR_Scaf54_8.33	Sgl007182-mRNA1	scaffold_154.5	LotgiT234779	Halruf.T00018586.1
8532	Pca_44_1.20	comp103148_c0_seq1_Sample11	Lny_33908_0.38	Mco_595_8.48	Afu021730	AI03G004050	AVU027281	XP_012938874.1	BGLB037228	Echl_02722	maker-scaffold655_size419773-augustus-gene-0.89-mRNA-1	CsqKR_Scaf389_0.6	*	scaffold_197.1	LotgiT234985	Halruf.T00010081.1
8533	Pca_44_11.45	*	Lny_22503_1.34	Mco_147_5.27	Afu021583	AI31G028598	AVU027391	XP_005102617.1	BGLB008541	Echl_02398	maker-scaffold_64_motu5-snap-gene-0.31-mRNA-1	CsqKR_Scaf192_7.18	Sgl018118-mRNA1	scaffold_437.32	LotgiT218145	Halruf.T00046721.1
8535	Pca_44_2.28	comp116487_c0_seq1_Sample2	Lny_33908_1.14	Mco_595_6.26	Afu021617	AI31G030193	AVU026993	XP_005104816.1	*	Echl_06796	maker-scaffold15_size1447845-augustus-gene-0.91-mRNA-1	CsqKR_Scaf200_0.11	Sgl007690-mRNA1	scaffold_832.47	LotgiT115810	Halruf.T00003269.1
8540	Pca_45_10.54	comp115896_c0_seq1_Sample2	Lny_12086_1.26	Mco_573_15.39	Afu015808	AI15G017505	AVU022377	XP_005108640.1	BGLB024324	Echl_03036	augustus_masked-scaffold1301_size220700-processed-gene-0.28-mRNA-1	*	Sgl007997-mRNA1	scaffold_577.4	LotgiT110519	Halruf.T00009196.1
8542	Pca_45_16.20	*	Lny_12086_6.38	Mco_573_9.38	Afu015463	AI15G017113	AVU022994	XP_005094735.1	BGLB005717	Echl_11468	maker-scaffold951_size457108-augustus-gene-0.84-mRNA-1	CsqKR_Scaf12_16.38	Sgl001154-mRNA1	scaffold_30.4	LotgiT135819	Halruf.T00045134.1
8544	Pca_45_26.38	comp37728_c0_seq1_Sample10	Lny_13256_1.98	Mco_563_3.66	Afu015495	*	AVU022527	XP_005094904.2	BGLB031944	Echl_23278	maker-scaffold747_size378873-augustus-gene-0.85-mRNA-1	CsqKR_Scaf704_2.34	Sgl012440-mRNA1	scaffold_6.4	LotgiT203402	Halruf.T00017210.1
8546	Pca_45_7.46	*	Lny_22015_4.32	Mco_573_17.67	Afu015371	AI15G016998	AVU022498	XP_012939243.1	BGLB030583	Echl_04622	maker-scaffold114_size952966-augustus-gene-0.191-mRNA-1	CsqKR_Scaf12_20.7	Sgl017233-mRNA1	scaffold_30.21	LotgiT236121	Halruf.T00009138.1
8548	Pca_46_14.33	*	Lny_10586_1.36	Mco_22_7.36	Afu022591	AI28G026997	AVU004283	XP_005095560.1	BGLB000578	Echl_02325	maker-scaffold249_size736495-augustus-gene-0.132-mRNA-1	CsqKR_Scaf174_5.17	Sgl020218-mRNA1	scaffold_48704.14	LotgiT137913	Halruf.T00038418.1
8549	Pca_46_22.29	comp104606_c0_seq1_Sample7	Lny_11771_4.55	Mco_624_9.49	Afu006117	*	AVU016826	XP_005091506.1	BGLB038599	Echl_07464	maker-scaffold_34_motu5-snap-gene-0.191-mRNA-1	CsqKR_Scaf174_36.25	Sgl024394-mRNA1	scaffold_90.22	LotgiT221710	Halruf.T00011787.1
8550	Pca_46_23.40	comp121282_c0_seq1_Sample11	Lny_11771_3.21	Mco_624_9.31	Afu006051	*	AVU017643	XP_005097162.1	BGLB023849	Echl_09654	maker-scaffold752_size377020-augustus-gene-0.76-mRNA-1	CsqKR_Scaf3_49.16	Sgl019467-mRNA1	scaffold_17.256	LotgiT232701	Halruf.T00040192.1
8552	Pca_46_26.34	comp77150_c0_seq1_Sample7	Lny_27609_1.37	Mco_624_4.36	Afu012592	AI04G005507	AVU014557	XP_005091265.1	BGLB028070	Echl_06472	maker-scaffold14_size1612622-snap-gene-0.131-mRNA-1	CsqKR_Scaf61_44.15	Sgl002658-mRNA1	scaffold_537.66	LotgiT108975	*
8553	Pca_46_26.40	*	Lny_27609_0.24	Mco_624_3.31	Afu005682	AI19G021032	AVU017111	XP_005098229.2	BGLB037142	Echl_02893	maker-scaffold135_size907845-augustus-gene-0.223-mRNA-1	CsqKR_Scaf55_35.38	Sgl019366-mRNA1	scaffold_355.6	LotgiT85177	Halruf.T00046431.1
8558	Pca_47_16.36	comp111872_c0_seq1_Sample1	Lny_17433_0.10	Mco_628_29.40	Afu015520	AI15G017457	AVU022381	XP_012944177.1	*	Echl_07849	augustus_masked-scaffold_183_motu5-processed-gene-0.31-mRNA-1	CsqKR_Scaf124_5.18	Sgl007143-mRNA1	scaffold_334.22	LotgiT108621	Halruf.T00016989.1
8560	Pca_47_17.42	*	Lny_30706_0.35	Mco_628_28.17	Afu015620	AI15G017771	AVU023058	XP_005095134.1	BGLB001922	Echl_17275	maker-scaffold339_size627268-augustus-gene-0.116-mRNA-1	CsqKR_Scaf12_25.28	Sgl014173-mRNA1	scaffold_88.39	LotgiT106123	Halruf.T00017028.1
8561	Pca_47_19.11	comp99917_c0_seq1_Sample8	Lny_30706_3.45	Mco_628_26.69	Afu020516	AI30G028126	AVU028800	XP_005106079.2	BGLB028529	Echl_22129	maker-scaffold_41_motu4-augustus-gene-0.112-mRNA-1	CsqKR_Scaf69_60.22	Sgl007328-mRNA1	scaffold_685.5	LotgiT236224	*
8562	Pca_47_22.18	*	Lny_13835_0.51	Mco_628_22.27	Afu004811	AI07G009617	AVU009015	XP_005092666.1	BGLB000028	Echl_23458	maker-scaffold2232_size163623-augustus-gene-0.27-mRNA-1	CsqKR_Scaf185_1.17	Sgl010597-mRNA1	scaffold_415.65	LotgiT220154	Halruf.T00017280.1
8563	Pca_47_24.46	*	Lny_17805_3.42	Mco_628_19.46	Afu014188	AI03G003504	AVU019735	XP_005094091.1	BGLB008765	Echl_05601	maker-scaffold51_size1222312-snap-gene-1.154-mRNA-1	CsqKR_Scaf193_14.6	Sgl001074-mRNA1	scaffold_91.5	LotgiT236234	Halruf.T00018493.1
8568	Pca_47_9.37	comp104906_c0_seq1_Sample7	Lny_10207_2.65	Mco_628_38.65	Afu015584	AI15G017818	AVU022878	XP_005098471.1	BGLB013334	Echl_03172	maker-scaffold_38_motu5-augustus-gene-0.74-mRNA-1	CsqKR_Scaf159_7.22	*	scaffold_500.277	LotgiT230299	Halruf.T00000792.1
8569	Pca_47_9.38	*	Lny_10207_2.34	Mco_628_38.24	Afu015580	AI15G017822	AVU023197	XP_012938029.1	BGLB032493	Echl_11686	maker-scaffold_38_motu5-augustus-gene-0.75-mRNA-1	CsqKR_Scaf159_7.12	Sgl011080-mRNA1	scaffold_500.276	LotgiT156652	Halruf.T00000794.1
8574	Pca_48_19.45	comp103808_c0_seq1_Sample8	Lny_14676_0.11	Mco_46_70.27	Afu003740	AI02G001861	AVU013080	XP_012940846.1	BGLB003353	Echl_04921	maker-scaffold29_size1347381-snap-gene-0.110-mRNA-1	CsqKR_Scaf73_24.26	Sgl003610-mRNA1	scaffold_82732.37.1	LotgiT164458	*
8579	Pca_48_24.32	comp121649_c0_seq1_Sample11	Lny_30713_1.35	Mco_46_61.41	Afu016141	AI06G008154	AVU003797	XP_005106239.2	BGLB037724	Echl_19662	maker-scaffold_203_motu5-snap-gene-0.78-mRNA-1	*	Sgl004376-mRNA1	scaffold_796.27	LotgiT238051	Halruf.T00009275.1
8582	Pca_48_4.21	comp105104_c1_seq1_Sample7	Lny_14678_2.51	Mco_46_87.26	Afu016148	AI06G008145	AVU002651	XP_012941016.1	BGLB038801	Echl_19665	*	CsqKR_Scaf35_52.19	Sgl005828-mRNA1	scaffold_7878.15	LotgiT197758	Halruf.T00006032.1
8583	Pca_48_5.42	*	Lny_14678_2.81	Mco_46_86.47	Afu003433	AI02G002659	AVU012100	XP_005107032.1	BGLB022985	Echl_13344	maker-scaffold2_size1940454-augustus-gene-2.187-mRNA-1	CsqKR_Scaf5_14.12	Sgl009791-mRNA1	scaffold_212.21	LotgiT123756	Halruf.T00055051.1
8585	Pca_49_12.19	comp102741_c0_seq1_Sample7	Lny_3518_1.97	Mco_607_5.31	Afu020740	AI30G027756	AVU028407	XP_005108389.1	BGLB001007	Echl_19853	maker-scaffold_41_motu4-augustus-gene-0.114-mRNA-1	CsqKR_Scaf194_13.5	*	scaffold_737.33	LotgiT131935	Halruf.T00025849.1
8586	Pca_49_12.35	*	Lny_3518_1.60	Mco_607_5.30	Afu014152	AI03G004481	AVU019549	XP_005112298.1	BGLB016344	Echl_16326	augustus_masked-scaffold_41_motu4-processed-gene-0.45-mRNA-1	CsqKR_Scaf194_13.10	Sgl010452-mRNA1	scaffold_737.34	LotgiT222053	Halruf.T00025850.1
8588	Pca_49_19.50	*	Lny_6627_1.42	Mco_607_13.56	Afu004617	AI07G009316	AVU009524	XP_012939827.1	BGLB008953	Echl_21058	maker-scaffold119_size945509-snap-gene-0.215-mRNA-1	CsqKR_Scaf35_55.16	Sgl011064-mRNA1	scaffold_42.36	LotgiT110316	Halruf.T00001443.1
8590	Pca_5_16.24	comp79775_c0_seq1_Sample2	Lny_22490_3.24	Mco_598_16.53	Afu021642	AI31G028505	AVU027373	XP_012936441.1	BGLB007964	Echl_07147	maker-scaffold504_size984977-augustus-gene-0.243-mRNA-1	*	Sgl021271-mRNA1	scaffold_507.113	LotgiT110784	Halruf.T00008704.1
8592	Pca_5_35.43	*	Lny_8028_0.30	Mco_599_1.133	Afu017288	AI12G014523	AVU015094	XP_012938011.1	BGLB009322	Echl_09685	snap_masked-scaffold393_size588595-processed-gene-0.91-mRNA-1	CsqKR_Scaf143_10.13	Sgl007721-mRNA1	scaffold_245.34	LotgiT230434	Halruf.T00003186.1
8594	Pca_5_39.35	*	Lny_10583_1.78	Mco_637_5.45	Afu021493	AI31G028374	AVU027504	XP_005101439.1	BGLB008271	Echl_19280	maker-scaffold30_size1321539-snap-gene-0.148-mRNA-1	CsqKR_Scaf200_1.15	Sgl019397-mRNA1	scaffold_437.9	LotgiT231803	Halruf.T00030560.1
8596	Pca_5_44.31	comp114769_c0_seq1_Sample11	Lny_10964_0.16	Mco_637_49.22	Afu021459	AI31G028408	AVU027552	XP_012945188.1	BGLB040162	Echl_23910	maker-scaffold655_size419773-snap-gene-0.104-mRNA-1	*	Sgl014453-mRNA1	scaffold_43466.17	LotgiT232407	Halruf.T00039140.1
8597	Pca_5_46.38	comp116843_c0_seq1_Sample2	Lny_10964_1.61	Mco_637_47.23	Afu017294	*	AVU027556	XP_012939649.1	BGLB001303	Echl_11255	maker-scaffold_71_motu5-snap-gene-3.110-mRNA-1	CsqKR_Scaf143_15.12	Sgl021308-mRNA1	scaffold_437.26	LotgiT192340	Halruf.T00030559.1
8598	Pca_5_5.11	comp95950_c0_seq1_Sample1	Lny_22489_1.25	Mco_598_2.17	Afu021420	AI31G028422	AVU027531	*	BGLB021239	Echl_23140	snap_masked-scaffold805_size363973-processed-gene-0.84-mRNA-1	CsqKR_Scaf112_9.51	Sgl019396-mRNA1	scaffold_437.8.1	LotgiT232515	Halruf.T00002658.1
8600	Pca_5_6.26	comp94850_c0_seq1_Sample7	Lny_22489_2.18	Mco_598_3.27	Afu021387	AI31G028222	AVU027147	XP_005095765.2	BGLB012574	Echl_11251	maker-scaffold_11_motu2_3-snap-gene-0.129-mRNA-1	CsqKR_Scaf505_2.17	*	scaffold_85971.5.1	LotgiT128337	Halruf.T00010029.1
8601	Pca_5_67.25	comp113905_c3_seq1_Sample7	*	Mco_637_21.41	Afu021693	AI03G004125	AVU027306	XP_005099551.1	BGLB025544	Echl_08834	maker-scaffold148_size889838-augustus-gene-0.208-mRNA-1	CsqKR_Scaf143_18.33	Sgl014898-mRNA1	scaffold_507.90	LotgiT231784	Halruf.T00002555.1
8602	Pca_5_72.41	*	Lny_19819_2.18	Mco_637_14.62	Afu021391	AI31G028231	AVU027072	XP_005091967.1	BGLB022857	Echl_21801	maker-scaffold_30_motu2_3-augustus-gene-1.160-mRNA-1	CsqKR_Scaf200_6.43	Sgl008330-mRNA1	scaffold_235.451	LotgiT154931	Halruf.T00011400.1
8604	Pca_5_78.34	*	Lny_12095_0.39	Mco_637_54.20	Afu019384	AI08G009811	AVU010095	XP_012938184.1	BGLB007983	Echl_18630	maker-scaffold_16_motu5-augustus-gene-0.101-mRNA-1	CsqKR_Scaf192_8.8	Sgl002504-mRNA1	scaffold_164.4	LotgiT134438	Halruf.T00035867.1
8610	Pca_50_18.29	*	Lny_26632_7.43	Mco_590_12.55	Afu023479	AI14G016634	AVU030976	XP_005099274.1	BGLB002193	Echl_04148	maker-scaffold_53_motu5-snap-gene-0.161-mRNA-1	CsqKR_Scaf192_10.27	Sgl000315-mRNA1	scaffold_11801.19	LotgiT217923	Halruf.T00030185.1
8611	Pca_50_19.28	comp118798_c2_seq1_Sample11	Lny_26632_6.35	Mco_590_12.48	Afu019332	AI14G016221	AVU010645	XP_005109133.2	BGLB004283	Echl_07914	maker-scaffold861_size336874-augustus-gene-0.69-mRNA-1	CsqKR_Scaf165_15.26	Sgl015186-mRNA1	scaffold_85587.15	LotgiT125354	*
8612	Pca_50_20.30	*	Lny_26632_4.11	Mco_590_10.59	Afu019702	AI14G016415	AVU010660	XP_012946059.1	BGLB008904	Echl_21353	maker-scaffold1090_size266515-augustus-gene-0.52-mRNA-1	CsqKR_Scaf228_7.20	Sgl005344-mRNA1	scaffold_372.34.4	LotgiT105384	Halruf.T00013797.1
8615	Pca_50_6.40	comp408080_c0_seq1_Sample11	Lny_29353_3.44	Mco_590_27.46	Afu019707	AI18G019671	AVU011520	XP_005104426.1	BGLB032362	Echl_10399	maker-scaffold1355_size216942-augustus-gene-0.49-mRNA-1	CsqKR_Scaf192_10.30	Sgl002484-mRNA1	scaffold_775.131	LotgiT105832	*
8622	Pca_51_6.31	*	Lny_4843_0.59	Mco_524_17.94	Afu011383	AI11G013735	AVU002684	XP_005106287.1	BGLB000049	Echl_22744	maker-scaffold_52_motu5-augustus-gene-0.178-mRNA-1	CsqKR_Scaf175_4.27	Sgl019070-mRNA1	scaffold_459.45	LotgiT204701	Halruf.T00050983.1
8625	Pca_52_21.64	*	Lny_7082_0.38	Mco_149_20.41	Afu012925	AI19G020345	AVU011622	XP_005097653.2	BGLB014282	Echl_16888	maker-scaffold_148_motu5-snap-gene-2.130-mRNA-1	CsqKR_Scaf25_7.18	Sgl001536-mRNA1	scaffold_699.42	LotgiT165337	Halruf.T00021696.1
8627	Pca_52_7.18	comp500624_c0_seq1_Sample8	Lny_4544_5.59	Mco_160_10.33	Afu007162	AI13G015708	AVU026085	XP_005106965.1	BGLB023202	Echl_01751	maker-scaffold249_size736495-augustus-gene-0.129-mRNA-1	CsqKR_Scaf72_8.8	Sgl004098-mRNA1	scaffold_234.12	LotgiT132806	*
8629	Pca_52_9.58	*	Lny_4544_5.86	Mco_160_8.44	Afu012935	AI19G020337	AVU011555	XP_012936186.1	BGLB002874	Echl_08129	augustus_masked-scaffold482_size512653-processed-gene-0.26-mRNA-1	CsqKR_Scaf169_3.40	Sgl005930-mRNA1	scaffold_30197.36	LotgiT205996	Halruf.T00025476.1
8635	Pca_53_2.46	comp107913_c0_seq1_Sample7	Lny_26972_1.58	Mco_3_36.26	Afu019989	AI26G025597	AVU006052	XP_012940030.1	BGLB013435	Echl_12453	maker-scaffold921_size502050-snap-gene-0.102-mRNA-1	*	Sgl000512-mRNA1	scaffold_81.205	LotgiT178117	Halruf.T00013505.1
8636	Pca_53_21.28	*	Lny_26272_1.27	Mco_3_7.79	Afu012089	AI04G004645	AVU014317	XP_005092154.1	BGLB009896	Echl_23042	augustus_masked-scaffold1516_size180336-processed-gene-0.13-mRNA-1	CsqKR_Scaf403_3.38	Sgl018040-mRNA1	scaffold_81142.58	LotgiT58520	Halruf.T00013519.1
8637	Pca_53_3.38	*	Lny_32869_0.35	Mco_3_37.34	Afu012041	AI04G004730	AVU014562	XP_005099085.1	BGLB003063	Echl_16433	maker-scaffold1165_size247536-augustus-gene-0.52-mRNA-1	CsqKR_Scaf490_8.30	Sgl003773-mRNA1	scaffold_391.54	LotgiT53377	Halruf.T00012636.1
8638	Pca_53_6.52	*	Lny_24830_1.99	Mco_3_28.42	Afu012777	AI04G005985	AVU014658	XP_005113100.1	BGLB027910	Echl_17742	maker-scaffold_202_motu5-snap-gene-1.157-mRNA-1	CsqKR_Scaf61_33.4	Sgl000378-mRNA1	scaffold_388.72	LotgiT73245	Halruf.T00034595.1
8645	Pca_56_3.44	comp118763_c0_seq1_Sample8	Lny_22013_3.61	Mco_642_16.42	Afu009726	AI06G007385	*	XP_005109025.2	BGLB031816	Echl_11910	maker-scaffold914_size324866-augustus-gene-0.51-mRNA-1	CsqKR_Scaf130_5.12	Sgl007213-mRNA1	scaffold_176.34	LotgiT239575	Halruf.T00038005.1
8646	Pca_56_3.59	*	Lny_22013_3.38	Mco_642_16.66	Afu023126	AI27G025984	AVU030319	XP_005112428.2	BGLB040286	Echl_19548	maker-scaffold1057_size277027-snap-gene-0.91-mRNA-1	CsqKR_Scaf318_16.4	Sgl010250-mRNA1	scaffold_176.44	LotgiT58550	Halruf.T00024909.1
8648	Pca_57_10.49	comp124221_c0_seq1_Sample8	Lny_15049_2.44	Mco_581_42.35	Afu022197	AI18G019823	AVU029918	XP_005105493.1	BGLB001213	Echl_06491	maker-scaffold1220_size345856-augustus-gene-0.66-mRNA-1	CsqKR_Scaf53_11.15	*	scaffold_235.239	LotgiT111325	Halruf.T00029062.1
8650	Pca_57_15.45	*	Lny_18489_3.38	Mco_581_47.37	Afu014603	AI20G021712	AVU021733	XP_005095779.1	BGLB009223	Echl_09219	maker-scaffold967_size304841-snap-gene-0.49-mRNA-1	CsqKR_Scaf162_5.23	Sgl000935-mRNA1	scaffold_39718.17	LotgiT179104	Halruf.T00016849.1
8652	Pca_57_17.41	comp95653_c0_seq1_Sample7	Lny_15046_1.38	Mco_581_50.38	Afu014984	AI20G021227	AVU021243	XP_012936714.1	BGLB033338	Echl_05947	maker-scaffold454_size529756-augustus-gene-0.172-mRNA-1	CsqKR_Scaf53_4.10	*	scaffold_235.434	LotgiT164993	Halruf.T00016840.1
8653	Pca_57_8.43	*	Lny_15049_3.80	Mco_581_40.53	Afu021959	AI18G020105	AVU029830	XP_012946658.1	BGLB006316	Echl_15738	maker-scaffold156_size1572219-snap-gene-2.144-mRNA-1	CsqKR_Scaf180_3.5	Sgl008086-mRNA1	scaffold_824.34	LotgiT165076	Halruf.T00036252.1
8655	Pca_58_15.55	*	Lny_33399_1.87	Mco_560_31.41	Afu001295	AI01G000881	AVU000264	XP_005096441.1	BGLB014222	Echl_12250	maker-scaffold_111_motu5-augustus-gene-0.91-mRNA-1	CsqKR_Scaf50_13.30	Sgl004944-mRNA1	scaffold_14360.38	LotgiT223991	Halruf.T00015882.1
8656	Pca_58_15.62	*	Lny_33399_0.19	Mco_560_30.19	Afu002805	AI05G007109	AVU007169	XP_005094396.2	BGLB003454	Echl_03942	maker-scaffold239_size752474-augustus-gene-0.144-mRNA-1	CsqKR_Scaf50_21.12	Sgl026394-mRNA1	scaffold_3429.25	LotgiT170883	Halruf.T00051040.1
8657	Pca_58_17.20	comp110516_c0_seq1_Sample7	Lny_7499_1.19	Mco_560_28.30	Afu001285	AI01G000873	AVU001997	XP_005094365.1	BGLB013294	Echl_12260	maker-scaffold_1_motu4-augustus-gene-2.117-mRNA-1	*	Sgl010418-mRNA1	scaffold_387.56	LotgiT233855	Halruf.T00013103.1
8660	Pca_58_4.41	*	Lny_17032_0.14	Mco_41_6.38	Afu000382	AI01G001594	AVU001631	XP_012939487.1	BGLB003507	Echl_06908	snap_masked-scaffold1123_size476951-processed-gene-0.59-mRNA-1	CsqKR_Scaf135_8.13	Sgl015902-mRNA1	scaffold_129.68	LotgiT239637	Halruf.T00015000.1
8663	Pca_58_9.29	comp78587_c0_seq1_Sample3	Lny_21206_0.32	Mco_560_37.15	Afu001872	AI05G006383	AVU007115	XP_005089338.2	BGLB016457	Echl_16292	maker-scaffold1899_size121479-augustus-gene-0.15-mRNA-1	CsqKR_Scaf14_24.6	Sgl012554-mRNA1	scaffold_81142.3	LotgiT236225	*
8664	Pca_59_10.35	*	Lny_15057_0.16	Mco_575_51.31	Afu006690	AI13G015145	AVU025344	XP_005095274.1	BGLB020739	Echl_22644	maker-scaffold_19_motu5-augustus-gene-0.60-mRNA-1	CsqKR_Scaf172_10.13	Sgl007888-mRNA1	scaffold_412.27	LotgiT223849	Halruf.T00044198.1
8666	Pca_59_19.46	comp111217_c0_seq1_Sample8	Lny_6625_3.47	Mco_44_34.38	Afu011646	AI11G013008	AVU003695	XP_012945518.1	BGLB007884	Echl_14629	maker-scaffold_54_motu2_3-augustus-gene-0.199-mRNA-1	CsqKR_Scaf69_23.8	Sgl012625-mRNA1	scaffold_671.52	LotgiT115105	*
8667	Pca_59_20.29	*	Lny_6625_5.76	Mco_44_33.94	Afu009986	AI16G017998	AVU029169	XP_005110993.1	BGLB011144	Echl_15724	maker-scaffold1386_size203769-augustus-gene-0.35-mRNA-1	CsqKR_Scaf175_5.27	Sgl021208-mRNA1	scaffold_867.29	LotgiT144141	Halruf.T00007582.1
8670	Pca_59_22.77	comp113378_c0_seq1_Sample1	Lny_6625_5.47	Mco_44_32.72	Afu011649	AI11G013005	AVU003795	XP_012944155.1	BGLB014269	Echl_06063	maker-scaffold735_size384452-augustus-gene-0.65-mRNA-1	CsqKR_Scaf98_14.20	*	scaffold_28672.30	LotgiT152971	Halruf.T00015423.1
8676	Pca_6_17.40	comp118032_c0_seq1_Sample11	Lny_23852_3.26	Mco_582_62.74	Afu018970	AI22G023003	AVU024233	XP_005095875.2	BGLB002800	Echl_24550	maker-scaffold786_size362977-augustus-gene-0.71-mRNA-1	CsqKR_Scaf144_3.23	Sgl021553-mRNA1	scaffold_261.10.1	LotgiT162536	*
8679	Pca_6_20.63	*	Lny_22016_3.39	Mco_533_5.29	Afu007447	AI08G029269	AVU017918	XP_005089596.1	BGLB018056	Echl_22441	maker-scaffold739_size393334-augustus-gene-0.78-mRNA-1	CsqKR_Scaf17_0.21	Sgl023239-mRNA1	scaffold_4312.15	LotgiT224840	Halruf.T00013349.1
8682	Pca_6_22.51	comp112196_c0_seq1_Sample7	Lny_22016_2.58	Mco_533_4.93	Afu008116	AI08G010249	AVU018741	XP_005092137.1	BGLB033150	Echl_21125	maker-scaffold324_size981031-augustus-gene-0.184-mRNA-1	CsqKR_Scaf162_10.37	*	scaffold_615.19	LotgiT232302	Halruf.T00001903.1
8683	Pca_6_29.20	*	Lny_3074_3.40	Mco_182_1.23	Afu007995	AI08G009940	AVU025117	XP_012942566.1	BGLB002479	Echl_04473	augustus_masked-scaffold301_size667020-processed-gene-0.52-mRNA-1	CsqKR_Scaf41_16.12	Sgl016157-mRNA1	scaffold_87.25.1	LotgiT208144	Halruf.T00007079.1
8686	Pca_6_37.31	comp108929_c0_seq1_Sample2	Lny_25363_5.28	Mco_109_5.51	Afu007701	*	AVU017837	XP_005107475.1	BGLB011585	Echl_10429	maker-scaffold35_size1276849-augustus-gene-0.72-mRNA-1	CsqKR_Scaf65_15.20	Sgl000179-mRNA1	scaffold_16.15	LotgiT232335	Halruf.T00009879.1
8688	Pca_6_4.78	comp109844_c0_seq1_Sample7	Lny_26286_0.25	Mco_582_47.53	Afu018822	*	AVU024517	XP_012939778.1	BGLB006600	Echl_06240	maker-scaffold107_size967136-snap-gene-0.194-mRNA-1	CsqKR_Scaf41_9.41	Sgl011056-mRNA1	scaffold_500.43	LotgiT216694	Halruf.T00035075.1
8691	Pca_6_5.35	comp112901_c2_seq1_Sample7	Lny_23852_8.56	Mco_582_48.27	Afu019151	AI22G022700	AVU018812	XP_005107044.1	BGLB006607	Echl_10142	maker-scaffold_17_motu5-augustus-gene-1.69-mRNA-1	CsqKR_Scaf264_1.7	*	scaffold_500.240.1	LotgiT237702	Halruf.T00009930.1
8692	Pca_6_51.47	*	Lny_27986_0.31	Mco_116_2.19	Afu007737	AI08G010489	AVU018888	XP_005107724.1	BGLB013559	Echl_20696	maker-scaffold48_size1184581-snap-gene-1.157-mRNA-1	CsqKR_Scaf95_22.15	Sgl005448-mRNA1	scaffold_217.14	LotgiT193721	Halruf.T00017187.1
8693	Pca_6_58.49	*	Lny_30245_1.25	Mco_538_19.31	Afu006375	AI12G014873	AVU025578	XP_005093074.2	BGLB023530	Echl_17289	augustus_masked-scaffold_166_motu5-processed-gene-0.97-mRNA-1	CsqKR_Scaf253_1.7	Sgl009862-mRNA1	scaffold_63.24.2	LotgiT109415	Halruf.T00025458.1
8694	Pca_6_59.31	comp79376_c0_seq1_Sample3	Lny_11784_0.22	Mco_538_18.29	*	AI19G020364	AVU010912	XP_005110431.1	BGLB010936	Echl_10413	maker-scaffold1244_size231036-snap-gene-0.54-mRNA-1	CsqKR_Scaf253_2.24	Sgl011764-mRNA1	scaffold_802.12	LotgiT180365	Halruf.T00021050.1
8695	Pca_6_60.31	*	Lny_22496_1.29	Mco_538_17.22	Afu013171	AI19G020765	AVU011570	XP_005091905.1	BGLB034205	Echl_23272	maker-scaffold39_size1233568-augustus-gene-1.164-mRNA-1	CsqKR_Scaf64_13.24	Sgl000911-mRNA1	scaffold_750.22	LotgiT159984	Halruf.T00016697.1
8696	Pca_6_62.27	*	Lny_10588_0.26	Mco_538_15.50	Afu005730	AI10G012291	AVU016859	XP_012943470.1	BGLB007360	Echl_05723	maker-scaffold198_size816612-augustus-gene-0.183-mRNA-1	CsqKR_Scaf25_16.10	Sgl000924-mRNA1	scaffold_30197.17	LotgiT232936	Halruf.T00029189.1
8705	Pca_60_12.72	*	Lny_5293_1.40	Mco_66_30.109	Afu000378	AI01G001599	AVU001876	XP_005110489.1	BGLB029100	Echl_00974	maker-scaffold788_size362393-augustus-gene-0.94-mRNA-1	CsqKR_Scaf64_23.5	Sgl020249-mRNA1	scaffold_557.37	LotgiT131084	Halruf.T00026346.1
8708	Pca_60_9.37	comp128779_c0_seq1_Sample8	Lny_14441_2.30	Mco_66_33.64	Afu000585	AI01G001479	AVU001459	XP_005107626.1	BGLB013321	Echl_10079	maker-scaffold1561_size171777-augustus-gene-0.36-mRNA-1	CsqKR_Scaf25_3.18	Sgl006093-mRNA1	scaffold_530.2	*	Halruf.T00026332.1
8709	Pca_61_13.12	comp86139_c0_seq1_Sample11	Lny_18932_3.37	Mco_573_34.79	Afu005066	AI04G004610	AVU009177	XP_012939969.1	BGLB010309	Echl_11462	maker-scaffold_33_motu4-snap-gene-0.100-mRNA-1	*	Sgl009366-mRNA1	scaffold_332.45	LotgiT108533	Halruf.T00006428.1
8726	Pca_64_6.38	*	Lny_2005_6.27	Mco_632_13.19	Afu011185	AI09G011752	AVU005648	XP_012937042.1	BGLB031863	Echl_08271	maker-scaffold1382_size237276-augustus-gene-0.52-mRNA-1	CsqKR_Scaf40_15.13	Sgl013394-mRNA1	scaffold_49944.7	LotgiT235671	Halruf.T00005353.1
8728	Pca_65_12.62	comp79033_c0_seq1_Sample1	Lny_12_0.54	Mco_639_1.25	Afu004223	*	AVU009213	XP_012934958.1	BGLB014209	Echl_10710	maker-scaffold2216_size84644-snap-gene-0.23-mRNA-1	CsqKR_Scaf12_38.63	Sgl000147-mRNA1	scaffold_28672.89	LotgiT185412	Halruf.T00009189.1
8729	Pca_65_13.54	comp122134_c0_seq1_Sample8	Lny_12_0.90	Mco_639_0.44	Afu004756	AI07G029217	AVU008456	XP_005092905.1	BGLB001802	Echl_03148	maker-scaffold_89_motu5-augustus-gene-0.98-mRNA-1	CsqKR_Scaf247_6.13	*	scaffold_667.7	LotgiT196202	Halruf.T00001584.1
8730	Pca_65_15.51	comp83095_c0_seq1_Sample12	Lny_22497_1.57	Mco_63_2.71	Afu015931	AI15G017533	AVU022600	XP_012944340.1	BGLB034660	Echl_13790	maker-scaffold336_size628563-augustus-gene-0.114-mRNA-1	*	Sgl007153-mRNA1	scaffold_10886.23	LotgiT130315	Halruf.T00001362.1
8731	Pca_65_2.18	comp131608_c0_seq1_Sample8	Lny_4235_0.25	Mco_629_10.47	Afu015506	*	AVU022521	XP_005097289.1	BGLB011966	Echl_09758	maker-scaffold220_size775114-snap-gene-0.150-mRNA-1	CsqKR_Scaf12_28.23	Sgl019006-mRNA1	scaffold_848.6	LotgiT185216	Halruf.T00000502.1
8732	Pca_65_5.63	comp117499_c0_seq1_Sample2	Lny_32527_0.17	Mco_629_5.34	Afu015552	AI15G017487	*	XP_005092534.1	BGLB027479	Echl_10287	maker-scaffold597_size444297-augustus-gene-0.81-mRNA-1	CsqKR_Scaf258_11.44	Sgl006820-mRNA1	scaffold_797.3	LotgiT229117	Halruf.T00017307.1
8734	Pca_66_13.4	comp33000_c0_seq1_Sample3	Lny_3520_1.19	Mco_58_0.22	Afu004472	AI07G009170	AVU008508	XP_005098209.1	BGLB029304	Echl_09752	maker-scaffold182_size829699-augustus-gene-0.173-mRNA-1	*	Sgl014319-mRNA1	scaffold_805.57.1	LotgiT238991	Halruf.T00011910.1
8738	Pca_67_16.32	*	Lny_9665_0.41	Mco_575_3.32	Afu006389	AI12G014843	AVU025690	XP_012945417.1	BGLB021754	Echl_23124	augustus_masked-scaffold971_size303194-processed-gene-0.26-mRNA-1	CsqKR_Scaf64_33.15	Sgl002933-mRNA1	scaffold_704.3	LotgiT139238	Halruf.T00025487.1
8739	Pca_67_2.20	comp110312_c0_seq1_Sample7	Lny_5299_1.99	Mco_135_42.43	Afu006825	AI13G015289	AVU025909	XP_005088967.1	BGLB022417	Echl_18264	maker-scaffold_143_motu5-snap-gene-1.322-mRNA-1	*	Sgl004114-mRNA1	scaffold_333.15	LotgiT190312	Halruf.T00044051.1
8744	Pca_68_4.64	comp102242_c0_seq1_Sample7	Lny_3078_1.71	Mco_591_114.36	Afu009230	AI25G025243	AVU016213	XP_005105912.1	BGLB029749	Echl_21826	*	CsqKR_Scaf256_4.22	Sgl018512-mRNA1	scaffold_388.62	LotgiT121862	Halruf.T00029920.1
8747	Pca_69_10.50	comp113847_c0_seq1_Sample8	Lny_6180_1.53	Mco_571_4.36	*	AI16G018041	AVU029358	XP_012939089.1	BGLB013967	Echl_13687	maker-scaffold556_size469360-augustus-gene-0.85-mRNA-1	CsqKR_Scaf69_18.28	Sgl001399-mRNA1	scaffold_479.46.1	LotgiT163415	Halruf.T00055278.1
8750	Pca_69_5.21	*	Lny_20791_2.36	Mco_44_15.64	Afu011242	AI11G013949	AVU002855	XP_005100252.1	BGLB010779	Echl_05399	maker-scaffold507_size495887-augustus-gene-0.95-mRNA-1	CsqKR_Scaf55_15.25	Sgl018268-mRNA1	scaffold_391.9	LotgiT110878	Halruf.T00048165.1
8754	Pca_7_10.39	*	Lny_16623_0.16	Mco_217_4.70	Afu007911	AI08G010015	AVU017934	XP_012944773.1	BGLB008294	Echl_22769	maker-scaffold_157_motu5-augustus-gene-0.110-mRNA-1	CsqKR_Scaf119_6.21	Sgl017278-mRNA1	scaffold_448.2	LotgiT177130	Halruf.T00032687.1
8756	Pca_7_13.17	comp110781_c1_seq1_Sample7	Lny_4830_0.8	Mco_217_8.35	Afu008150	AI08G010286	AVU018299	XP_005098301.1	BGLB017060	Echl_23467	maker-scaffold463_size521938-snap-gene-0.91-mRNA-1	CsqKR_Scaf45_1.29	Sgl010690-mRNA1	scaffold_500.82.1	LotgiT228133	*
8757	Pca_7_13.31	comp110877_c1_seq1_Sample1	Lny_4830_1.23	Mco_217_8.30	Afu019067	AI22G022869	AVU024734	XP_005099020.2	BGLB020591	Echl_05616	maker-scaffold378_size631074-snap-gene-0.142-mRNA-1	CsqKR_Scaf45_1.30	Sgl016161-mRNA1	scaffold_415.55	LotgiT224293	*
8758	Pca_7_17.25	comp109201_c0_seq1_Sample2	Lny_26646_0.36	Mco_217_13.56	Afu018990	AI22G022983	*	XP_005091447.1	BGLB017734	Echl_20468	maker-scaffold35_size1276849-augustus-gene-1.178-mRNA-1	CsqKR_Scaf423_2.15	Sgl015421-mRNA1	scaffold_424.32	LotgiT239569	Halruf.T00001670.1
8760	Pca_7_20.21	*	Lny_458_4.14	Mco_522_0.41	Afu019130	AI22G022726	AVU024851	XP_005098467.1	BGLB002710	Echl_00152	maker-scaffold_35_motu4-snap-gene-1.157-mRNA-1	CsqKR_Scaf119_5.9	Sgl000057-mRNA1	scaffold_129.94	LotgiT157441	Halruf.T00010445.1
8766	Pca_7_38.42	comp99477_c0_seq1_Sample8	Lny_1704_1.33	Mco_620_4.75	Afu019039	*	AVU024232	XP_005105887.2	BGLB008291	Echl_20885	augustus_masked-scaffold645_size424340-processed-gene-0.46-mRNA-1	CsqKR_Scaf45_1.27	Sgl013954-mRNA1	scaffold_566.65	LotgiT205092	Halruf.T00008443.1
8767	Pca_7_43.16	*	Lny_31041_0.26	Mco_620_15.30	Afu018931	AI22G022599	AVU024907	XP_005111999.1	BGLB005820	Echl_08048	maker-scaffold302_size666617-augustus-gene-0.139-mRNA-1	CsqKR_Scaf41_10.5	Sgl000199-mRNA1	scaffold_61539.11	LotgiT194798	Halruf.T00040705.1
8770	Pca_7_54.35	comp104573_c0_seq1_Sample7	Lny_24843_0.9	Mco_620_29.50	Afu007650	AI08G010559	AVU017773	XP_005105184.1	BGLB002687	Echl_24332	maker-scaffold494_size505116-augustus-gene-0.117-mRNA-1	CsqKR_Scaf65_29.25	*	scaffold_500.235	LotgiT120927	Halruf.T00009892.1
8772	Pca_7_61.15	comp116921_c0_seq1_Sample11	Lny_9649_2.46	Mco_620_21.34	Afu019006	AI22G022571	*	XP_012936070.1	BGLB002539	Echl_02650	maker-scaffold48_size1184581-snap-gene-1.161-mRNA-1	CsqKR_Scaf103_44.10	Sgl012678-mRNA1	scaffold_682.2	LotgiT102560	Halruf.T00008306.1
8778	Pca_7_82.55	comp113197_c4_seq1_Sample1	Lny_17426_1.58	Mco_620_65.68	Afu007779	AI08G010689	AVU018084	XP_005102515.1	BGLB007021	Echl_09199	maker-scaffold35_size1276849-augustus-gene-1.190-mRNA-1	*	Sgl000668-mRNA1	scaffold_566.39	LotgiT111615	Halruf.T00032679.1
8781	Pca_70_4.12	*	Lny_7497_0.19	Mco_149_0.25	Afu007023	AI13G015775	AVU025330	XP_005092817.1	BGLB012846	Echl_22642	augustus_masked-scaffold971_size303194-processed-gene-0.34-mRNA-1	CsqKR_Scaf55_33.9	Sgl007372-mRNA1	scaffold_14592.7	LotgiT231867	Halruf.T00019218.1
8782	Pca_70_4.13	comp77696_c0_seq1_Sample3	Lny_2727_0.59	*	Afu006336	AI10G012674	AVU016521	XP_005089371.2	BGLB011377	Echl_23335	augustus_masked-scaffold_7_motu4-processed-gene-0.16-mRNA-1	CsqKR_Scaf25_10.18	Sgl013325-mRNA1	scaffold_215.7	LotgiT222316	Halruf.T00035308.1
8786	Pca_71_4.62	comp102312_c0_seq1_Sample11	Lny_10960_3.59	Mco_560_81.14	Afu000824	*	AVU001863	XP_005091078.1	BGLB016384	Echl_00958	maker-scaffold509_size848161-augustus-gene-0.164-mRNA-1	CsqKR_Scaf169_3.17	Sgl020258-mRNA1	scaffold_557.12	LotgiT231408	Halruf.T00014966.1
8787	Pca_72_1.17	comp79805_c0_seq1_Sample3	Lny_11777_1.22	Mco_628_49.24	Afu015609	AI15G017791	AVU023149	XP_012936931.1	BGLB002072	Echl_20647	maker-scaffold1509_size181457-augustus-gene-0.20-mRNA-1	CsqKR_Scaf12_17.6	Sgl006976-mRNA1	scaffold_507.42	LotgiT130403	*
8789	Pca_72_4.32	*	Lny_13252_1.24	Mco_628_53.30	Afu004332	AI07G008996	AVU008701	XP_005101581.2	BGLB009830	Echl_04036	maker-scaffold125_size926058-augustus-gene-0.183-mRNA-1	CsqKR_Scaf138_15.10	Sgl000030-mRNA1	scaffold_156.41	LotgiT107360	Halruf.T00017057.1
8790	Pca_72_4.33	comp112261_c1_seq1_Sample1	Lny_13252_1.7	Mco_628_53.16	Afu004725	*	AVU008605	XP_005094765.2	BGLB034678	Echl_14663	maker-scaffold_27_motu2_3-augustus-gene-0.153-mRNA-1	CsqKR_Scaf361_3.4	Sgl000029-mRNA1	scaffold_156.40	LotgiT154674	Halruf.T00023058.1
8793	Pca_73_11.65	*	Lny_2273_1.48	Mco_141_0.25	Afu000050	AI13G016000	AVU001994	XP_005094317.1	BGLB012528	Echl_06186	maker-scaffold141_size1203513-augustus-gene-0.84-mRNA-1	CsqKR_Scaf84_4.21	Sgl006492-mRNA1	scaffold_741.21	LotgiT112613	Halruf.T00034396.1
8794	Pca_73_16.35	comp105885_c0_seq1_Sample2	Lny_3079_0.37	Mco_146_7.39	Afu002889	AI05G007051	AVU007329	XP_005110075.1	BGLB022319	Echl_24899	*	CsqKR_Scaf36_40.10	Sgl003929-mRNA1	scaffold_235.38	LotgiT227967	Halruf.T00035229.1
8795	Pca_73_18.55	comp80525_c0_seq1_Sample12	Lny_3079_1.65	Mco_146_9.40	Afu001734	AI05G006512	AVU007538	XP_005088941.2	BGLB026459	Echl_17485	maker-scaffold275_size705257-augustus-gene-0.122-mRNA-1	CsqKR_Scaf38_10.14	Sgl005761-mRNA1	scaffold_500.147	LotgiT234217	*
8798	Pca_73_4.43	comp26292_c0_seq1_Sample8	Lny_13824_1.50	Mco_141_9.40	Afu002673	AI05G007267	AVU006595	XP_005100745.1	BGLB039596	Echl_14295	augustus_masked-scaffold496_size603184-processed-gene-0.64-mRNA-1	*	Sgl004384-mRNA1	scaffold_90.57	LotgiT127660	Halruf.T00047202.1
8802	Pca_74_14.22	comp490342_c0_seq1_Sample7	Lny_3837_1.71	Mco_46_55.47	Afu003157	*	AVU012664	XP_005106828.1	BGLB026820	Echl_10447	maker-scaffold1995_size109233-snap-gene-0.25-mRNA-1	CsqKR_Scaf63_10.17	Sgl005809-mRNA1	scaffold_821.32	LotgiT203935	Halruf.T00006130.1
8804	Pca_74_16.36	comp68728_c0_seq1_Sample12	Lny_3837_1.65	Mco_46_53.31	Afu016591	AI06G007886	AVU004133	XP_005090840.1	BGLB034792	Echl_14730	maker-scaffold_197_motu5-augustus-gene-0.193-mRNA-1	CsqKR_Scaf55_10.12	Sgl009166-mRNA1	scaffold_19091.1	LotgiT159891	*
8805	Pca_74_2.32	*	Lny_14680_4.12	Mco_1_166.19	Afu003250	AI02G002489	AVU012476	XP_012937704.1	BGLB037170	Echl_05520	augustus_masked-scaffold_7_motu2_3-processed-gene-0.5-mRNA-1	CsqKR_Scaf35_49.14	Sgl013488-mRNA1	scaffold_12650.66	LotgiT166833	Halruf.T00015989.1
8808	Pca_75_11.14	*	Lny_10971_0.56	Mco_574_18.21	Afu011025	AI09G011656	AVU005521	XP_012939884.1	BGLB013276	Echl_00786	maker-scaffold377_size587753-augustus-gene-0.134-mRNA-1	CsqKR_Scaf107_1.15	Sgl007438-mRNA1	scaffold_323.25	LotgiT123579	Halruf.T00013885.1
8811	Pca_75_15.29	comp76000_c0_seq1_Sample12	Lny_3838_1.58	Mco_574_15.38	Afu010589	*	AVU004612	XP_005108241.1	BGLB001494	Echl_09933	maker-scaffold388_size579135-augustus-gene-0.114-mRNA-1	CsqKR_Scaf174_14.18	Sgl018437-mRNA1	scaffold_382.56.2	LotgiT233217	Halruf.T00014914.1
8813	Pca_75_3.63	*	Lny_27970_1.69	Mco_574_29.51	Afu010835	AI09G011321	AVU006003	XP_005097475.1	BGLB011669	Echl_20218	augustus_masked-scaffold180_size834595-processed-gene-0.51-mRNA-1	CsqKR_Scaf202_2.13	Sgl004467-mRNA1	scaffold_741.30	LotgiT175100	Halruf.T00013960.1
8814	Pca_76_15.26	*	Lny_461_3.43	Mco_12_2.23	Afu014140	AI03G004471	AVU019449	XP_005099505.2	BGLB019778	Echl_02939	maker-scaffold_45_motu2_3-augustus-gene-0.49-mRNA-1	CsqKR_Scaf256_4.17	Sgl014441-mRNA1	scaffold_690.56	LotgiT228259	Halruf.T00009641.1
8815	Pca_76_18.29	*	Lny_461_1.48	Mco_12_5.38	Afu009950	AI25G025104	AVU015900	XP_005093511.1	BGLB010372	Echl_03643	maker-scaffold1248_size624799-snap-gene-0.167-mRNA-1	CsqKR_Scaf7_17.21	Sgl004543-mRNA1	scaffold_737.5	LotgiT198809	Halruf.T00043306.1
8816	Pca_76_18.34	comp115439_c0_seq1_Sample11	Lny_461_1.25	Mco_12_5.24	Afu009444	*	AVU015818	XP_005112084.2	BGLB026567	Echl_08007	maker-scaffold334_size632520-snap-gene-0.139-mRNA-1	CsqKR_Scaf7_16.8	Sgl021491-mRNA1	scaffold_737.4	LotgiT198812	Halruf.T00043301.1
8821	Pca_77_1.6	comp91999_c0_seq1_Sample7	Lny_13825_1.25	Mco_1_104.31	Afu003116	*	AVU012874	XP_005111756.2	BGLB037034	Echl_20146	maker-scaffold727_size526111-augustus-gene-0.128-mRNA-1	CsqKR_Scaf3_3.20	Sgl012921-mRNA1	scaffold_497.10_evm.model.scaffold_497.11	LotgiT238010	Halruf.T00022666.1
8822	Pca_77_14.47	comp261010_c0_seq1_Sample11	Lny_16204_2.51	Mco_1_120.68	Afu016052	AI06G008426	AVU003256	XP_005093424.1	BGLB024170	Echl_08958	maker-scaffold618_size473561-snap-gene-0.111-mRNA-1	*	Sgl013560-mRNA1	scaffold_511.9	LotgiT127244	Halruf.T00006049.1
8823	Pca_77_14.53	comp389718_c0_seq1_Sample11	Lny_16204_2.105	Mco_1_118.33	Afu016053	*	AVU003357	XP_012935226.1	BGLB029182	Echl_08960	augustus_masked-scaffold618_size473561-processed-gene-0.49-mRNA-1	CsqKR_Scaf3_19.19	Sgl013559-mRNA1	scaffold_511.10	LotgiT234949	Halruf.T00006050.1
8827	Pca_77_17.85	comp77332_c0_seq1_Sample12	Lny_14082_0.16	Mco_527_45.30	Afu023164	AI27G030074	AVU030513	XP_005097050.1	BGLB013692	Echl_19385	maker-scaffold_66_motu2_3-snap-gene-0.138-mRNA-1	CsqKR_Scaf117_14.61	Sgl015091-mRNA1	scaffold_299.13	LotgiT122770	*
8828	Pca_77_7.56	comp116452_c0_seq1_Sample2	Lny_26977_0.69	*	Afu016659	AI06G007799	AVU002271	XP_012938046.1	BGLB026132	Echl_03838	augustus_masked-scaffold29_size1347381-processed-gene-1.5-mRNA-1	CsqKR_Scaf5_40.29	Sgl001773-mRNA1	scaffold_788.86	LotgiT161657	Halruf.T00030855.1
8830	Pca_78_14.27	*	Lny_28387_1.71	Mco_560_71.57	Afu000471	AI01G001688	AVU000417	XP_012942586.1	BGLB039582	Echl_04973	maker-scaffold927_size317342-snap-gene-0.81-mRNA-1	CsqKR_Scaf21_4.12	Sgl012331-mRNA1	scaffold_50036.18	LotgiT70439	Halruf.T00047099.1
8832	Pca_78_15.47	*	Lny_28387_1.72	Mco_560_72.29	Afu002191	AI05G006061	AVU007258	XP_005111126.1	BGLB020233	Echl_18964	maker-scaffold873_size334436-augustus-gene-0.74-mRNA-1	CsqKR_Scaf43_43.28	Sgl010424-mRNA1	scaffold_82.2	LotgiT129046	Halruf.T00021402.1
8833	Pca_78_2.34	comp110831_c0_seq1_Sample7	Lny_10219_0.40	Mco_560_41.9	Afu000930	AI01G000622	AVU000198	XP_005101930.1	BGLB004139	Echl_15180	augustus_masked-scaffold307_size661710-processed-gene-0.52-mRNA-1	CsqKR_Scaf44_35.14	Sgl003678-mRNA1	scaffold_73928.5	LotgiT218665	*
8834	Pca_78_8.36	comp74248_c0_seq1_Sample12	Lny_29840_0.78	Mco_560_64.14	Afu000564	AI01G001496	*	XP_012941012.1	BGLB010791	Echl_07395	maker-scaffold275_size705257-snap-gene-0.153-mRNA-1	CsqKR_Scaf43_35.7	Sgl006107-mRNA1	scaffold_322.43	LotgiT214385	Halruf.T00018810.1
8840	Pca_79_6.42	comp97912_c0_seq1_Sample1	Lny_22502_0.55	Mco_1_193.48	Afu003676	AI02G001914	*	XP_012941013.1	BGLB005583	Echl_25118	maker-scaffold1805_size135722-snap-gene-0.44-mRNA-1	CsqKR_Scaf174_30.7	Sgl013284-mRNA1	scaffold_81437.21	LotgiT238022	Halruf.T00002140.1
8842	Pca_8_13.28	comp110232_c1_seq1_Sample7	Lny_914_1.34	Mco_623_156.14	Afu008292	AI04G005340	AVU020098	XP_005098766.1	BGLB022344	Echl_01974	maker-scaffold777_size696653-augustus-gene-0.113-mRNA-1	*	Sgl007093-mRNA1	scaffold_268.19	LotgiT228870	Halruf.T00007734.1
8843	Pca_8_17.17	comp22084_c0_seq1_Sample7	Lny_19371_0.9	Mco_622_7.21	Afu006246	AI10G012019	AVU016933	XP_005098373.1	BGLB030439	Echl_24625	*	CsqKR_Scaf259_2.49	Sgl010780-mRNA1	scaffold_65.5	LotgiT228920	Halruf.T00019656.1
8844	Pca_8_2.29	comp118632_c3_seq1_Sample2	Lny_462_2.20	Mco_623_172.61	Afu008863	AI21G022148	AVU020978	XP_005097412.1	BGLB000752	Echl_05271	snap_masked-scaffold_15_motu2_3-processed-gene-0.114-mRNA-1	CsqKR_Scaf8_14.33	Sgl016968-mRNA1	scaffold_387.20	*	Halruf.T00022439.1
8846	Pca_8_26.25	*	Lny_9652_3.31	Mco_622_17.26	Afu006325	AI10G012652	AVU017684	XP_012944023.1	BGLB035781	Echl_09503	maker-scaffold_1_motu2_3-augustus-gene-0.22-mRNA-1	CsqKR_Scaf3_73.16	Sgl008204-mRNA1	scaffold_90.33	LotgiT201468	Halruf.T00032223.1
8847	Pca_8_26.32	comp104484_c0_seq1_Sample2	Lny_9652_3.54	Mco_622_17.39	Afu005920	AI10G012977	AVU016507	XP_005101363.1	BGLB008787	Echl_07478	maker-scaffold_194_motu5-augustus-gene-0.98-mRNA-1	CsqKR_Scaf80_6.24	Sgl005137-mRNA1	scaffold_74.15	LotgiT58640	*
8849	Pca_8_4.29	comp99590_c1_seq1_Sample7	Lny_25376_0.29	Mco_623_168.18	Afu015908	AI15G017576	AVU022970	XP_005112397.1	BGLB011498	Echl_11482	maker-scaffold_181_motu5-snap-gene-1.177-mRNA-1	CsqKR_Scaf98_5.23	Sgl016129-mRNA1	scaffold_796.90	LotgiT169140	*
8850	Pca_8_50.24	comp125226_c0_seq1_Sample8	Lny_17423_4.42	Mco_16_7.51	Afu006080	AI10G012773	*	XP_005109280.1	BGLB014101	Echl_06652	maker-scaffold171_size873135-augustus-gene-0.194-mRNA-1	CsqKR_Scaf3_86.4	Sgl025453-mRNA1	scaffold_517.37	LotgiT108121	Halruf.T00038876.1
8851	Pca_8_51.36	*	Lny_17423_5.34	Mco_16_8.53	Afu006178	AI10G012879	AVU017464	XP_005093345.1	BGLB004218	Echl_21942	maker-scaffold572_size457151-augustus-gene-0.75-mRNA-1	CsqKR_Scaf3_34.6	Sgl022947-mRNA1	scaffold_517.25	LotgiT210367	Halruf.T00020926.1
8854	Pca_8_57.37	*	Lny_6183_1.63	Mco_570_8.35	Afu006052	AI10G012800	AVU016946	XP_005107749.1	BGLB005529	Echl_09657	maker-scaffold635_size430692-augustus-gene-0.107-mRNA-1	CsqKR_Scaf80_4.20	Sgl026057-mRNA1	scaffold_137.29	LotgiT214609	Halruf.T00011808.1
8858	Pca_8_73.25	comp26600_c0_seq1_Sample11	Lny_32037_0.58	Mco_112_8.20	Afu022376	AI28G026816	AVU005406	XP_005088907.1	BGLB023428	Echl_07475	maker-scaffold_194_motu5-augustus-gene-0.100-mRNA-1	CsqKR_Scaf55_21.18	Sgl019376-mRNA1	scaffold_5160.26	*	Halruf.T00036730.1
8864	Pca_80_5.16	comp350632_c0_seq1_Sample11	Lny_15756_11.16	Mco_591_107.20	Afu009486	AI25G024975	AVU016199	XP_005106657.1	BGLB001048	Echl_02959	*	CsqKR_Scaf50_37.18	Sgl022527-mRNA1	scaffold_500.357	LotgiT222832	Halruf.T00036845.1
8867	Pca_81_1.60	comp87651_c0_seq1_Sample7	Lny_5338_0.13	Mco_657_96.45	Afu017091	AI17G019250	*	XP_012939162.1	BGLB007629	Echl_04704	augustus_masked-scaffold256_size1242095-processed-gene-1.66-mRNA-1	CsqKR_Scaf1_20.13	Sgl019706-mRNA1	scaffold_589.10	LotgiT225469	Halruf.T00010342.1
8873	Pca_83_11.47	comp91377_c0_seq1_Sample11	Lny_23269_1.17	Mco_591_74.37	Afu013935	AI03G003421	*	XP_005105261.1	BGLB005189	Echl_11554	maker-scaffold271_size704990-snap-gene-0.149-mRNA-1	CsqKR_Scaf16_14.15	Sgl011507-mRNA1	scaffold_100.8	LotgiT122126	Halruf.T00026269.1
8875	Pca_83_8.9	*	Lny_3835_2.42	Mco_591_78.35	Afu013686	AI03G004158	AVU019009	XP_005099485.1	BGLB037675	Echl_11558	maker-scaffold_83_motu5-snap-gene-0.119-mRNA-1	CsqKR_Scaf21_9.9	Sgl017639-mRNA1	scaffold_767.35	LotgiT237245	Halruf.T00018433.1
8877	Pca_84_12.40	*	Lny_20787_7.133	Mco_552_17.46	Afu018246	AI23G023806	AVU024025	XP_005111936.1	BGLB032073	Echl_06687	maker-scaffold167_size865758-snap-gene-0.170-mRNA-1	CsqKR_Scaf312_5.3	Sgl000105-mRNA1	scaffold_500.230	LotgiT127089	Halruf.T00018099.1
8878	Pca_84_12.43	comp459752_c0_seq1_Sample1	Lny_20787_7.142	Mco_552_18.34	Afu021130	*	AVU026506	XP_012945276.1	BGLB005569	Echl_12478	maker-scaffold464_size867623-augustus-gene-0.144-mRNA-1	CsqKR_Scaf314_1.22	Sgl014053-mRNA1	scaffold_15489.15	LotgiT132691	Halruf.T00030109.1
8881	Pca_85_8.54	*	Lny_475_0.40	Mco_527_58.53	Afu006008	AI10G012583	AVU017150	XP_005103195.1	BGLB031180	Echl_07033	maker-scaffold_167_motu5-snap-gene-1.166-mRNA-1	CsqKR_Scaf174_11.14	Sgl016749-mRNA1	scaffold_18271.6.2	LotgiT236014	Halruf.T00002863.1
8882	Pca_86_10.42	comp66612_c0_seq1_Sample12	Lny_20238_0.24	Mco_71_2.28	Afu011967	AI11G013124	AVU002364	XP_012944307.1	BGLB022665	Echl_24106	maker-scaffold1220_size345856-snap-gene-0.74-mRNA-1	CsqKR_Scaf175_9.11	Sgl003858-mRNA1	scaffold_83944.17	LotgiT116873	*
8886	Pca_86_3.50	*	Lny_24430_1.17	Mco_79_0.80	Afu010204	AI16G018713	AVU029216	XP_005091239.1	BGLB020637	Echl_14213	maker-scaffold_1_motu5-snap-gene-2.228-mRNA-1	CsqKR_Scaf98_21.38	Sgl001930-mRNA1	scaffold_593.17	LotgiT231528	Halruf.T00005718.1
8888	Pca_86_9.9	*	Lny_6641_0.34	Mco_71_4.90	Afu011381	AI11G013737	AVU002407	XP_005106285.1	BGLB002916	Echl_12225	augustus_masked-scaffold_52_motu5-processed-gene-0.82-mRNA-1	CsqKR_Scaf175_10.33	Sgl007773-mRNA1	scaffold_593.26	LotgiT121844	Halruf.T00005848.1
8894	Pca_89_1.39	comp104603_c0_seq1_Sample11	Lny_23275_0.84	Mco_640_16.58	Afu001241	AI01G000821	AVU000617	XP_005092370.1	BGLB035400	Echl_22361	maker-scaffold_168_motu5-augustus-gene-1.189-mRNA-1	CsqKR_Scaf300_0.37	Sgl002108-mRNA1	scaffold_722.28	LotgiT192130	*
8895	Pca_89_2.46	*	Lny_24426_0.24	Mco_640_18.71	Afu002322	AI05G006759	AVU007932	XP_005102836.1	BGLB012853	Echl_18710	maker-scaffold876_size604585-snap-gene-0.146-mRNA-1	CsqKR_Scaf44_21.27	Sgl000190-mRNA1	scaffold_660.34	LotgiT123399	Halruf.T00028500.1
8897	Pca_89_4.65	comp117250_c1_seq1_Sample2	Lny_11772_1.22	Mco_66_21.36	Afu001338	AI01G000926	AVU002055	XP_005098095.1	BGLB011894	Echl_05687	augustus_masked-scaffold162_size870725-processed-gene-0.86-mRNA-1	CsqKR_Scaf31_13.30	*	scaffold_14360.20	LotgiT207144	Halruf.T00017780.1
8899	Pca_9_15.33	*	Lny_14675_3.24	Mco_153_26.59	Afu005158	AI07G008781	AVU008827	XP_012939227.1	BGLB002044	Echl_02977	maker-scaffold111_size962675-augustus-gene-0.243-mRNA-1	CsqKR_Scaf94_10.63	Sgl001840-mRNA1	scaffold_646.4	LotgiT163304	Halruf.T00013649.1
8901	Pca_9_3.56	comp82252_c0_seq1_Sample12	Lny_467_0.65	Mco_123_3.40	Afu010438	AI16G018280	AVU029463	XP_005111912.1	BGLB022003	Echl_15344	maker-scaffold233_size1454933-augustus-gene-1.210-mRNA-1	CsqKR_Scaf8_19.33	*	scaffold_576.36	LotgiT231588	Halruf.T00007667.1
8902	Pca_9_33.20	comp122832_c0_seq1_Sample11	Lny_10211_0.9	Mco_153_3.20	Afu011622	AI11G013031	AVU002884	XP_012945127.1	BGLB012848	Echl_18245	augustus_masked-scaffold_60_motu2_3-processed-gene-0.66-mRNA-1	CsqKR_Scaf173_17.17	Sgl016913-mRNA1	scaffold_383.68	LotgiT217351	*
8903	Pca_9_34.16	*	Lny_10211_1.25	Mco_153_2.26	Afu011794	AI11G013493	AVU002554	XP_005108485.1	BGLB038610	Echl_10133	maker-scaffold14_size1612622-augustus-gene-0.97-mRNA-1	CsqKR_Scaf1_56.14	Sgl002702-mRNA1	scaffold_576.62	LotgiT231610	Halruf.T00027165.1
8909	Pca_9_46.42	comp72691_c0_seq1_Sample11	Lny_22494_0.35	Mco_623_104.31	Afu011948	AI11G013147	AVU003281	XP_005097241.1	BGLB026837	Echl_03076	maker-scaffold233_size1454933-augustus-gene-1.204-mRNA-1	CsqKR_Scaf52_0.16	*	scaffold_864.57	LotgiT231545	Halruf.T00036528.1
8911	Pca_9_50.35	*	Lny_9662_0.35	Mco_623_99.57	Afu010510	AI16G018469	AVU028990	XP_005100454.1	BGLB025567	Echl_21393	maker-scaffold507_size495887-augustus-gene-0.92-mRNA-1	CsqKR_Scaf268_8.23	Sgl010227-mRNA1	scaffold_50479.9	LotgiT86543	Halruf.T00005651.1
8914	Pca_9_54.27	*	Lny_30709_2.53	Mco_623_93.8	Afu011445	AI11G013676	AVU002420	XP_005100682.1	BGLB002324	Echl_03080	maker-scaffold239_size752474-augustus-gene-0.172-mRNA-1	CsqKR_Scaf254_1.37	Sgl021231-mRNA1	scaffold_851.77	LotgiT115113	Halruf.T00024737.1
8916	Pca_9_57.69	comp107487_c0_seq1_Sample11	Lny_10211_2.72	Mco_24_2.91	Afu010044	AI16G018084	AVU029305	XP_005108634.2	BGLB018932	Echl_07581	maker-scaffold198_size816612-snap-gene-0.201-mRNA-1	CsqKR_Scaf102_15.23	*	scaffold_796.61	LotgiT237017	Halruf.T00009482.1
8921	Pca_90_12.23	*	Lny_12501_3.73	Mco_3_144.27	Afu012542	AI04G005548	AVU014283	XP_012936759.1	BGLB012865	Echl_10875	maker-scaffold109_size1087692-augustus-gene-0.97-mRNA-1	CsqKR_Scaf61_1.26	Sgl004844-mRNA1	scaffold_821.22	LotgiT222971	Halruf.T00033088.1
8922	Pca_90_2.26	*	Lny_26635_3.29	Mco_3_156.52	Afu019858	AI26G025711	AVU004531	XP_005096795.2	BGLB009376	Echl_07559	maker-scaffold601_size443208-augustus-gene-0.96-mRNA-1	CsqKR_Scaf290_7.11	Sgl003762-mRNA1	scaffold_783.85	LotgiT134959	Halruf.T00026414.1
8923	Pca_90_7.50	*	Lny_920_0.79	Mco_3_151.38	Afu020065	AI26G025479	AVU006397	XP_005108931.1	BGLB028720	Echl_09253	maker-scaffold_62_motu5-augustus-gene-2.211-mRNA-1	CsqKR_Scaf100_6.6	Sgl012047-mRNA1	scaffold_391.50	LotgiT164857	Halruf.T00009751.1
8925	Pca_91_10.42	comp99940_c0_seq1_Sample11	Lny_2009_1.51	Mco_57_6.28	Afu009250	AI25G024815	AVU015182	XP_012940019.1	BGLB011278	Echl_13223	*	CsqKR_Scaf60_2.25	Sgl003559-mRNA1	scaffold_681.16	LotgiT138500	Halruf.T00028265.1
8926	Pca_91_10.50	*	Lny_2009_1.85	Mco_57_6.47	Afu009249	AI25G024813	AVU016147	XP_012940021.1	BGLB025507	Echl_13220	maker-scaffold2376_size67344-augustus-gene-0.17-mRNA-1	CsqKR_Scaf60_2.26	Sgl012150-mRNA1	scaffold_681.13	LotgiT140201	Halruf.T00028264.1
8927	Pca_91_11.10	*	Lny_2009_0.9	Mco_57_5.64	Afu009586	AI25G024628	AVU014960	XP_012937640.1	BGLB008561	Echl_02797	augustus_masked-scaffold1248_size624799-processed-gene-0.62-mRNA-1	CsqKR_Scaf14_5.13	Sgl018751-mRNA1	scaffold_347.95	LotgiT135750	Halruf.T00017899.1
8928	Pca_91_11.35	comp124352_c0_seq1_Sample8	Lny_2009_1.88	*	Afu013782	AI03G028941	AVU019364	XP_005102568.1	BGLB018738	Echl_17060	maker-scaffold270_size716286-snap-gene-0.145-mRNA-1	CsqKR_Scaf99_22.29	Sgl003557-mRNA1	scaffold_267.3	LotgiT237256	Halruf.T00017901.1
8929	Pca_91_14.16	comp116198_c0_seq1_Sample2	Lny_16600_5.6	Mco_57_2.31	Afu013880	*	AVU019811	XP_012942590.1	BGLB011172	Echl_22808	maker-scaffold1248_size624799-augustus-gene-0.152-mRNA-1	CsqKR_Scaf7_18.13	Sgl012194-mRNA1	scaffold_767.22	LotgiT185700	Halruf.T00017891.1
8930	Pca_91_2.28	*	Lny_22901_2.24	Mco_57_16.29	Afu014068	AI03G028943	AVU015263	XP_005109011.1	BGLB017984	Echl_16906	snap_masked-scaffold1277_size225033-processed-gene-0.58-mRNA-1	CsqKR_Scaf21_18.13	Sgl021632-mRNA1	scaffold_681.32.1	LotgiT117140	Halruf.T00049240.1
8931	Pca_91_6.40	comp26214_c0_seq1_Sample8	Lny_22901_7.32	Mco_57_11.53	*	AI25G024914	AVU015164	XP_005108062.1	BGLB020937	Echl_02949	maker-scaffold728_size386963-snap-gene-0.109-mRNA-1	CsqKR_Scaf14_36.13	Sgl003476-mRNA1	scaffold_850.4	LotgiT122144	Halruf.T00045579.1
8933	Pca_91_7.28	*	Lny_22901_8.21	Mco_57_10.33	Afu014036	AI03G003280	AVU019789	XP_005095679.1	BGLB030711	Echl_23245	maker-scaffold589_size446691-snap-gene-0.145-mRNA-1	CsqKR_Scaf7_3.10	Sgl022257-mRNA1	scaffold_500.358	LotgiT214325	Halruf.T00028451.1
8936	Pca_92_0.20	*	Lny_2274_2.35	Mco_560_101.41	Afu000777	AI01G001724	AVU000674	XP_012946273.1	BGLB006193	Echl_23938	maker-scaffold_64_motu2_3-augustus-gene-0.90-mRNA-1	CsqKR_Scaf186_2.10	Sgl016039-mRNA1	scaffold_557.24	LotgiT184506	Halruf.T00018762.1
8938	Pca_94_11.24	comp108348_c2_seq1_Sample7	Lny_18930_4.30	Mco_57_40.49	Afu009812	AI06G007488	AVU016054	XP_012944530.1	BGLB005006	Echl_03640	maker-scaffold_35_motu2_3-augustus-gene-0.132-mRNA-1	CsqKR_Scaf99_36.11	Sgl014440-mRNA1	scaffold_30.66	LotgiT208961	*
8939	Pca_94_4.26	*	Lny_23273_1.23	Mco_57_48.49	Afu009475	AI25G024985	AVU016322	XP_005093510.1	BGLB023958	Echl_03648	maker-scaffold589_size446691-snap-gene-0.152-mRNA-1	CsqKR_Scaf60_7.30	Sgl006582-mRNA1	scaffold_64890.134.1	LotgiT181607	Halruf.T00025398.1
8941	Pca_94_4.37	comp48138_c0_seq1_Sample12	Lny_23273_1.36	Mco_57_48.31	*	AI03G028942	AVU019902	XP_005097061.1	BGLB038179	Echl_19554	maker-scaffold372_size595601-snap-gene-0.126-mRNA-1	CsqKR_Scaf7_18.36	Sgl008291-mRNA1	scaffold_767.23	LotgiT95075	Halruf.T00017892.1
8942	Pca_94_9.34	comp109243_c0_seq1_Sample7	Lny_18930_7.13	Mco_57_42.26	Afu013777	AI03G004350	AVU019271	XP_005096713.1	BGLB039178	Echl_01228	maker-scaffold931_size316536-augustus-gene-0.67-mRNA-1	*	Sgl008399-mRNA1	scaffold_215.24	LotgiT182021	Halruf.T00019599.1
8945	Pca_96_4.29	comp84827_c0_seq1_Sample12	Lny_20788_4.100	Mco_152_3.54	Afu023131	AI27G025975	AVU030584	*	BGLB011577	Echl_09535	maker-scaffold594_size892389-augustus-gene-0.156-mRNA-1	CsqKR_Scaf208_3.11	Sgl021406-mRNA1	scaffold_28672.61.1	LotgiT227386	Halruf.T00048821.1
8946	Pca_96_5.29	comp109611_c0_seq1_Sample2	Lny_20788_4.96	Mco_152_3.23	Afu018130	AI23G023324	AVU024140	XP_012936580.1	BGLB011578	Echl_09536	maker-scaffold594_size892389-augustus-gene-0.149-mRNA-1	CsqKR_Scaf208_3.13	Sgl021407-mRNA1	scaffold_28672.60	LotgiT145035	*
8947	Pca_97_11.6	comp17956_c0_seq1_Sample3	Lny_1360_0.34	Mco_20_13.56	Afu021057	AI24G024057	AVU026129	XP_012943710.1	BGLB027460	Echl_20958	maker-scaffold81_size1067949-snap-gene-0.92-mRNA-1	CsqKR_Scaf133_4.34	*	scaffold_805.28	LotgiT238264	Halruf.T00044941.1
8948	Pca_97_12.59	comp92506_c0_seq1_Sample11	Lny_10603_0.10	Mco_20_11.44	Afu020938	AI24G024161	AVU026740	XP_012942266.1	BGLB018775	Echl_00894	maker-scaffold494_size505116-snap-gene-0.146-mRNA-1	*	Sgl006195-mRNA1	scaffold_527.4	LotgiT81744	Halruf.T00030136.1
8950	Pca_98_11.50	comp95855_c0_seq1_Sample1	Lny_10227_0.18	Mco_661_0.73	Afu012886	AI19G020358	AVU010600	XP_012937553.1	BGLB029422	Echl_24247	maker-scaffold918_size319884-augustus-gene-0.69-mRNA-1	CsqKR_Scaf43_66.35	*	scaffold_91.17.1	LotgiT114119	Halruf.T00035408.1
8960	*	comp101772_c0_seq1_Sample2	Lny_24826_2.65	Mco_657_42.71	Afu000259	AI01G000217	AVU001777	XP_005091880.1	BGLB013336	Echl_21791	maker-scaffold100_size983353-snap-gene-0.211-mRNA-1	CsqKR_Scaf25_21.41	Sgl010552-mRNA1	scaffold_615.47	LotgiT160721	Halruf.T00048327.1
8977	*	comp107797_c0_seq1_Sample7	Lny_13828_1.36	Mco_530_7.63	Afu020752	AI24G024168	AVU027753	XP_005100568.1	BGLB026525	Echl_19153	maker-scaffold_36_motu2_3-augustus-gene-1.139-mRNA-1	CsqKR_Scaf52_6.27	Sgl020689-mRNA1	scaffold_360.30	LotgiT197871	Halruf.T00044163.1
8983	*	comp35031_c0_seq1_Sample7	Lny_13826_2.40	Mco_640_8.26	Afu020976	AI24G024120	AVU026224	XP_012939036.1	BGLB024849	Echl_00327	maker-scaffold160_size1116503-augustus-gene-0.109-mRNA-1	CsqKR_Scaf191_9.19	Sgl011550-mRNA1	scaffold_546.6	LotgiT236380	Halruf.T00016138.1
8985	*	comp57923_c0_seq1_Sample7	Lny_32031_1.36	Mco_561_89.40	Afu000279	AI01G000231	AVU001018	XP_005089729.1	BGLB030684	Echl_02515	maker-scaffold1885_size123480-augustus-gene-0.19-mRNA-1	CsqKR_Scaf231_15.14	Sgl011607-mRNA1	scaffold_313.36	LotgiT166492	Halruf.T00041190.1
8988	*	comp67688_c0_seq1_Sample7	Lny_32034_1.31	Mco_3_147.36	Afu012690	AI04G005878	AVU014645	XP_005103968.1	BGLB020313	Echl_13052	maker-scaffold2178_size102513-augustus-gene-0.11-mRNA-1	CsqKR_Scaf307_3.19	Sgl002404-mRNA1	scaffold_758.6	LotgiT229773	Halruf.T00007965.1
8989	*	comp90929_c0_seq1_Sample7	Lny_29841_0.117	Mco_594_11.87	Afu019128	AI22G022730	AVU018277	XP_005112064.1	BGLB002712	Echl_00155	augustus_masked-scaffold1218_size238126-processed-gene-0.21-mRNA-1	CsqKR_Scaf65_28.2	Sgl007119-mRNA1	scaffold_227.49	LotgiT102908	Halruf.T00032316.1
8992	*	comp98813_c0_seq1_Sample7	Lny_29827_6.31	Mco_17_15.70	Afu006665	AI13G029519	AVU025564	XP_005088854.1	BGLB010315	Echl_24611	maker-scaffold1020_size288242-augustus-gene-0.65-mRNA-1	CsqKR_Scaf44_14.57	Sgl020335-mRNA1	scaffold_397.24	LotgiT180368	Halruf.T00020375.1
8998	*	comp106218_c0_seq1_Sample11	Lny_27970_1.54	Mco_574_29.65	Afu011011	AI09G011672	AVU006391	XP_005099650.1	BGLB040054	Echl_23077	maker-scaffold106_size968164-augustus-gene-0.181-mRNA-1	CsqKR_Scaf207_2.13	Sgl009879-mRNA1	scaffold_791.7	LotgiT202237	Halruf.T00002441.1
9062	Pca_1_102.45	*	Lny_1702_2.27	Mco_90_5.67	*	AI05G006254	AVU007087	XP_005089620.1	BGLB013622	Echl_01768	maker-scaffold487_size511274-augustus-gene-0.96-mRNA-1	CsqKR_Scaf43_2.55	Sgl003148-mRNA1	scaffold_500.91	LotgiT232824	Halruf.T00018722.1
9063	Pca_1_104.55	comp60884_c0_seq1_Sample8	Lny_1702_0.45	Mco_90_3.48	Afu000997	AI01G000561	AVU002031	XP_012940304.1	BGLB004995	Echl_10693	*	CsqKR_Scaf101_3.14	Sgl026478-mRNA1	*	LotgiT114647	Halruf.T00012412.1
9068	Pca_1_111.28	comp92598_c2_seq1_Sample7	Lny_32030_2.32	Mco_13_5.41	*	*	AVU007142	XP_012937627.1	BGLB013612	Echl_10824	maker-scaffold87_size1035967-augustus-gene-1.99-mRNA-1	CsqKR_Scaf50_16.10	Sgl004903-mRNA1	scaffold_158.9.1	LotgiT146005	Halruf.T00019699.1
9069	Pca_1_115.14	comp94199_c0_seq1_Sample7	Lny_31045_1.45	Mco_13_9.16	*	AI01G001103	AVU001421	XP_005088936.1	BGLB009876	Echl_21517	*	CsqKR_Scaf14_32.9	Sgl017731-mRNA1	scaffold_79.147	LotgiT234800	Halruf.T00025114.1
9071	Pca_1_16.68	comp110236_c0_seq1_Sample7	Lny_8703_0.84	Mco_625_31.58	Afu008175	*	AVU017786	XP_005103879.1	BGLB016333	Echl_13198	maker-scaffold15_size1447845-snap-gene-1.225-mRNA-1	CsqKR_Scaf8_6.15	Sgl010417-mRNA1	scaffold_52981.21	LotgiT234090	*
9073	Pca_1_30.35	*	Lny_13250_4.34	Mco_67_2.78	Afu001750	AI05G006534	AVU008243	XP_005097518.1	BGLB005913	Echl_21908	maker-scaffold122_size930526-augustus-gene-0.155-mRNA-1	CsqKR_Scaf166_12.16	*	scaffold_58943.10	LotgiT213948	Halruf.T00003418.1
9075	Pca_1_49.11	*	Lny_4224_4.74	Mco_18_3.39	Afu000715	AI01G001764	AVU001732	XP_012944504.1	BGLB039209	Echl_13490	maker-scaffold328_size636148-snap-gene-0.145-mRNA-1	CsqKR_Scaf50_45.12	Sgl004689-mRNA1	scaffold_36557.17	LotgiT234809	*
9077	Pca_1_73.21	comp104444_c0_seq1_Sample7	Lny_31049_0.100	Mco_135_19.33	Afu000250	AI01G000208	*	XP_005101761.2	BGLB031724	Echl_06725	maker-scaffold1191_size243907-augustus-gene-0.38-mRNA-1	*	Sgl003152-mRNA1	scaffold_435.14	LotgiT166003	Halruf.T00014977.1
9080	Pca_1_97.27	comp49330_c0_seq1_Sample2	*	Mco_90_12.52	Afu003290	AI02G028857	AVU012123	XP_005102347.1	BGLB001506	Echl_03217	augustus_masked-scaffold_28_motu5-processed-gene-1.49-mRNA-1	*	Sgl012565-mRNA1	scaffold_483.12	LotgiT103502	Halruf.T00008859.1
9081	Pca_1_99.83	*	Lny_22498_1.133	Mco_90_9.81	Afu000462	AI01G001680	AVU000908	XP_012939486.1	BGLB021159	Echl_03471	*	CsqKR_Scaf256_9.10	Sgl019607-mRNA1	scaffold_671.81	LotgiT239221	Halruf.T00004913.1
9083	Pca_10_20.26	*	Lny_33392_3.38	Mco_590_56.25	Afu023218	AI27G025926	AVU030413	XP_012944513.1	BGLB009066	Echl_22069	maker-scaffold_8_motu2_3-snap-gene-0.104-mRNA-1	*	Sgl017381-mRNA1	scaffold_53741.21	LotgiT215280	Halruf.T00030430.1
9091	Pca_10_55.48	*	Lny_11_0.74	Mco_43_1.14	Afu008333	AI04G005295	*	XP_005097841.1	BGLB000855	Echl_04438	maker-scaffold147_size1464405-snap-gene-1.246-mRNA-1	CsqKR_Scaf111_0.8	Sgl006633-mRNA1	scaffold_479.6	LotgiT198443	Halruf.T00018107.1
9092	Pca_10_62.50	*	Lny_32026_1.22	Mco_42_8.27	Afu013787	AI03G004365	AVU019125	XP_005102558.1	BGLB020700	Echl_16500	maker-scaffold2688_size40134-augustus-gene-0.11-mRNA-1	CsqKR_Scaf353_2.9	*	scaffold_55841.4	LotgiT215214	Halruf.T00048924.1
9094	Pca_10_7.10	*	Lny_25365_2.21	Mco_590_40.18	Afu018272	AI23G023787	AVU023450	XP_012941628.1	BGLB007310	Echl_21915	maker-scaffold_47_motu5-snap-gene-0.136-mRNA-1	*	Sgl026533-mRNA1	scaffold_602.25	LotgiT134361	Halruf.T00046193.1
9096	Pca_10_7.27	*	Lny_25365_2.63	Mco_590_40.20	Afu022865	AI27G026324	AVU030324	XP_012940716.1	BGLB011696	Echl_09015	maker-scaffold_104_motu5-augustus-gene-0.182-mRNA-1	CsqKR_Scaf204_0.26	Sgl015306-mRNA1	*	LotgiT181349	Halruf.T00029013.1
9098	Pca_101_10.49	comp97752_c0_seq1_Sample7	Lny_12094_1.58	Mco_643_4.54	Afu002130	AI05G006117	AVU007935	XP_005094502.1	BGLB004860	Echl_10704	*	*	Sgl006461-mRNA1	scaffold_452.33	LotgiT169443	Halruf.T00039569.1
9101	Pca_105_6.35	comp547614_c0_seq1_Sample12	Lny_23265_2.39	Mco_582_20.42	*	*	AVU031302	XP_005105692.1	BGLB028553	Echl_03609	maker-scaffold463_size521938-snap-gene-0.85-mRNA-1	CsqKR_Scaf103_0.12	Sgl002768-mRNA1	scaffold_87.23	LotgiT55450	Halruf.T00001881.1
9102	Pca_106_9.37	*	Lny_15053_0.27	Mco_145_26.64	Afu023197	AI27G026267	AVU030538	XP_005100202.2	BGLB005873	Echl_14939	maker-scaffold881_size333077-augustus-gene-0.56-mRNA-1	CsqKR_Scaf295_4.15	Sgl009957-mRNA1	scaffold_508.12	LotgiT104793	*
9107	Pca_11_13.52	*	Lny_7494_2.41	Mco_541_11.53	Afu023437	AI14G016682	AVU030891	XP_012940539.1	BGLB005286	Echl_11477	*	CsqKR_Scaf192_6.16	Sgl002479-mRNA1	scaffold_372.52	LotgiT64498	Halruf.T00047815.1
9108	Pca_11_14.39	comp67641_c0_seq1_Sample3	Lny_11385_6.39	Mco_541_11.49	Afu019337	AI14G016217	AVU010292	XP_005101906.2	BGLB005330	Echl_20480	maker-scaffold100_size983353-augustus-gene-0.165-mRNA-1	CsqKR_Scaf285_8.23	*	scaffold_85587.19	*	Halruf.T00020213.1
9110	Pca_11_27.13	comp106073_c0_seq1_Sample7	Lny_5290_0.9	Mco_44_6.17	Afu019661	AI14G016472	AVU010492	XP_012946252.1	BGLB031648	Echl_13637	maker-scaffold695_size402060-augustus-gene-0.89-mRNA-1	*	Sgl004273-mRNA1	scaffold_385.50	LotgiT61640	*
9113	Pca_11_34.30	comp107663_c0_seq1_Sample7	Lny_27968_6.32	Mco_634_0.31	Afu019671	*	AVU010706	XP_005109181.1	BGLB031638	Echl_13638	maker-scaffold695_size402060-augustus-gene-0.79-mRNA-1	*	Sgl017841-mRNA1	scaffold_58750.3	LotgiT108316	Halruf.T00020240.1
9114	Pca_11_39.54	*	Lny_27968_0.12	Mco_634_7.46	Afu014303	AI03G003621	*	XP_005105468.1	BGLB012083	Echl_03981	maker-scaffold_179_motu5-snap-gene-0.101-mRNA-1	CsqKR_Scaf61_46.8	Sgl007668-mRNA1	scaffold_354.12	LotgiT113269	Halruf.T00000440.1
9115	Pca_11_45.78	comp120852_c0_seq1_Sample11	Lny_6631_1.126	Mco_634_14.131	Afu023368	*	AVU030873	XP_005110363.2	BGLB028034	Echl_15137	maker-scaffold1463_size190073-augustus-gene-0.49-mRNA-1	CsqKR_Scaf195_2.17	Sgl007822-mRNA1	scaffold_16.170	LotgiT169160	*
9121	Pca_116_1.38	*	Lny_18935_1.48	Mco_582_37.34	Afu018601	AI22G023234	AVU024869	XP_012940576.1	BGLB028769	Echl_04906	maker-scaffold27_size1353274-augustus-gene-0.93-mRNA-1	CsqKR_Scaf95_4.10	Sgl022530-mRNA1	scaffold_849.46	LotgiT118033	*
9122	Pca_116_5.15	comp110443_c0_seq1_Sample8	Lny_29356_0.20	Mco_582_31.88	Afu007424	AI08G010115	AVU018479	XP_005111200.1	BGLB019500	Echl_13345	maker-scaffold15_size1447845-augustus-gene-0.99-mRNA-1	CsqKR_Scaf103_9.0	Sgl015338-mRNA1	scaffold_566.81	*	*
9125	Pca_12_11.38	comp61378_c0_seq1_Sample2	*	Mco_534_1.48	Afu002486	AI09G011490	AVU007482	XP_005095721.1	BGLB021924	Echl_16059	maker-scaffold_141_motu5-augustus-gene-0.125-mRNA-1	CsqKR_Scaf398_0.44	Sgl019974-mRNA1	scaffold_49478.20	LotgiT192827	*
9127	Pca_12_19.18	*	Lny_32511_1.38	Mco_10_81.42	Afu007816	AI01G000492	AVU000817	XP_005104762.1	BGLB036126	Echl_15323	*	CsqKR_Scaf36_24.12	Sgl020582-mRNA1	scaffold_867.40	LotgiT171554	Halruf.T00019100.1
9128	Pca_12_20.5	*	Lny_24436_0.44	Mco_10_80.41	Afu002826	AI05G006978	*	XP_012935486.1	BGLB008988	Echl_10795	maker-scaffold_1_motu4-snap-gene-1.87-mRNA-1	CsqKR_Scaf90_31.12	Sgl001718-mRNA1	scaffold_12.154_evm.model.scaffold_12.155	LotgiT127716	Halruf.T00027603.1
9130	Pca_12_27.7	comp103884_c1_seq1_Sample7	Lny_30710_0.40	Mco_10_71.45	Afu001537	AI01G028788	*	XP_005101112.1	BGLB019870	Echl_24657	augustus_masked-scaffold854_size340128-processed-gene-0.24-mRNA-1	CsqKR_Scaf38_8.21	Sgl011145-mRNA1	scaffold_639.44	LotgiT220505	*
9131	Pca_12_30.28	*	Lny_17029_2.76	Mco_10_67.42	Afu000809	AI01G000379	AVU001308	XP_005096968.1	BGLB040181	Echl_00450	*	CsqKR_Scaf4_6.7	Sgl008457-mRNA1	scaffold_788.39	LotgiT112155	Halruf.T00035243.1
9132	Pca_12_40.35	comp111425_c0_seq1_Sample7	Lny_19361_3.35	Mco_10_54.20	Afu002626	AI09G011632	AVU007782	XP_012944402.1	BGLB009279	Echl_06558	augustus_masked-scaffold_72_motu5-processed-gene-0.40-mRNA-1	*	Sgl014716-mRNA1	*	LotgiT127560	Halruf.T00021872.1
9133	Pca_12_47.15	comp110808_c0_seq1_Sample11	Lny_12100_0.38	*	Afu001986	AI05G006266	AVU008070	XP_005094132.1	BGLB035301	Echl_06151	maker-scaffold684_size463702-augustus-gene-0.67-mRNA-1	CsqKR_Scaf59_40.37	Sgl007297-mRNA1	scaffold_81.264	LotgiT157864	*
9135	Pca_12_7.62	*	Lny_3514_3.141	Mco_529_9.124	Afu002444	AI05G029089	AVU007028	XP_005094069.1	*	Echl_16937	maker-scaffold283_size694969-augustus-gene-0.100-mRNA-1	CsqKR_Scaf36_37.30	Sgl017482-mRNA1	scaffold_526.43	LotgiT102989	Halruf.T00004927.1
9136	Pca_12_9.21	comp122357_c2_seq1_Sample11	Lny_2725_1.57	Mco_534_3.50	Afu001562	AI01G001263	AVU001857	XP_012944645.1	BGLB011911	Echl_00604	maker-scaffold_67_motu5-augustus-gene-0.57-mRNA-1	CsqKR_Scaf36_50.6	*	scaffold_33057.3	LotgiT232383	*
9137	Pca_120_1.42	*	Lny_4233_0.62	Mco_657_94.45	Afu008330	AI04G005297	AVU020935	XP_005095940.2	BGLB022562	Echl_16683	maker-scaffold147_size1464405-augustus-gene-1.211-mRNA-1	CsqKR_Scaf1_39.14	Sgl016080-mRNA1	scaffold_52981.20	LotgiT228776	*
9138	Pca_120_4.27	*	*	Mco_657_89.16	Afu017200	AI17G019111	AVU027668	XP_005093119.1	BGLB008227	Echl_15791	maker-scaffold_16_motu4-augustus-gene-0.61-mRNA-1	CsqKR_Scaf69_15.58	Sgl015724-mRNA1	scaffold_831.93.1	LotgiT105441	Halruf.T00010929.1
9139	Pca_120_7.75	*	Lny_11395_0.39	Mco_657_87.35	Afu021516	AI31G028291	AVU027244	NP_001191467.1	BGLB007340	Echl_14861	maker-scaffold642_size426928-snap-gene-0.95-mRNA-1	*	Sgl023871-mRNA1	scaffold_801.146	LotgiT213887	Halruf.T00009000.1
9144	Pca_125_5.37	*	Lny_17425_4.22	Mco_80_7.67	Afu005592	AI04G005036	AVU017485	XP_012941160.1	BGLB016535	Echl_01918	maker-scaffold179_size834770-augustus-gene-0.161-mRNA-1	*	Sgl021928-mRNA1	scaffold_7276.8	LotgiT109875	Halruf.T00015092.1
9145	Pca_126_3.25	comp66082_c0_seq1_Sample12	Lny_17805_13.29	Mco_628_9.14	Afu005116	AI07G008824	AVU009502	XP_005104344.1	BGLB001841	Echl_04521	maker-scaffold1135_size399471-augustus-gene-0.79-mRNA-1	*	*	scaffold_2135.1	LotgiT201570	Halruf.T00047887.1
9148	Pca_127_5.22	*	Lny_28384_0.14	Mco_657_76.17	Afu008699	AI21G022318	AVU020172	XP_012943948.1	BGLB034440	Echl_18154	maker-scaffold143_size898732-snap-gene-0.214-mRNA-1	CsqKR_Scaf69_60.27	Sgl020601-mRNA1	scaffold_612.52	*	Halruf.T00021458.1
9149	Pca_129_0.40	*	Lny_26979_0.63	Mco_12_6.31	Afu009908	AI25G025050	AVU015412	XP_012935813.1	BGLB000498	Echl_11831	maker-scaffold_18_motu4-snap-gene-0.105-mRNA-1	*	Sgl004469-mRNA1	scaffold_313.8	LotgiT152778	Halruf.T00019561.1
9150	Pca_129_3.48	*	Lny_16598_2.25	Mco_12_10.68	*	AI25G024767	AVU015832	XP_005109430.2	BGLB023400	Echl_07267	snap_masked-scaffold158_size874899-processed-gene-0.148-mRNA-1	CsqKR_Scaf50_37.16	Sgl006553-mRNA1	scaffold_681.2	LotgiT236732	Halruf.T00036843.1
9151	Pca_129_3.54	*	Lny_16598_0.23	Mco_12_9.42	Afu013855	*	AVU019540	XP_005102916.1	BGLB033716	Echl_02936	maker-scaffold_9_motu5-augustus-gene-1.89-mRNA-1	CsqKR_Scaf99_34.9	Sgl009479-mRNA1	scaffold_497.34	LotgiT174048	Halruf.T00040016.1
9153	Pca_129_5.23	*	Lny_17805_9.41	Mco_628_13.25	Afu015895	AI15G017596	AVU022454	XP_012939645.1	BGLB001435	*	maker-scaffold257_size1344664-augustus-gene-0.75-mRNA-1	CsqKR_Scaf361_1.10	Sgl002783-mRNA1	scaffold_59948.29	LotgiT154302	Halruf.T00011462.1
9154	Pca_129_5.32	comp17275_c0_seq1_Sample7	Lny_16598_4.26	Mco_591_1.42	Afu009942	*	AVU014816	XP_005106609.1	BGLB011008	Echl_13331	maker-scaffold_24_motu5-augustus-gene-0.183-mRNA-1	CsqKR_Scaf21_33.12	Sgl003569-mRNA1	scaffold_192.97	*	Halruf.T00028260.1
9155	Pca_129_6.56	comp68809_c0_seq1_Sample3	Lny_17805_7.40	Mco_628_15.25	Afu004900	*	AVU008981	XP_005101028.1	BGLB027399	Echl_02174	maker-scaffold92_size1016342-augustus-gene-1.94-mRNA-1	CsqKR_Scaf287_3.50	Sgl000780-mRNA1	scaffold_500.13	LotgiT156350	*
9156	Pca_1298_2.52	*	Lny_14085_0.28	Mco_44_17.34	Afu010307	AI02G002842	AVU029067	XP_005094952.1	BGLB018475	Echl_07706	maker-scaffold295_size679356-augustus-gene-0.158-mRNA-1	*	Sgl007770-mRNA1	scaffold_707.19	LotgiT143010	Halruf.T00044336.1
9159	Pca_1298_7.34	*	Lny_30721_0.18	Mco_44_24.21	Afu010456	AI16G018618	AVU028969	XP_012940860.1	BGLB037066	Echl_22399	maker-scaffold_126_motu5-augustus-gene-0.104-mRNA-1	CsqKR_Scaf8_19.0	*	scaffold_57.48	LotgiT122017	Halruf.T00027451.1
9163	Pca_13_28.26	comp96731_c0_seq1_Sample7	Lny_19358_6.14	Mco_556_4.49	Afu016137	AI06G008159	AVU002967	XP_005107279.1	BGLB036820	Echl_08571	augustus_masked-scaffold_3_motu2_3-processed-gene-2.26-mRNA-1	CsqKR_Scaf69_82.43	*	*	LotgiT132351	Halruf.T00001069.1
9167	Pca_130_4.48	*	Lny_4840_0.49	Mco_186_6.49	*	AI03G004008	AVU023897	XP_012946788.1	BGLB039649	Echl_14944	maker-scaffold1252_size248688-snap-gene-0.39-mRNA-1	CsqKR_Scaf50_14.6	Sgl001601-mRNA1	scaffold_176.56	LotgiT104573	Halruf.T00028363.1
9169	Pca_1304_3.49	comp121928_c0_seq1_Sample11	Lny_17046_0.38	Mco_46_96.31	Afu016248	AI06G008382	AVU003703	*	BGLB003851	Echl_01735	maker-scaffold_42_motu5-augustus-gene-0.110-mRNA-1	CsqKR_Scaf63_10.21	*	scaffold_821.30	LotgiT159918	Halruf.T00006133.1
9170	Pca_1305_3.77	*	Lny_16601_1.19	Mco_105_0.15	Afu017862	AI12G015016	AVU014476	XP_005106298.2	BGLB027620	Echl_00912	maker-scaffold768_size371065-augustus-gene-0.86-mRNA-1	CsqKR_Scaf18_18.18	Sgl014094-mRNA1	*	LotgiT136271	Halruf.T00024457.1
9172	Pca_1309_1.69	comp105423_c0_seq1_Sample2	Lny_2283_0.60	Mco_642_58.46	Afu018487	AI23G023392	AVU024045	XP_005110792.2	BGLB024377	Echl_13571	maker-scaffold214_size780114-augustus-gene-0.192-mRNA-1	*	*	scaffold_865.156	LotgiT158322	Halruf.T00006661.1
9176	Pca_131_4.8	comp456011_c0_seq1_Sample7	Lny_15051_0.27	Mco_631_4.24	Afu001777	*	*	XP_005096570.1	BGLB017914	Echl_15322	snap_masked-scaffold_19_motu4-processed-gene-0.73-mRNA-1	CsqKR_Scaf59_2.11	Sgl011992-mRNA1	scaffold_11963.18	LotgiT179011	Halruf.T00021880.1
9177	Pca_132_2.60	*	Lny_22902_3.53	Mco_581_70.52	Afu021873	*	AVU029857	XP_005105010.1	BGLB023023	Echl_05918	maker-scaffold97_size984476-augustus-gene-0.175-mRNA-1	CsqKR_Scaf147_7.16	Sgl012773-mRNA1	scaffold_253.66	LotgiT182051	Halruf.T00050317.1
9178	Pca_132_4.15	*	Lny_22902_4.32	Mco_581_73.34	*	AI18G019914	AVU029985	XP_012945843.1	BGLB032183	Echl_17666	maker-scaffold_110_motu5-augustus-gene-0.62-mRNA-1	CsqKR_Scaf302_6.25	Sgl011240-mRNA1	scaffold_95.25	LotgiT158306	Halruf.T00007166.1
9179	Pca_133_0.47	*	Lny_3080_0.28	Mco_659_1.100	Afu020294	*	AVU014067	XP_005102643.1	BGLB012152	Echl_13591	maker-scaffold107_size967136-augustus-gene-0.176-mRNA-1	CsqKR_Scaf61_11.23	Sgl021202-mRNA1	scaffold_626.3	LotgiT205920	Halruf.T00017742.1
9180	Pca_133_3.34	comp22657_c0_seq1_Sample11	Lny_5827_0.29	Mco_660_3.124	Afu012569	AI04G005525	*	XP_005112545.1	BGLB022927	Echl_05065	augustus_masked-scaffold_182_motu5-processed-gene-0.71-mRNA-1	CsqKR_Scaf231_6.16	Sgl015055-mRNA1	scaffold_391.71	LotgiT220533	*
9182	Pca_135_6.54	*	Lny_31048_1.52	Mco_1_238.7	Afu016253	AI06G008380	*	XP_005098614.2	BGLB025866	Echl_12428	maker-scaffold1836_size130563-augustus-gene-0.31-mRNA-1	CsqKR_Scaf117_11.24	Sgl003636-mRNA1	scaffold_12.114	LotgiT234926	Halruf.T00001969.1
9183	Pca_136_2.33	comp122371_c1_seq1_Sample11	Lny_14677_4.39	Mco_623_175.71	Afu008693	AI21G022324	*	XP_005096258.2	BGLB024957	Echl_21332	maker-scaffold467_size520534-augustus-gene-0.113-mRNA-1	*	Sgl014923-mRNA1	scaffold_867.95	LotgiT203811	Halruf.T00022455.1
9184	Pca_136_2.38	comp88220_c0_seq1_Sample2	Lny_3516_2.50	Mco_623_176.45	Afu006238	*	AVU017442	XP_005109486.1	BGLB024232	Echl_18920	maker-scaffold72_size1086999-snap-gene-1.137-mRNA-1	CsqKR_Scaf55_17.35	*	scaffold_274.118	LotgiT229348	Halruf.T00033542.1
9187	Pca_138_5.27	*	Lny_3090_0.50	Mco_171_9.52	Afu003982	AI02G002864	AVU012818	XP_005096383.1	BGLB032721	Echl_06833	*	CsqKR_Scaf3_1.26	Sgl015862-mRNA1	scaffold_36470.1	LotgiT154945	Halruf.T00015281.1
9191	Pca_14_11.33	*	Lny_10584_0.44	Mco_552_33.42	Afu017923	AI12G014195	AVU013792	XP_005106013.1	BGLB022430	Echl_09477	maker-scaffold1785_size138066-snap-gene-0.33-mRNA-1	*	Sgl002145-mRNA1	scaffold_381.11	LotgiT132744	Halruf.T00038659.1
9192	Pca_14_15.45	comp101304_c0_seq1_Sample7	Lny_24837_0.59	Mco_553_2.75	Afu017650	AI12G014264	AVU014106	XP_012943407.1	BGLB020672	Echl_14908	*	*	Sgl006125-mRNA1	scaffold_33961.3	LotgiT204531	Halruf.T00033156.1
9196	Pca_14_33.35	comp113681_c1_seq1_Sample2	Lny_4846_0.27	Mco_633_62.46	Afu017681	*	AVU026266	XP_005108962.1	BGLB034254	Echl_13966	*	CsqKR_Scaf252_0.6	Sgl010037-mRNA1	scaffold_339.30	LotgiT231871	Halruf.T00020324.1
9197	Pca_14_5.23	*	Lny_21226_0.12	Mco_552_27.36	*	AI19G021112	AVU010370	XP_005095986.1	BGLB036685	Echl_17330	maker-scaffold895_size327985-augustus-gene-0.63-mRNA-1	CsqKR_Scaf95_6.17	Sgl012695-mRNA1	scaffold_801.9	LotgiT194882	Halruf.T00001642.1
9198	Pca_14_5.38	comp82358_c0_seq1_Sample12	Lny_14073_1.70	Mco_552_27.28	Afu017625	AI12G014288	AVU014687	XP_005112355.1	BGLB039536	Echl_01678	maker-scaffold259_size726066-augustus-gene-0.142-mRNA-1	*	Sgl006328-mRNA1	scaffold_827.41	LotgiT231845	*
9204	Pca_144_2.30	*	Lny_32852_6.48	Mco_42_29.37	Afu018247	AI23G023805	AVU023467	XP_005112828.1	BGLB020826	Echl_22068	maker-scaffold167_size865758-augustus-gene-0.159-mRNA-1	CsqKR_Scaf196_1.8	Sgl025035-mRNA1	*	LotgiT192615	Halruf.T00039860.1
9205	Pca_148_4.71	comp74846_c0_seq1_Sample3	Lny_26637_2.69	Mco_648_7.63	Afu014814	AI20G021429	AVU021478	XP_012937455.1	BGLB016407	Echl_06509	augustus_masked-scaffold604_size442065-processed-gene-0.47-mRNA-1	CsqKR_Scaf129_1.13	*	scaffold_714.149	LotgiT233685	*
9206	Pca_149_4.61	comp109436_c0_seq1_Sample2	Lny_6624_5.57	Mco_656_5.53	*	AI17G019213	AVU027789	XP_005100599.1	BGLB021106	Echl_20853	maker-scaffold171_size873135-augustus-gene-0.186-mRNA-1	CsqKR_Scaf1_20.10	*	scaffold_589.13	LotgiT168837	Halruf.T00010338.1
9207	Pca_15_11.31	comp23323_c0_seq1_Sample2	Lny_10581_2.28	Mco_82_5.26	Afu001265	AI01G000847	AVU000960	XP_005103142.1	BGLB003483	Echl_23921	maker-scaffold23_size1378065-augustus-gene-1.163-mRNA-1	CsqKR_Scaf31_12.13	*	*	LotgiT108695	Halruf.T00004890.1
9208	Pca_15_14.36	comp96837_c0_seq1_Sample11	Lny_32523_0.16	Mco_82_1.15	Afu000034	*	AVU001049	XP_005113415.2	BGLB038571	Echl_11027	augustus_masked-scaffold1182_size245620-processed-gene-0.16-mRNA-1	*	Sgl004682-mRNA1	scaffold_70828.4	LotgiT172501	Halruf.T00020710.1
9212	Pca_15_24.31	comp21991_c0_seq1_Sample3	Lny_33393_3.26	Mco_641_32.43	Afu000159	AI01G000121	AVU001757	XP_005088989.2	BGLB037891	Echl_21003	*	*	Sgl007062-mRNA1	scaffold_30152.22	LotgiT231021	Halruf.T00006848.1
9213	Pca_15_40.47	*	Lny_14070_0.26	Mco_641_12.30	Afu000955	AI01G000597	AVU000805	XP_012942285.1	BGLB036895	Echl_21938	maker-scaffold559_size462955-snap-gene-0.97-mRNA-1	*	Sgl017568-mRNA1	scaffold_64890.37	LotgiT207709	Halruf.T00017838.1
9214	Pca_15_42.35	*	Lny_15041_4.51	Mco_641_8.65	Afu000912	AI01G028780	AVU001291	XP_005106633.1	BGLB012506	Echl_23172	snap_masked-scaffold180_size834595-processed-gene-0.154-mRNA-1	CsqKR_Scaf281_3.11	Sgl004564-mRNA1	*	LotgiT234160	Halruf.T00045341.1
9215	Pca_15_44.24	comp101291_c0_seq1_Sample7	Lny_15041_2.82	Mco_641_7.42	Afu001199	AI01G000772	AVU001563	XP_005113556.2	BGLB026804	Echl_12064	maker-scaffold1148_size252604-augustus-gene-0.49-mRNA-1	CsqKR_Scaf25_3.42	Sgl003225-mRNA1	*	LotgiT109061	*
9216	Pca_15_47.28	*	Lny_22022_0.42	Mco_641_3.22	Afu000294	*	AVU001679	XP_005089038.1	BGLB028373	Echl_06152	maker-scaffold92_size1016342-augustus-gene-1.100-mRNA-1	CsqKR_Scaf50_23.31	Sgl002490-mRNA1	scaffold_557.3	LotgiT205133	Halruf.T00008860.1
9219	Pca_150_2.39	*	Lny_9654_1.107	Mco_616_2.44	Afu010340	AI02G002797	AVU029185	XP_005112293.1	BGLB008414	Echl_17038	maker-scaffold480_size513270-augustus-gene-0.116-mRNA-1	CsqKR_Scaf173_14.2	*	scaffold_82.40	LotgiT85331	Halruf.T00042731.1
9220	Pca_150_2.40	*	Lny_9654_1.106	Mco_616_2.45	Afu011650	*	AVU004159	XP_005109628.1	BGLB014267	Echl_23134	maker-scaffold735_size384452-snap-gene-0.78-mRNA-1	CsqKR_Scaf8_11.32	Sgl005360-mRNA1	scaffold_576.30	LotgiT121884	Halruf.T00009579.1
9221	Pca_150_4.36	*	Lny_30256_0.21	Mco_616_3.81	Afu011251	AI11G013935	AVU003945	XP_005093242.1	BGLB000934	Echl_08714	augustus_masked-scaffold192_size821929-processed-gene-0.69-mRNA-1	CsqKR_Scaf8_13.38	Sgl002075-mRNA1	scaffold_71224.14	LotgiT178767	*
9222	Pca_151_3.34	*	Lny_22904_2.52	Mco_583_5.62	Afu010781	AI09G011351	AVU005371	XP_012943889.1	BGLB027503	Echl_19830	maker-scaffold1716_size157361-snap-gene-0.35-mRNA-1	CsqKR_Scaf40_17.9	Sgl019139-mRNA1	scaffold_612.35	LotgiT237716	*
9223	Pca_151_4.68	*	Lny_22904_1.30	Mco_583_5.43	Afu013435	AI19G020423	AVU010562	XP_012945668.1	BGLB007899	Echl_23857	maker-scaffold106_size968164-snap-gene-0.222-mRNA-1	*	Sgl018965-mRNA1	scaffold_489.39	LotgiT144765	Halruf.T00002383.1
9224	Pca_151_4.91	comp98500_c0_seq1_Sample2	Lny_22904_0.23	Mco_583_4.34	Afu011229	AI09G011208	AVU004393	XP_005112137.2	BGLB025988	Echl_14274	maker-scaffold570_size457340-snap-gene-0.86-mRNA-1	*	*	scaffold_431.22	LotgiT82259	Halruf.T00002427.1
9225	Pca_152_0.15	comp740462_c0_seq1_Sample11	Lny_29350_4.29	Mco_1_15.38	Afu003935	AI02G002884	AVU011815	XP_005102354.2	BGLB001538	Echl_11846	maker-scaffold875_size333899-augustus-gene-0.93-mRNA-1	CsqKR_Scaf5_21.19	*	scaffold_36470.34	LotgiT118765	*
9226	Pca_152_2.28	comp99681_c0_seq1_Sample7	Lny_29350_2.21	Mco_1_18.69	Afu003021	*	AVU012862	XP_005105405.1	BGLB025843	Echl_06142	*	CsqKR_Scaf63_7.25	Sgl013435-mRNA1	scaffold_137.10	LotgiT232438	Halruf.T00003723.1
9227	Pca_152_4.49	*	Lny_29350_7.48	Mco_1_21.46	Afu003003	*	AVU013016	XP_012936279.1	BGLB035936	Echl_22363	maker-scaffold2_size1940454-augustus-gene-2.181-mRNA-1	CsqKR_Scaf35_0.25	Sgl023790-mRNA1	scaffold_526.25	LotgiT233260	Halruf.T00009286.1
9228	Pca_1521_0.4	comp451859_c0_seq1_Sample7	Lny_32864_0.47	Mco_24_17.36	*	AI09G011864	AVU004402	XP_005111764.1	BGLB010836	Echl_04089	maker-scaffold1230_size235653-augustus-gene-0.51-mRNA-1	CsqKR_Scaf37_8.3	Sgl003574-mRNA1	*	LotgiT151586	Halruf.T00013915.1
9231	Pca_156_3.59	comp114286_c0_seq1_Sample2	Lny_478_0.8	Mco_161_5.57	Afu017452	*	AVU015487	XP_012939876.1	BGLB004017	Echl_13931	maker-scaffold795_size360366-augustus-gene-0.84-mRNA-1	CsqKR_Scaf130_24.21	*	scaffold_500.5	LotgiT150571	Halruf.T00025778.1
9232	Pca_157_3.67	*	Lny_33919_0.41	Mco_66_14.5	Afu000903	AI01G000393	AVU000403	XP_012944845.1	BGLB032371	Echl_19688	snap_masked-scaffold_25_motu5-processed-gene-0.196-mRNA-1	*	Sgl006348-mRNA1	scaffold_372.12	LotgiT174874	Halruf.T00018760.1
9233	Pca_159_0.35	*	Lny_13251_1.19	Mco_527_50.42	Afu018388	AI23G023709	AVU023403	XP_012936978.1	BGLB001491	Echl_12752	maker-scaffold643_size478837-snap-gene-0.106-mRNA-1	*	Sgl011396-mRNA1	scaffold_176.19	LotgiT113097	Halruf.T00054657.1
9237	Pca_16_41.34	comp224747_c0_seq1_Sample7	*	Mco_37_5.50	Afu004601	*	AVU008796	XP_012934697.1	BGLB030887	Echl_03884	augustus_masked-scaffold119_size945509-processed-gene-0.43-mRNA-1	CsqKR_Scaf12_61.21	Sgl004970-mRNA1	scaffold_103.55	LotgiT229275	Halruf.T00017325.1
9238	Pca_16_44.19	*	Lny_27605_4.26	Mco_37_2.26	*	AI07G009272	AVU009260	XP_005092976.1	BGLB001981	Echl_20027	maker-scaffold337_size628556-snap-gene-0.146-mRNA-1	CsqKR_Scaf138_6.15	Sgl013028-mRNA1	scaffold_12056.17	LotgiT155477	Halruf.T00023025.1
9240	Pca_16_50.10	comp36_c0_seq1_Sample7	Lny_9653_1.31	Mco_48_2.33	Afu015769	*	AVU022609	XP_005111811.1	BGLB009566	Echl_02826	maker-scaffold500_size500700-augustus-gene-0.97-mRNA-1	CsqKR_Scaf247_3.21	Sgl017268-mRNA1	scaffold_446.2	LotgiT108334	*
9244	Pca_165_2.34	*	Lny_6640_0.36	Mco_525_4.27	Afu011790	AI11G013489	AVU003161	XP_012942311.1	BGLB024100	Echl_21645	maker-scaffold_126_motu5-snap-gene-0.118-mRNA-1	CsqKR_Scaf69_74.8	Sgl015923-mRNA1	scaffold_576.5	LotgiT103637	*
9245	Pca_165_3.65	comp100832_c0_seq1_Sample2	Lny_18501_0.35	Mco_525_6.67	Afu009688	AI06G007345	AVU015292	XP_005095682.1	BGLB036729	Echl_12077	*	*	Sgl023179-mRNA1	scaffold_523.3	LotgiT122096	Halruf.T00021286.1
9246	Pca_166_2.8	*	Lny_10582_2.13	Mco_46_92.56	Afu003655	AI02G001936	AVU003897	XP_012942018.1	BGLB016916	Echl_04920	*	CsqKR_Scaf35_27.12	Sgl013582-mRNA1	scaffold_816.110	LotgiT96643	Halruf.T00017351.1
9249	Pca_17_16.20	comp127550_c0_seq1_Sample8	Lny_3517_1.25	Mco_3_101.32	*	AI24G024562	AVU004819	XP_005091268.1	BGLB036425	Echl_24791	maker-scaffold1359_size221255-snap-gene-0.57-mRNA-1	CsqKR_Scaf27_8.24	Sgl008825-mRNA1	scaffold_330.39	*	Halruf.T00034169.1
9251	Pca_17_27.51	*	*	Mco_3_113.48	Afu012258	AI04G004894	AVU013877	XP_005093569.1	BGLB022384	Echl_08514	maker-scaffold1412_size314651-augustus-gene-0.61-mRNA-1	CsqKR_Scaf195_6.32	Sgl009502-mRNA1	scaffold_604.6	LotgiT203725	Halruf.T00018931.1
9252	Pca_17_27.65	*	Lny_3073_3.39	Mco_3_113.33	Afu012257	AI04G004893	*	XP_005093570.1	BGLB036813	Echl_14203	augustus_masked-scaffold1412_size314651-processed-gene-0.30-mRNA-1	CsqKR_Scaf195_6.25	Sgl009501-mRNA1	scaffold_604.5	LotgiT213986	Halruf.T00018930.1
9256	Pca_171_3.58	comp121895_c0_seq1_Sample11	Lny_10210_1.27	Mco_591_92.30	*	AI25G024625	*	XP_005098197.1	BGLB033837	Echl_14003	maker-scaffold227_size773120-snap-gene-0.186-mRNA-1	CsqKR_Scaf3_75.14	Sgl005096-mRNA1	scaffold_690.47	LotgiT152916	Halruf.T00034523.1
9257	Pca_173_1.40	*	Lny_33906_5.32	Mco_57_23.33	Afu009255	*	AVU014973	XP_012942102.1	BGLB001225	Echl_20716	maker-scaffold931_size316536-augustus-gene-0.60-mRNA-1	CsqKR_Scaf21_10.6	Sgl014446-mRNA1	scaffold_796.17.1	LotgiT88057	Halruf.T00031998.1
9258	Pca_173_3.56	*	Lny_33906_1.42	Mco_57_19.43	Afu009830	AI12G014092	AVU016069	XP_012943096.1	BGLB026540	Echl_23031	*	CsqKR_Scaf14_30.22	Sgl019406-mRNA1	scaffold_79.74	LotgiT239485	Halruf.T00029908.1
9260	Pca_176_0.36	*	Lny_2287_0.72	Mco_530_32.66	Afu008528	AI04G005094	AVU020541	XP_012938194.1	BGLB024826	Echl_01034	maker-scaffold1664_size155515-augustus-gene-0.34-mRNA-1	CsqKR_Scaf1_39.35	Sgl016967-mRNA1	*	LotgiT158354	Halruf.T00010359.1
9262	Pca_18_16.42	*	Lny_15042_1.56	Mco_623_9.74	Afu005665	AI19G021055	AVU016827	XP_005088900.1	BGLB026122	Echl_08897	maker-scaffold_43_motu2_3-augustus-gene-1.133-mRNA-1	CsqKR_Scaf3_16.27	Sgl028204-mRNA1	scaffold_56112.53.1	LotgiT229217	*
9264	Pca_18_18.22	*	Lny_10973_0.9	Mco_623_11.32	Afu006077	AI10G012776	AVU016719	XP_005090007.1	BGLB013350	Echl_06655	augustus_masked-scaffold1395_size202232-processed-gene-0.8-mRNA-1	CsqKR_Scaf157_9.48	Sgl014280-mRNA1	scaffold_90.39	*	Halruf.T00027912.1
9265	Pca_18_19.49	*	Lny_7496_2.33	Mco_623_13.76	Afu005759	AI10G012315	AVU017530	XP_012945084.1	BGLB020384	Echl_12505	maker-scaffold_206_motu5-snap-gene-0.82-mRNA-1	CsqKR_Scaf55_27.29	*	scaffold_387.29	LotgiT140020	Halruf.T00015012.1
9266	Pca_18_23.52	comp105811_c0_seq1_Sample11	Lny_14454_0.23	Mco_623_17.37	Afu006187	AI10G012894	AVU017061	XP_005109989.1	BGLB033074	Echl_24418	maker-scaffold2944_size20846-snap-gene-0.5-mRNA-1	*	Sgl010850-mRNA1	scaffold_9.2	*	Halruf.T00012878.1
9268	Pca_18_24.45	*	Lny_15050_0.35	Mco_623_20.20	Afu005486	AI10G012167	AVU016629	XP_012946130.1	BGLB010885	Echl_05626	maker-scaffold_113_motu5-augustus-gene-0.73-mRNA-1	CsqKR_Scaf90_22.8	Sgl020933-mRNA1	scaffold_536.13	*	Halruf.T00043561.1
9271	Pca_18_45.13	*	Lny_9202_1.22	Mco_623_47.10	Afu006347	AI10G012704	AVU016404	XP_005112035.1	BGLB002872	Echl_22890	maker-scaffold706_size703055-augustus-gene-0.135-mRNA-1	*	Sgl023933-mRNA1	scaffold_17.98	LotgiT236612	Halruf.T00038386.1
9272	Pca_18_49.36	*	Lny_3527_0.22	Mco_623_52.60	Afu006171	AI10G012872	AVU017006	XP_005096911.2	BGLB008104	Echl_22029	augustus_masked-scaffold1436_size193616-processed-gene-0.20-mRNA-1	*	Sgl019440-mRNA1	scaffold_839.47	LotgiT99982	Halruf.T00004046.1
9273	Pca_18_5.44	*	Lny_8704_0.35	Mco_23_1.40	Afu014780	AI06G008597	AVU021397	XP_012943812.1	BGLB035116	Echl_03673	snap_masked-scaffold883_size331928-processed-gene-0.56-mRNA-1	CsqKR_Scaf117_1.20	*	scaffold_235.268	LotgiT106793	Halruf.T00038357.1
9274	Pca_18_9.3	comp118295_c6_seq1_Sample2	*	Mco_569_0.10	Afu022765	*	AVU005906	XP_005102324.1	BGLB038345	Echl_16779	maker-scaffold_43_motu5-augustus-gene-0.104-mRNA-1	CsqKR_Scaf3_69.21	Sgl026056-mRNA1	scaffold_309.22	LotgiT210400	Halruf.T00023622.1
9276	Pca_183_0.24	*	Lny_29827_4.61	Mco_17_13.43	Afu007139	*	AVU025866	XP_005088833.1	BGLB012080	Echl_05991	augustus_masked-scaffold1192_size243715-processed-gene-0.13-mRNA-1	CsqKR_Scaf19_31.37	Sgl009276-mRNA1	scaffold_249.6	LotgiT196232	Halruf.T00029992.1
9277	Pca_184_2.38	*	Lny_14679_1.15	Mco_581_64.61	Afu014595	AI20G021724	AVU022077	XP_005100086.1	BGLB015980	Echl_10495	*	CsqKR_Scaf41_35.5	Sgl008006-mRNA1	scaffold_633.118.1	LotgiT157083	Halruf.T00007410.1
9278	Pca_185_1.68	*	Lny_17807_4.47	Mco_583_0.68	*	AI09G011138	AVU005553	XP_012938348.1	BGLB002391	Echl_01589	maker-scaffold906_size324794-snap-gene-0.76-mRNA-1	CsqKR_Scaf30_1.23	Sgl005015-mRNA1	scaffold_258.64	LotgiT130545	Halruf.T00024106.1
9280	Pca_189_1.71	*	Lny_16601_3.49	Mco_179_10.149	Afu007511	*	AVU018061	XP_005095836.1	BGLB002581	Echl_04224	maker-scaffold1250_size231193-augustus-gene-0.50-mRNA-1	CsqKR_Scaf133_13.15	Sgl016728-mRNA1	scaffold_821.42_evm.model.scaffold_821.45	LotgiT206376	Halruf.T00016087.1
9284	Pca_19_5.60	comp112667_c0_seq1_Sample7	*	Mco_574_3.45	*	AI19G021022	AVU009947	XP_005100784.1	BGLB033293	Echl_19908	maker-scaffold106_size968164-snap-gene-0.237-mRNA-1	CsqKR_Scaf53_10.27	Sgl014028-mRNA1	scaffold_486.7	LotgiT203458	Halruf.T00051155.1
9288	Pca_196_0.37	*	Lny_12106_0.36	Mco_657_82.52	Afu009093	AI21G021962	AVU020551	XP_005099755.1	BGLB039713	Echl_13275	*	CsqKR_Scaf52_10.8	Sgl016469-mRNA1	scaffold_372.3	LotgiT132375	Halruf.T00010168.1
9289	Pca_2_103.43	comp104408_c0_seq1_Sample1	Lny_21205_2.51	Mco_85_17.37	*	AI03G003373	AVU019150	XP_012937203.1	BGLB011665	Echl_20579	augustus_masked-scaffold491_size506591-processed-gene-0.31-mRNA-1	CsqKR_Scaf7_6.16	Sgl007699-mRNA1	*	LotgiT219437	Halruf.T00015318.1
9290	Pca_2_105.22	*	Lny_6634_0.72	Mco_85_19.49	Afu014912	*	AVU022301	XP_005108808.1	BGLB003032	Echl_23445	maker-scaffold11_size1505603-augustus-gene-2.94-mRNA-1	CsqKR_Scaf162_4.11	Sgl001205-mRNA1	scaffold_95.55	LotgiT234507	Halruf.T00014775.1
9291	Pca_2_108.41	*	Lny_25823_7.88	Mco_85_21.19	Afu014518	AI20G021570	AVU021453	XP_005091176.1	BGLB027948	Echl_03372	maker-scaffold1586_size167858-snap-gene-0.35-mRNA-1	CsqKR_Scaf431_2.22	Sgl010482-mRNA1	*	LotgiT100771	Halruf.T00019916.1
9292	Pca_2_11.34	*	Lny_12089_3.102	Mco_581_90.60	Afu014543	AI20G021588	AVU021316	XP_005100077.1	BGLB033478	Echl_08281	maker-scaffold1853_size269899-augustus-gene-0.57-mRNA-1	CsqKR_Scaf65_7.27	Sgl007016-mRNA1	scaffold_208.53	*	Halruf.T00014282.1
9294	Pca_2_16.34	comp71870_c0_seq1_Sample7	Lny_22493_0.29	Mco_581_97.50	Afu014965	AI20G021247	*	XP_012941649.1	BGLB037050	Echl_00254	maker-scaffold_125_motu5-augustus-gene-1.141-mRNA-1	CsqKR_Scaf41_0.22	*	scaffold_675.6	LotgiT228614	Halruf.T00024349.1
9296	Pca_2_25.30	*	Lny_10577_1.23	Mco_581_109.52	Afu021896	*	AVU029762	XP_005100081.1	BGLB032875	Echl_14973	maker-scaffold1853_size269899-augustus-gene-0.55-mRNA-1	CsqKR_Scaf144_6.33	Sgl008150-mRNA1	scaffold_74423.33	LotgiT104796	Halruf.T00023830.1
9302	Pca_2_41.35	comp92428_c0_seq1_Sample7	Lny_2010_1.58	Mco_581_130.21	Afu022196	AI20G021363	AVU021385	XP_005111038.1	BGLB007444	Echl_11304	maker-scaffold466_size520639-snap-gene-0.122-mRNA-1	CsqKR_Scaf75_4.7	Sgl001155-mRNA1	scaffold_773.43	*	*
9303	Pca_2_46.26	*	Lny_22491_1.24	Mco_581_135.22	Afu022315	AI20G021180	AVU022102	XP_012941886.1	BGLB016499	Echl_24533	*	CsqKR_Scaf261_11.13	Sgl001070-mRNA1	scaffold_235.119	LotgiT138579	Halruf.T00007448.1
9307	Pca_2_68.13	*	Lny_3101_0.15	Mco_429_6.54	Afu014820	AI20G021420	AVU021800	XP_012945620.1	BGLB022795	Echl_17067	maker-scaffold37_size1256162-augustus-gene-0.64-mRNA-1	CsqKR_Scaf75_5.16	*	scaffold_615.41	LotgiT157336	Halruf.T00022066.1
9308	Pca_2_72.25	*	Lny_12088_2.15	Mco_429_0.15	Afu014682	AI06G008502	AVU022094	XP_005090782.1	BGLB003995	Echl_11607	maker-scaffold_39_motu5-snap-gene-1.161-mRNA-1	CsqKR_Scaf431_1.10	Sgl009577-mRNA1	scaffold_314.6	LotgiT153167	*
9309	Pca_2_75.29	comp127451_c0_seq1_Sample8	Lny_12088_5.29	Mco_612_3.43	*	AI06G008507	AVU021440	XP_005107916.1	*	Echl_12156	maker-scaffold1220_size345856-augustus-gene-0.70-mRNA-1	CsqKR_Scaf53_13.57	Sgl007207-mRNA1	scaffold_235.266	LotgiT163798	Halruf.T00008453.1
9310	Pca_2_86.36	*	Lny_20242_0.20	Mco_612_17.45	Afu014900	AI20G021338	AVU022093	XP_005101087.2	BGLB033864	Echl_05956	maker-scaffold_39_motu5-augustus-gene-1.145-mRNA-1	CsqKR_Scaf162_8.12	Sgl022071-mRNA1	scaffold_347.61.1	*	Halruf.T00007151.1
9311	Pca_2_94.39	*	Lny_26288_0.19	Mco_85_6.30	Afu022093	AI18G019945	AVU029730	XP_012940918.1	BGLB020292	Echl_05923	snap_masked-scaffold289_size806709-processed-gene-0.117-mRNA-1	CsqKR_Scaf261_9.24	Sgl000933-mRNA1	scaffold_208.24	*	Halruf.T00041349.1
9315	Pca_20_15.81	*	Lny_3840_1.43	Mco_537_5.36	Afu018530	AI22G022967	AVU024508	XP_012940981.1	BGLB021781	Echl_10325	maker-scaffold2019_size106687-augustus-gene-0.18-mRNA-1	CsqKR_Scaf45_7.15	Sgl016163-mRNA1	scaffold_775.80	*	Halruf.T00001814.1
9321	Pca_20_39.31	comp100174_c0_seq1_Sample11	Lny_8692_5.31	*	Afu018814	AI03G003771	*	XP_005097758.1	BGLB006592	Echl_08225	maker-scaffold_17_motu5-snap-gene-2.131-mRNA-1	CsqKR_Scaf41_29.13	Sgl002842-mRNA1	scaffold_448.47	LotgiT233189	Halruf.T00035194.1
9322	Pca_20_43.53	comp67201_c0_seq1_Sample3	Lny_7494_0.33	Mco_528_16.51	Afu007554	AI08G010771	AVU018949	XP_005112900.2	BGLB002460	Echl_05324	*	CsqKR_Scaf65_29.14	Sgl015571-mRNA1	scaffold_801.31	LotgiT126569	*
9324	Pca_20_48.99	*	Lny_30260_0.27	Mco_528_21.72	Afu018859	AI22G022674	AVU024916	XP_012941844.1	*	Echl_08062	maker-scaffold1872_size125574-augustus-gene-0.28-mRNA-1	CsqKR_Scaf264_5.14	Sgl005471-mRNA1	scaffold_61539.37	LotgiT162447	Halruf.T00010561.1
9325	Pca_20_8.96	*	Lny_11774_1.117	Mco_594_6.92	*	AI22G022976	AVU024376	XP_012944000.1	BGLB035582	Echl_08346	maker-scaffold232_size759993-snap-gene-0.179-mRNA-1	CsqKR_Scaf45_11.40	Sgl001348-mRNA1	scaffold_424.48.1	LotgiT152422	Halruf.T00007056.1
9328	Pca_209_0.70	comp105582_c0_seq1_Sample2	Lny_6636_1.36	Mco_623_54.59	Afu006315	AI10G012084	AVU016995	XP_005099543.1	BGLB034018	Echl_07246	*	CsqKR_Scaf55_20.8	Sgl019261-mRNA1	scaffold_21031.12	LotgiT183804	*
9329	Pca_21_10.60	*	Lny_25845_0.40	Mco_46_22.13	Afu016192	AI06G008475	AVU002250	XP_012934913.1	BGLB021713	Echl_03291	maker-scaffold_3_motu5-snap-gene-0.192-mRNA-1	CsqKR_Scaf63_10.19	*	scaffold_144.2	LotgiT232459	Halruf.T00006135.1
9330	Pca_21_16.38	*	Lny_20789_1.22	Mco_46_31.48	Afu003228	AI02G002513	AVU011866	XP_005097905.1	BGLB003296	Echl_21453	maker-scaffold988_size299022-augustus-gene-0.56-mRNA-1	CsqKR_Scaf5_6.19	Sgl013586-mRNA1	scaffold_12650.55	LotgiT217193	*
9333	Pca_21_19.14	*	Lny_921_0.98	Mco_46_27.28	Afu016522	AI06G007730	AVU003411	XP_005094546.1	BGLB030951	Echl_01736	maker-scaffold_50_motu2_3-snap-gene-0.188-mRNA-1	CsqKR_Scaf5_28.20	Sgl008465-mRNA1	scaffold_64.91	LotgiT169202	*
9334	Pca_21_21.35	*	Lny_17806_2.66	Mco_46_25.87	Afu016124	AI06G008176	AVU003311	XP_005097019.2	BGLB032337	Echl_20532	*	CsqKR_Scaf3_21.29	Sgl020133-mRNA1	scaffold_15.20	LotgiT166823	Halruf.T00003801.1
9340	Pca_21_6.52	comp48953_c0_seq1_Sample7	Lny_27606_1.35	Mco_46_43.72	Afu003388	*	AVU012660	XP_012936281.1	BGLB022409	Echl_19932	maker-scaffold78_size1630068-augustus-gene-2.140-mRNA-1	CsqKR_Scaf3_68.16	*	scaffold_192.55	LotgiT159839	Halruf.T00015269.1
9342	Pca_21_9.38	comp93799_c0_seq1_Sample7	Lny_30250_1.46	Mco_46_39.55	Afu013221	AI14G016721	AVU011212	XP_012941683.1	BGLB038657	Echl_04802	*	CsqKR_Scaf64_6.49	Sgl005973-mRNA1	*	LotgiT173015	Halruf.T00021184.1
9344	Pca_214_0.86	*	Lny_14677_1.17	Mco_151_1.35	Afu008597	AI21G022346	AVU020186	XP_012941905.1	BGLB002959	Echl_05794	augustus_masked-scaffold73_size1086355-processed-gene-0.24-mRNA-1	CsqKR_Scaf1_32.25	Sgl020754-mRNA1	scaffold_333.32.1	LotgiT125424	*
9347	Pca_22_17.50	comp78341_c0_seq1_Sample3	*	Mco_25_34.46	Afu015881	AI15G017619	AVU022889	XP_005108736.2	BGLB008262	Echl_07609	maker-scaffold57_size1150148-augustus-gene-1.116-mRNA-1	CsqKR_Scaf10_12.12	Sgl013735-mRNA1	scaffold_682.30	LotgiT130408	*
9352	Pca_23_19.17	*	Lny_3075_2.28	Mco_145_6.26	Afu015480	AI15G017101	AVU022755	XP_005108393.1	BGLB028350	Echl_07618	*	CsqKR_Scaf361_7.27	Sgl000212-mRNA1	scaffold_500.7	LotgiT130384	Halruf.T00006312.1
9354	Pca_23_37.9	comp106644_c0_seq1_Sample2	Lny_30255_0.68	Mco_77_11.12	Afu021843	AI01G000729	AVU027126	XP_005108432.1	*	*	maker-scaffold1063_size275978-augustus-gene-0.48-mRNA-1	CsqKR_Scaf43_43.30	Sgl005085-mRNA1	scaffold_235.520	LotgiT218281	Halruf.T00008713.1
9356	Pca_23_39.30	*	Lny_29835_1.22	Mco_77_8.6	Afu017341	*	AVU015128	XP_012945749.1	BGLB016478	Echl_14249	maker-scaffold416_size551467-snap-gene-0.98-mRNA-1	CsqKR_Scaf112_0.23	Sgl005079-mRNA1	scaffold_192.90	LotgiT121665	Halruf.T00032632.1
9361	Pca_24_39.21	*	Lny_32025_1.31	Mco_628_80.41	Afu012406	AI04G005682	AVU013506	XP_005110707.1	BGLB003079	Echl_00246	maker-scaffold107_size967136-augustus-gene-0.180-mRNA-1	CsqKR_Scaf138_9.23	Sgl017062-mRNA1	scaffold_30.19	LotgiT222708	*
9364	Pca_25_17.54	comp11688_c0_seq1_Sample7	Lny_8021_1.74	Mco_560_3.75	Afu000911	*	AVU001808	XP_005094092.2	BGLB039569	Echl_23935	*	CsqKR_Scaf43_3.29	Sgl018796-mRNA1	scaffold_13106.13	LotgiT232832	Halruf.T00042137.1
9366	Pca_25_3.14	*	Lny_15459_0.58	Mco_560_46.44	Afu001397	AI01G000981	AVU001254	XP_005097820.1	BGLB009598	Echl_02773	maker-scaffold2483_size56345-augustus-gene-0.13-mRNA-1	CsqKR_Scaf31_9.14	Sgl012328-mRNA1	scaffold_590.52	LotgiT220780	*
9371	Pca_26_3.24	*	Lny_26634_3.12	Mco_169_1.36	Afu021173	AI09G010927	AVU026154	XP_005112957.1	BGLB030941	Echl_19077	maker-scaffold448_size574041-augustus-gene-0.126-mRNA-1	CsqKR_Scaf89_10.19	Sgl005090-mRNA1	*	LotgiT230487	Halruf.T00003130.1
9372	Pca_26_32.68	*	*	Mco_3_175.25	Afu012116	AI04G004684	AVU013814	XP_005102629.2	BGLB016546	Echl_13061	maker-scaffold1645_size323863-augustus-gene-0.70-mRNA-1	CsqKR_Scaf127_6.26	Sgl005290-mRNA1	scaffold_682.81	LotgiT142327	Halruf.T00000187.1
9376	Pca_27_11.47	*	Lny_24824_2.57	Mco_54_8.43	Afu010780	AI09G011350	AVU004830	XP_005100786.1	BGLB037358	Echl_04108	*	CsqKR_Scaf118_2.32	Sgl018122-mRNA1	scaffold_801.70	LotgiT237031	Halruf.T00002304.1
9378	Pca_27_18.41	comp68803_c0_seq1_Sample7	Lny_31627_7.60	Mco_19_31.56	Afu018686	*	AVU024262	XP_005110724.1	*	Echl_15675	maker-scaffold_13_motu2_3-augustus-gene-0.47-mRNA-1	CsqKR_Scaf423_0.65	Sgl017281-mRNA1	scaffold_397.9	LotgiT237600	Halruf.T00033993.1
9381	Pca_27_32.42	*	Lny_22903_0.47	Mco_582_2.58	Afu018537	AI22G022937	AVU024339	XP_012941746.1	BGLB002662	Echl_22082	augustus_masked-scaffold15_size1447845-processed-gene-1.89-mRNA-1	CsqKR_Scaf65_15.21	Sgl002757-mRNA1	scaffold_43.26.1	LotgiT189226	*
9382	Pca_27_34.42	comp112597_c0_seq1_Sample1	Lny_29357_1.105	Mco_582_4.51	Afu007660	AI08G010568	AVU018340	XP_005101830.1	BGLB039424	Echl_06335	maker-scaffold_129_motu5-augustus-gene-0.177-mRNA-1	*	Sgl014395-mRNA1	scaffold_256.18.1	LotgiT233056	*
9383	Pca_272_0.7	*	Lny_26972_1.90	Mco_3_36.44	Afu012602	*	AVU013370	XP_005093563.2	BGLB038573	Echl_18639	maker-scaffold313_size845213-snap-gene-0.183-mRNA-1	CsqKR_Scaf27_4.5	Sgl000515-mRNA1	scaffold_255.6	LotgiT236816	Halruf.T00013491.1
9385	Pca_28_13.34	*	Lny_12104_0.23	Mco_611_21.64	Afu002258	AI05G005998	AVU007364	*	BGLB023920	Echl_00440	maker-scaffold_65_motu5-augustus-gene-1.153-mRNA-1	CsqKR_Scaf36_48.32	Sgl014520-mRNA1	scaffold_460.9	LotgiT235285	Halruf.T00023152.1
9386	Pca_28_13.42	comp2273_c0_seq1_Sample7	Lny_10583_1.88	Mco_637_5.42	Afu021663	AI03G004097	AVU027295	XP_012938615.1	BGLB025761	Echl_09957	*	CsqKR_Scaf143_4.11	*	scaffold_245.39	LotgiT212296	Halruf.T00003132.1
9387	Pca_28_19.36	*	Lny_24439_0.48	Mco_611_17.53	Afu002559	AI09G011567	AVU007232	XP_005092358.1	BGLB019899	Echl_03478	maker-scaffold_10_motu5-augustus-gene-1.160-mRNA-1	CsqKR_Scaf36_37.16	Sgl001807-mRNA1	scaffold_11963.28	LotgiT203928	*
9397	Pca_28_6.55	*	Lny_17435_0.58	Mco_646_4.63	Afu002683	AI05G007120	AVU007047	XP_005089636.1	BGLB011977	Echl_00960	maker-scaffold613_size560364-augustus-gene-0.125-mRNA-1	CsqKR_Scaf6_7.10	Sgl007287-mRNA1	scaffold_107.27	LotgiT102489	*
9398	Pca_286_0.3	*	Lny_23854_4.41	Mco_3_119.30	Afu012330	*	AVU004860	XP_005110701.1	BGLB008833	Echl_06207	augustus_masked-scaffold_182_motu5-processed-gene-0.66-mRNA-1	CsqKR_Scaf61_36.17	Sgl000410-mRNA1	scaffold_80.39	LotgiT136885	Halruf.T00033697.1
9400	Pca_29_15.53	comp116049_c0_seq1_Sample11	Lny_14060_4.75	Mco_33_41.65	Afu004949	*	AVU009503	XP_012934728.1	BGLB037187	Echl_14472	*	CsqKR_Scaf287_2.33	Sgl000585-mRNA1	scaffold_103.63	LotgiT203165	Halruf.T00006352.1
9402	Pca_29_24.45	*	Lny_14682_0.36	Mco_33_30.44	Afu020720	AI30G027802	*	XP_005096310.2	BGLB039936	Echl_19050	maker-scaffold_144_motu5-snap-gene-1.110-mRNA-1	CsqKR_Scaf193_7.17	Sgl011005-mRNA1	scaffold_802.21	LotgiT140660	Halruf.T00026435.1
9403	Pca_29_27.29	*	Lny_1699_1.16	Mco_33_26.32	Afu014247	AI03G003703	AVU019775	XP_005103635.1	BGLB003797	Echl_04590	maker-scaffold_26_motu5-augustus-gene-0.177-mRNA-1	CsqKR_Scaf193_12.38	*	scaffold_591.14	LotgiT227129	Halruf.T00032147.1
9407	Pca_29_6.34	*	Lny_17424_3.12	Mco_33_52.18	Afu005204	AI07G008732	AVU009180	XP_012936183.1	BGLB033602	Echl_16636	maker-scaffold320_size643971-snap-gene-0.103-mRNA-1	*	Sgl006807-mRNA1	scaffold_190.14	LotgiT131152	Halruf.T00029481.1
9408	Pca_3_31.24	*	Lny_24826_2.66	Mco_657_42.72	Afu009162	AI21G022044	AVU020231	XP_012935251.1	BGLB036380	Echl_10840	maker-scaffold62_size1128818-snap-gene-1.149-mRNA-1	CsqKR_Scaf186_3.6	Sgl003102-mRNA1	scaffold_76203.4	LotgiT114451	*
9409	Pca_3_35.31	*	Lny_28875_3.52	Mco_657_37.44	Afu016867	AI17G018768	AVU027929	XP_005108662.1	BGLB022490	Echl_15776	maker-scaffold_36_motu2_3-augustus-gene-0.98-mRNA-1	CsqKR_Scaf175_8.21	*	scaffold_342.21	LotgiT124295	Halruf.T00010378.1
9410	Pca_3_36.28	*	Lny_28875_4.29	Mco_657_35.33	Afu008361	AI04G005266	AVU020185	XP_012941924.1	BGLB000787	Echl_11427	maker-scaffold147_size1464405-augustus-gene-1.207-mRNA-1	CsqKR_Scaf1_41.32	*	scaffold_499.13	LotgiT124274	Halruf.T00003662.1
9413	Pca_3_45.29	*	Lny_22013_8.35	Mco_657_19.16	Afu008953	AI21G022521	AVU020717	XP_005092264.1	BGLB012025	Echl_14826	maker-scaffold1433_size193918-augustus-gene-0.41-mRNA-1	CsqKR_Scaf175_29.12	*	scaffold_46419.18	LotgiT125374	Halruf.T00000952.1
9414	Pca_3_49.35	comp127869_c0_seq1_Sample8	Lny_29352_3.53	Mco_657_14.49	Afu008418	AI04G005196	AVU020760	*	BGLB005432	Echl_04706	maker-scaffold328_size636148-snap-gene-0.153-mRNA-1	CsqKR_Scaf1_16.16	Sgl017749-mRNA1	scaffold_662.7	LotgiT113446	*
9416	Pca_3_51.44	*	Lny_29352_1.17	Mco_657_12.32	Afu017078	AI17G019269	AVU028099	XP_005105416.1	BGLB031272	Echl_17681	maker-scaffold287_size688677-snap-gene-0.135-mRNA-1	*	Sgl027029-mRNA1	scaffold_384.105	LotgiT56403	Halruf.T00042526.1
9418	Pca_3_53.31	*	Lny_4229_1.68	Mco_657_10.27	Afu008704	AI21G022310	AVU020505	XP_005106666.1	*	Echl_18444	maker-scaffold_28_motu2_3-snap-gene-0.119-mRNA-1	CsqKR_Scaf8_31.38	Sgl017885-mRNA1	scaffold_497.51	LotgiT192392	Halruf.T00040266.1
9419	Pca_3_6.25	comp110353_c0_seq1_Sample2	Lny_15454_4.38	Mco_657_66.28	Afu003359	AI02G002382	AVU012836	XP_005107502.1	BGLB030480	*	maker-scaffold_51_motu2_3-snap-gene-0.192-mRNA-1	*	Sgl011350-mRNA1	scaffold_831.75	LotgiT228731	Halruf.T00022350.1
9421	Pca_3_69.30	comp477258_c0_seq1_Sample11	Lny_3834_3.25	Mco_656_16.38	Afu008453	*	AVU020288	XP_012936105.1	BGLB020686	*	maker-scaffold797_size359622-snap-gene-0.91-mRNA-1	CsqKR_Scaf52_8.8	Sgl020687-mRNA1	scaffold_662.17.1	LotgiT174945	Halruf.T00045926.1
9423	Pca_3_75.32	*	Lny_14458_0.10	Mco_560_126.33	Afu019539	AI14G016127	AVU011259	XP_005109166.1	BGLB012007	Echl_05201	maker-scaffold1967_size112274-augustus-gene-0.26-mRNA-1	CsqKR_Scaf192_6.25	Sgl020682-mRNA1	scaffold_50036.7	LotgiT201929	*
9424	Pca_3_76.9	comp74352_c1_seq1_Sample2	Lny_17027_10.30	Mco_560_127.26	Afu019673	AI14G016450	AVU010995	*	BGLB017472	Echl_23080	maker-scaffold432_size555311-snap-gene-0.114-mRNA-1	CsqKR_Scaf165_18.10	Sgl003872-mRNA1	scaffold_16.164	LotgiT134181	*
9426	Pca_3_81.45	*	Lny_17027_5.35	Mco_9_11.64	Afu019759	AI14G016074	AVU011568	XP_005112780.1	*	Echl_01492	maker-scaffold648_size693944-augustus-gene-0.141-mRNA-1	CsqKR_Scaf165_16.30	Sgl010214-mRNA1	scaffold_21.41	LotgiT214850	Halruf.T00042078.1
9429	Pca_30_10.43	comp118867_c0_seq1_Sample2	Lny_6193_0.31	Mco_3_204.34	Afu012481	AI04G029018	AVU005367	XP_005093290.1	BGLB038650	Echl_00207	maker-scaffold1645_size323863-snap-gene-0.77-mRNA-1	*	Sgl024028-mRNA1	scaffold_788.51	*	Halruf.T00036121.1
9430	Pca_30_12.16	comp112137_c2_seq1_Sample2	Lny_16598_9.54	Mco_3_56.39	Afu012763	AI04G005969	AVU014300	XP_005109887.2	BGLB033445	Echl_00204	maker-scaffold_35_motu5-augustus-gene-0.117-mRNA-1	*	Sgl014350-mRNA1	scaffold_682.54	*	Halruf.T00038109.1
9433	Pca_30_31.38	comp31028_c0_seq1_Sample7	Lny_9650_2.17	Mco_540_31.42	Afu022435	AI28G026654	AVU017547	XP_005103331.1	BGLB039721	Echl_18134	*	CsqKR_Scaf55_5.1	*	scaffold_14732.4	LotgiT106731	Halruf.T00016276.1
9434	Pca_30_38.51	comp105322_c0_seq1_Sample7	Lny_2272_5.39	Mco_540_39.17	*	*	AVU016848	XP_005099558.1	BGLB012902	Echl_07247	snap_masked-scaffold1353_size210865-processed-gene-0.23-mRNA-1	CsqKR_Scaf55_20.30	Sgl025812-mRNA1	scaffold_18318.13	LotgiT74050	Halruf.T00038756.1
9438	Pca_32_28.28	comp124865_c2_seq1_Sample8	Lny_15761_0.18	Mco_623_70.42	Afu005402	AI10G012195	AVU017405	XP_012944463.1	BGLB029432	Echl_09398	maker-scaffold_69_motu2_3-augustus-gene-0.30-mRNA-1	*	Sgl025129-mRNA1	scaffold_521.3	LotgiT210692	*
9439	Pca_32_33.17	*	Lny_32028_2.18	Mco_623_64.24	Afu022450	AI28G026672	AVU005773	XP_012937244.1	BGLB004209	Echl_09577	maker-scaffold299_size673831-augustus-gene-0.133-mRNA-1	*	Sgl022688-mRNA1	scaffold_500.201	LotgiT229359	Halruf.T00014139.1
9441	Pca_32_4.56	*	Lny_9651_3.89	Mco_555_4.18	*	AI11G013866	AVU003271	XP_005112671.2	BGLB032434	Echl_03084	snap_masked-scaffold427_size545033-processed-gene-0.92-mRNA-1	CsqKR_Scaf69_79.16	Sgl018142-mRNA1	scaffold_194.42	LotgiT72099	Halruf.T00027518.1
9442	Pca_32_5.25	*	Lny_9651_1.96	Mco_555_2.56	Afu007928	AI08G009998	AVU018752	XP_005109695.1	BGLB011582	Echl_13250	*	CsqKR_Scaf1_49.32	Sgl008785-mRNA1	scaffold_517.21	LotgiT208727	Halruf.T00012573.1
9443	Pca_32_5.30	comp105563_c0_seq1_Sample1	Lny_9651_1.51	Mco_555_1.82	Afu011338	AI11G013782	AVU003909	XP_005111927.1	BGLB008142	Echl_22176	snap_masked-scaffold1608_size163822-processed-gene-0.20-mRNA-1	CsqKR_Scaf1_54.39	*	scaffold_17.145	LotgiT180040	*
9444	Pca_3255_13.27	comp107695_c1_seq1_Sample2	Lny_33910_0.52	Mco_575_34.29	Afu013082	*	AVU010244	XP_005090952.1	BGLB010220	Echl_06018	maker-scaffold25_size1528408-augustus-gene-2.139-mRNA-1	CsqKR_Scaf97_3.47	*	scaffold_240.10	LotgiT180428	Halruf.T00025747.1
9446	Pca_3257_0.29	comp43647_c0_seq1_Sample1	Lny_29829_0.34	Mco_591_49.36	Afu013687	AI03G004160	AVU019721	XP_005103891.1	BGLB006714	Echl_09106	augustus_masked-scaffold_83_motu5-processed-gene-0.47-mRNA-1	CsqKR_Scaf14_35.32	*	*	LotgiT208933	Halruf.T00012843.1
9449	Pca_33_17.42	*	Lny_22915_0.24	Mco_134_30.72	Afu020883	AI24G024239	AVU026807	XP_005090139.1	BGLB025836	Echl_13072	maker-scaffold_21_motu5-augustus-gene-0.121-mRNA-1	CsqKR_Scaf102_9.19	Sgl003686-mRNA1	scaffold_17.32	*	Halruf.T00024450.1
9451	Pca_33_19.25	*	Lny_924_0.56	Mco_134_27.28	Afu006161	AI10G012855	*	XP_012945778.1	BGLB013908	Echl_02351	augustus_masked-scaffold_37_motu2_3-processed-gene-3.32-mRNA-1	CsqKR_Scaf102_7.26	Sgl006412-mRNA1	scaffold_156.16	LotgiT218616	Halruf.T00031910.1
9452	Pca_33_20.39	comp94229_c0_seq1_Sample7	Lny_924_0.40	Mco_134_26.29	Afu021188	AI09G010912	AVU026200	XP_012943985.1	BGLB012979	Echl_02535	maker-scaffold_128_motu5-augustus-gene-0.78-mRNA-1	*	Sgl012125-mRNA1	scaffold_827.35	*	Halruf.T00050197.1
9455	Pca_34_20.30	*	Lny_20233_0.21	Mco_3_208.40	Afu012609	AI04G005804	AVU014368	XP_012940028.1	BGLB013833	Echl_06261	*	CsqKR_Scaf307_7.1	Sgl009486-mRNA1	scaffold_122.2	LotgiT178394	Halruf.T00000297.1
9456	Pca_34_22.20	comp84461_c0_seq1_Sample12	Lny_18173_2.56	Mco_3_54.44	Afu012358	*	AVU013605	XP_005104194.1	BGLB005122	Echl_00202	maker-scaffold119_size945509-augustus-gene-0.194-mRNA-1	*	Sgl018042-mRNA1	scaffold_500.133	LotgiT134083	Halruf.T00007941.1
9458	Pca_34_4.22	comp50318_c0_seq1_Sample7	Lny_22018_1.57	Mco_1_215.31	Afu003108	*	AVU012518	*	BGLB003626	Echl_01131	maker-scaffold_202_motu5-augustus-gene-0.86-mRNA-1	CsqKR_Scaf460_5.21	Sgl013542-mRNA1	scaffold_730.9.1	LotgiT232604	Halruf.T00028572.1
9459	Pca_34_7.32	comp112757_c0_seq1_Sample7	Lny_26269_1.17	Mco_1_211.25	Afu003680	AI02G001911	AVU012629	XP_005112906.2	BGLB005973	Echl_23846	maker-scaffold_98_motu5-augustus-gene-0.110-mRNA-1	*	*	scaffold_15.4	LotgiT91873	Halruf.T00022675.1
9460	Pca_34_8.28	*	Lny_26269_1.18	Mco_1_210.41	Afu003351	AI02G002389	AVU013117	XP_005099250.1	BGLB016950	Echl_16627	maker-scaffold2_size1940454-augustus-gene-2.192-mRNA-1	CsqKR_Scaf35_13.19	Sgl013485-mRNA1	scaffold_632.24_evm.model.scaffold_632.25	LotgiT192362	*
9462	Pca_35_15.37	comp59145_c0_seq1_Sample12	Lny_28877_2.51	Mco_19_4.54	*	AI08G010779	AVU017865	XP_012934653.1	*	Echl_01182	maker-scaffold_65_motu5-augustus-gene-0.66-mRNA-1	CsqKR_Scaf5_28.23	Sgl010116-mRNA1	scaffold_77797.25	LotgiT178435	Halruf.T00033988.1
9463	Pca_35_15.44	*	Lny_28877_2.32	Mco_19_4.53	Afu007527	AI08G010792	AVU018786	XP_012942136.1	BGLB002699	Echl_10944	maker-scaffold691_size403918-augustus-gene-0.90-mRNA-1	*	Sgl010114-mRNA1	scaffold_77797.23	LotgiT189186	Halruf.T00033986.1
9464	Pca_35_18.21	comp91559_c0_seq1_Sample7	Lny_17041_0.64	Mco_19_7.57	*	*	AVU018060	XP_012939180.1	BGLB002484	Echl_13352	snap_masked-scaffold_75_motu5-processed-gene-0.70-mRNA-1	CsqKR_Scaf65_18.25	Sgl001310-mRNA1	scaffold_205.20	LotgiT157854	Halruf.T00055315.1
9466	Pca_35_27.46	comp71935_c0_seq1_Sample12	Lny_28385_1.63	Mco_19_17.63	Afu018609	AI22G023248	AVU024453	XP_005099239.1	BGLB036751	Echl_09197	*	*	Sgl000066-mRNA1	scaffold_77797.47	LotgiT227949	Halruf.T00022200.1
9467	Pca_35_28.36	*	Lny_32519_0.50	Mco_19_18.65	Afu007569	AI08G010746	*	XP_005099926.1	BGLB006886	Echl_00133	maker-scaffold18_size1426845-augustus-gene-1.207-mRNA-1	CsqKR_Scaf162_2.26	Sgl000642-mRNA1	scaffold_9533.11	LotgiT181127	Halruf.T00022187.1
9471	Pca_36_20.22	*	Lny_1_6.51	Mco_1_74.54	Afu004106	AI02G002990	AVU012390	XP_005096380.1	BGLB028927	Echl_21895	maker-scaffold52_size1154890-augustus-gene-0.105-mRNA-1	*	Sgl008500-mRNA1	scaffold_775.44	LotgiT212450	Halruf.T00002070.1
9473	Pca_36_31.45	comp56998_c0_seq1_Sample10	Lny_4_3.57	Mco_1_61.45	Afu003667	AI02G028860	AVU013075	XP_005099827.1	BGLB019859	Echl_07104	maker-scaffold29_size1347381-augustus-gene-0.87-mRNA-1	CsqKR_Scaf151_0.12	*	scaffold_83944.2	LotgiT233722	*
9475	Pca_36_34.35	*	Lny_2733_0.33	Mco_1_57.63	Afu016170	AI06G008134	AVU031800	*	BGLB029597	Echl_01298	maker-scaffold860_size337035-augustus-gene-0.63-mRNA-1	CsqKR_Scaf3_21.26	Sgl013277-mRNA1	scaffold_783.203	LotgiT159075	Halruf.T00046981.1
9476	Pca_36_34.55	*	Lny_14697_0.20	Mco_1_57.59	Afu003945	AI02G028854	AVU012947	XP_005100953.1	BGLB001555	Echl_19919	maker-scaffold2419_size63112-augustus-gene-0.14-mRNA-1	CsqKR_Scaf3_103.15	Sgl024463-mRNA1	scaffold_258.105	LotgiT110834	*
9478	Pca_37_14.51	comp107299_c0_seq1_Sample1	Lny_5807_0.29	Mco_172_5.80	Afu020185	AI09G011466	AVU004629	XP_005103973.1	BGLB025326	Echl_17860	maker-scaffold_186_motu5-snap-gene-0.129-mRNA-1	CsqKR_Scaf307_3.18	*	scaffold_537.57	LotgiT211312	*
9479	Pca_37_21.52	comp129261_c1_seq1_Sample8	Lny_17428_1.25	Mco_611_9.38	Afu019832	*	AVU005481	XP_005101567.2	BGLB018044	Echl_06621	maker-scaffold2_size1940454-snap-gene-0.109-mRNA-1	CsqKR_Scaf100_1.14	Sgl002039-mRNA1	scaffold_757.27	*	Halruf.T00000403.1
9484	Pca_37_9.46	comp48257_c0_seq1_Sample12	Lny_7079_3.63	Mco_39_1.40	Afu012448	AI04G005645	AVU014248	XP_005095498.1	BGLB039662	Echl_12449	maker-scaffold_105_motu5-augustus-gene-0.69-mRNA-1	*	Sgl000385-mRNA1	scaffold_131.18	*	Halruf.T00012687.1
9488	Pca_38_17.25	*	Lny_27603_1.38	Mco_165_4.45	*	AI14G016550	AVU010942	XP_012940004.1	BGLB032037	Echl_01501	maker-scaffold1638_size168460-augustus-gene-0.38-mRNA-1	CsqKR_Scaf228_7.12	Sgl002727-mRNA1	scaffold_612.19	LotgiT231057	Halruf.T00040772.1
9489	Pca_38_18.21	comp96358_c0_seq1_Sample8	Lny_27603_0.13	Mco_165_4.85	Afu019714	*	*	XP_012946085.1	BGLB034235	Echl_07916	maker-scaffold132_size1028293-augustus-gene-1.108-mRNA-1	CsqKR_Scaf285_7.53	Sgl005364-mRNA1	scaffold_18451.2	LotgiT231121	Halruf.T00029768.1
9494	Pca_38_32.46	*	Lny_24433_2.17	Mco_161_10.41	Afu023521	AI29G027635	AVU030931	XP_005111355.1	BGLB033122	Echl_16440	maker-scaffold321_size643001-augustus-gene-0.111-mRNA-1	CsqKR_Scaf285_2.29	Sgl007665-mRNA1	scaffold_603.26	LotgiT225450	*
9496	Pca_39_24.25	*	Lny_3072_7.35	Mco_1_150.23	Afu003155	AI02G002602	AVU011829	XP_012942639.1	BGLB022094	Echl_15246	augustus_masked-scaffold1995_size109233-processed-gene-0.4-mRNA-1	CsqKR_Scaf90_20.9	Sgl027657-mRNA1	scaffold_244.23	LotgiT232558	*
9497	Pca_39_24.30	comp130918_c0_seq1_Sample8	Lny_3072_7.42	Mco_1_150.37	Afu016390	AI06G007569	AVU003652	XP_005104362.1	BGLB024139	Echl_23263	maker-scaffold_33_motu4-snap-gene-0.101-mRNA-1	CsqKR_Scaf35_54.13	Sgl005833-mRNA1	*	*	Halruf.T00015292.1
9498	Pca_39_31.29	comp72528_c0_seq1_Sample7	*	Mco_1_161.66	Afu016236	AI06G008395	AVU003973	XP_005105408.1	BGLB025684	Echl_09830	maker-scaffold344_size625369-augustus-gene-0.126-mRNA-1	CsqKR_Scaf3_7.20	*	scaffold_36470.33	LotgiT166871	Halruf.T00057087.1
9499	Pca_39_31.36	comp23543_c0_seq1_Sample7	Lny_2737_0.55	Mco_1_161.24	Afu003626	*	AVU012154	XP_005094819.1	BGLB035857	Echl_11878	maker-scaffold1803_size135730-snap-gene-0.40-mRNA-1	CsqKR_Scaf117_9.36	Sgl015960-mRNA1	scaffold_81437.7	LotgiT231780	*
9500	Pca_39_32.73	*	Lny_953_0.13	Mco_1_162.51	Afu003919	AI02G002902	*	XP_005106348.1	BGLB029232	Echl_17014	augustus_masked-scaffold488_size509329-processed-gene-0.32-mRNA-1	CsqKR_Scaf35_53.26	Sgl012076-mRNA1	scaffold_368.52	LotgiT161590	Halruf.T00015287.1
9501	Pca_39_32.87	*	Lny_7085_0.32	Mco_1_158.8	Afu016561	AI06G007914	AVU004034	XP_005097030.1	BGLB006458	Echl_05725	maker-scaffold284_size1281938-augustus-gene-1.152-mRNA-1	CsqKR_Scaf3_9.30	Sgl001810-mRNA1	scaffold_52605.43	LotgiT51941	*
9502	Pca_4_14.30	*	Lny_1701_3.29	Mco_10_2.19	Afu001621	AI01G001195	AVU001432	XP_005100749.1	BGLB039889	Echl_13502	maker-scaffold496_size603184-augustus-gene-0.132-mRNA-1	*	Sgl015254-mRNA1	scaffold_741.16	LotgiT165808	Halruf.T00040349.1
9505	Pca_4_24.28	comp99901_c0_seq1_Sample7	Lny_25829_1.62	Mco_561_10.49	Afu000794	AI01G001716	AVU001829	XP_005104759.1	BGLB027158	Echl_04188	maker-scaffold616_size510198-augustus-gene-0.124-mRNA-1	*	Sgl024185-mRNA1	scaffold_11963.7	LotgiT120941	*
9506	Pca_4_30.43	comp117877_c0_seq1_Sample2	Lny_13253_2.78	Mco_561_19.28	Afu001723	*	AVU007665	XP_005094524.1	BGLB005998	Echl_11874	maker-scaffold_162_motu5-augustus-gene-0.27-mRNA-1	CsqKR_Scaf59_13.27	Sgl002670-mRNA1	scaffold_192.165	LotgiT128762	*
9507	Pca_4_4.25	*	Lny_32510_1.31	Mco_10_16.28	Afu000319	*	AVU000397	XP_012936738.1	BGLB013621	Echl_01766	augustus_masked-scaffold487_size511274-processed-gene-0.37-mRNA-1	CsqKR_Scaf36_16.17	Sgl013564-mRNA1	scaffold_704.13	LotgiT235301	Halruf.T00005176.1
9510	Pca_4_53.37	comp91697_c0_seq1_Sample11	Lny_33401_1.45	Mco_561_48.37	Afu002944	*	AVU007725	XP_005097522.1	BGLB024906	Echl_00455	maker-scaffold428_size544320-snap-gene-0.119-mRNA-1	CsqKR_Scaf59_25.7	Sgl011129-mRNA1	*	LotgiT233001	Halruf.T00023505.1
9511	Pca_4_59.35	*	Lny_16202_4.23	Mco_561_56.11	Afu002841	AI05G006988	AVU007833	XP_005092059.1	BGLB033722	Echl_13313	maker-scaffold23_size1378065-snap-gene-1.183-mRNA-1	CsqKR_Scaf59_18.15	Sgl011165-mRNA1	scaffold_375.4	LotgiT237671	*
9513	Pca_4_7.48	*	Lny_32035_0.91	Mco_10_12.73	Afu002307	AI05G006779	AVU006626	XP_005102306.1	BGLB033387	Echl_06157	augustus_masked-scaffold_47_motu4-processed-gene-0.28-mRNA-1	CsqKR_Scaf38_11.62	Sgl006446-mRNA1	*	LotgiT89428	Halruf.T00023127.1
9516	Pca_4_87.43	*	Lny_32031_1.14	Mco_561_89.50	Afu000025	AI13G015936	AVU000348	XP_012938224.1	BGLB008220	Echl_16410	maker-scaffold_39_motu5-snap-gene-0.109-mRNA-1	CsqKR_Scaf231_8.16	*	scaffold_49478.28	LotgiT206941	Halruf.T00010825.1
9517	Pca_4_87.47	comp4930_c0_seq1_Sample8	Lny_32031_1.52	Mco_561_89.29	*	*	AVU000338	XP_005094845.1	BGLB023343	Echl_02764	maker-scaffold141_size1203513-snap-gene-1.173-mRNA-1	CsqKR_Scaf87_2.8	Sgl013753-mRNA1	scaffold_639.84	LotgiT190638	Halruf.T00005221.1
9518	Pca_40_17.31	*	Lny_3088_0.42	Mco_530_14.50	Afu008639	AI21G021901	*	XP_005104983.1	BGLB000907	Echl_19752	maker-scaffold_45_motu5-augustus-gene-0.90-mRNA-1	CsqKR_Scaf268_14.25	Sgl021973-mRNA1	scaffold_699.7	LotgiT188374	Halruf.T00014642.1
9520	Pca_40_25.44	comp52184_c0_seq1_Sample10	Lny_24431_1.11	Mco_530_23.63	Afu008355	*	AVU021165	XP_005094163.1	BGLB022408	Echl_03244	*	CsqKR_Scaf69_20.8	Sgl002574-mRNA1	scaffold_53741.17.1	LotgiT160196	Halruf.T00010327.1
9521	Pca_40_31.89	*	Lny_468_1.62	Mco_530_30.35	Afu008833	AI21G022175	AVU021175	XP_012941651.1	BGLB000741	Echl_13183	augustus_masked-scaffold_15_motu2_3-processed-gene-0.43-mRNA-1	CsqKR_Scaf258_11.46	Sgl017352-mRNA1	scaffold_588.36	LotgiT222456	*
9523	Pca_41_19.16	comp97809_c0_seq1_Sample7	Lny_1348_0.17	Mco_591_33.26	*	*	AVU015016	XP_005096498.1	BGLB029262	Echl_17777	maker-scaffold589_size446691-snap-gene-0.149-mRNA-1	CsqKR_Scaf14_18.30	Sgl013431-mRNA1	scaffold_426.77	LotgiT235142	Halruf.T00049228.1
9524	Pca_41_20.19	comp77034_c0_seq1_Sample7	Lny_1348_2.19	Mco_591_35.47	Afu013837	*	AVU019324	XP_005108336.2	BGLB021948	Echl_12320	maker-scaffold_45_motu2_3-snap-gene-0.65-mRNA-1	CsqKR_Scaf14_1.14	Sgl005074-mRNA1	*	LotgiT238498	Halruf.T00017910.1
9526	Pca_41_26.16	*	Lny_16201_8.30	Mco_591_42.57	*	AI03G003208	AVU019610	XP_005101981.1	BGLB017908	Echl_05708	augustus_masked-scaffold_135_motu5-processed-gene-0.42-mRNA-1	CsqKR_Scaf60_1.25	Sgl008980-mRNA1	scaffold_685.56.1	LotgiT117276	Halruf.T00036468.1
9527	Pca_41_27.20	comp22838_c0_seq1_Sample7	Lny_16201_7.30	Mco_591_42.58	Afu009932	AI25G025082	AVU014907	XP_005091514.1	*	Echl_15220	maker-scaffold_24_motu5-augustus-gene-0.197-mRNA-1	CsqKR_Scaf7_31.36	Sgl003453-mRNA1	scaffold_174.49	LotgiT86394	*
9530	Pca_42_10.62	*	Lny_19370_0.43	Mco_1_27.20	Afu004004	AI02G003065	AVU011977	XP_005103371.2	BGLB005923	Echl_14399	maker-scaffold215_size1296373-augustus-gene-1.181-mRNA-1	CsqKR_Scaf35_47.10	Sgl011983-mRNA1	scaffold_775.56	*	Halruf.T00042308.1
9531	Pca_42_11.42	comp111449_c0_seq1_Sample11	Lny_22037_0.23	Mco_1_30.51	Afu016009	AI06G007993	AVU004180	*	BGLB013473	Echl_22217	maker-scaffold1406_size201527-snap-gene-0.47-mRNA-1	*	Sgl008484-mRNA1	scaffold_69739.20	LotgiT238037	Halruf.T00006000.1
9533	Pca_42_27.6	*	Lny_32854_3.35	Mco_1_51.17	Afu003716	AI02G001881	AVU012449	XP_005093429.1	BGLB008737	Echl_16878	augustus_masked-scaffold_91_motu5-processed-gene-1.100-mRNA-1	*	Sgl004408-mRNA1	scaffold_452.54	LotgiT179417	Halruf.T00052154.1
9534	Pca_42_29.54	*	Lny_32854_2.33	Mco_1_53.16	Afu016078	AI06G008236	AVU002308	XP_012938088.1	BGLB004970	Echl_16395	maker-scaffold273_size785414-augustus-gene-0.181-mRNA-1	CsqKR_Scaf3_80.10	Sgl013615-mRNA1	scaffold_60967.1	*	Halruf.T00030863.1
9535	Pca_42_5.29	comp114439_c0_seq1_Sample7	Lny_12087_0.9	Mco_1_21.74	Afu016644	*	AVU002338	XP_012937280.1	BGLB040095	Echl_04930	augustus_masked-scaffold29_size1347381-processed-gene-0.37-mRNA-1	CsqKR_Scaf35_36.35	Sgl009178-mRNA1	scaffold_77497.45	LotgiT133247	*
9537	Pca_43_16.16	comp112623_c1_seq1_Sample7	Lny_4826_4.66	Mco_56_17.106	Afu015796	*	AVU023038	XP_005098057.1	BGLB001950	Echl_02656	maker-scaffold1229_size235827-snap-gene-0.44-mRNA-1	CsqKR_Scaf39_5.33	*	scaffold_640.34	LotgiT228994	Halruf.T00026842.1
9538	Pca_43_30.70	comp103242_c0_seq1_Sample7	Lny_33922_0.60	*	Afu020393	*	AVU019592	XP_005095769.1	BGLB003821	Echl_01373	maker-scaffold10_size1516901-augustus-gene-2.128-mRNA-1	CsqKR_Scaf194_2.12	Sgl012785-mRNA1	scaffold_754.2	LotgiT167341	Halruf.T00027624.1
9539	Pca_43_5.37	*	Lny_10209_3.78	Mco_56_3.65	Afu015182	AI15G017381	AVU022637	XP_005092962.2	BGLB017684	Echl_21926	augustus_masked-scaffold_188_motu5-processed-gene-0.90-mRNA-1	CsqKR_Scaf39_33.35	Sgl002893-mRNA1	scaffold_772.24	LotgiT141816	*
9540	Pca_43_7.36	*	Lny_33400_1.25	Mco_56_5.43	Afu020569	AI30G027979	AVU028679	XP_012945739.1	BGLB018146	Echl_18335	maker-scaffold1793_size136727-snap-gene-0.35-mRNA-1	CsqKR_Scaf54_9.8	Sgl007183-mRNA1	scaffold_114.56	LotgiT219632	*
9542	Pca_44_11.47	*	Lny_22503_1.59	Mco_147_6.43	Afu021361	AI12G014442	AVU027194	XP_005098011.1	BGLB017715	Echl_11220	snap_masked-scaffold367_size1168886-processed-gene-0.68-mRNA-1	CsqKR_Scaf146_7.28	Sgl007465-mRNA1	*	LotgiT192354	Halruf.T00039151.1
9544	Pca_44_19.32	*	Lny_11405_0.17	Mco_147_15.38	Afu021526	AI31G028308	AVU015314	XP_005112959.1	BGLB025143	Echl_01358	maker-scaffold1474_size235279-snap-gene-0.51-mRNA-1	*	Sgl003572-mRNA1	scaffold_13470.22	LotgiT232467	Halruf.T00030530.1
9548	Pca_45_10.52	*	Lny_21217_0.49	Mco_573_17.79	Afu015704	AI15G017319	AVU022598	XP_005113349.2	BGLB028136	Echl_18346	maker-scaffold719_size391162-augustus-gene-0.92-mRNA-1	CsqKR_Scaf39_31.17	*	scaffold_24334.12	LotgiT154705	Halruf.T00001413.1
9549	Pca_45_14.22	comp115695_c0_seq1_Sample11	*	Mco_573_10.92	Afu005289	*	AVU009157	XP_005091933.1	BGLB017302	Echl_07604	augustus_masked-scaffold464_size867623-processed-gene-0.84-mRNA-1	CsqKR_Scaf185_4.30	Sgl006746-mRNA1	scaffold_790.12	LotgiT140017	Halruf.T00028087.1
9553	Pca_47_0.31	comp104582_c1_seq1_Sample2	Lny_19821_2.54	Mco_628_47.45	Afu004591	AI07G009292	AVU008517	XP_012935002.1	BGLB026185	Echl_04021	maker-scaffold1339_size212924-augustus-gene-0.40-mRNA-1	*	Sgl020003-mRNA1	scaffold_667.3	LotgiT205331	*
9554	Pca_47_11.9	*	Lny_15043_0.30	Mco_628_35.34	Afu004861	AI07G009568	AVU008540	XP_005092964.1	BGLB039501	Echl_21927	augustus_masked-scaffold_188_motu5-processed-gene-0.91-mRNA-1	CsqKR_Scaf159_4.8	Sgl000617-mRNA1	scaffold_682.23	*	Halruf.T00027829.1
9557	Pca_48_10.27	*	Lny_32504_4.23	Mco_46_80.55	*	AI06G008326	AVU002421	XP_005100916.2	BGLB037798	Echl_19917	maker-scaffold988_size299022-augustus-gene-0.60-mRNA-1	CsqKR_Scaf90_13.14	Sgl005802-mRNA1	scaffold_17.58	LotgiT230880	Halruf.T00003755.1
9559	Pca_48_13.34	comp81553_c0_seq1_Sample7	Lny_32504_7.29	Mco_46_77.26	Afu016395	*	AVU003533	XP_005090680.1	BGLB039874	Echl_14109	maker-scaffold699_size399911-augustus-gene-0.60-mRNA-1	CsqKR_Scaf5_24.14	Sgl003642-mRNA1	scaffold_235.371	LotgiT200189	*
9560	Pca_48_18.24	*	Lny_14676_1.42	Mco_46_71.36	Afu003537	AI02G002028	AVU011756	XP_005094411.1	BGLB003214	Echl_08037	maker-scaffold52_size1154890-snap-gene-1.198-mRNA-1	CsqKR_Scaf349_5.6	Sgl005854-mRNA1	scaffold_667.53	LotgiT218232	*
9561	Pca_48_20.64	*	Lny_24440_0.70	Mco_46_68.15	Afu003001	AI02G002139	AVU013053	XP_005102106.1	BGLB032507	Echl_24474	*	CsqKR_Scaf35_23.9	Sgl013470-mRNA1	scaffold_796.39	LotgiT225294	Halruf.T00009400.1
9562	Pca_48_22.37	comp113550_c2_seq1_Sample2	Lny_20790_4.55	Mco_46_65.35	*	*	AVU011983	XP_012944646.1	BGLB026995	Echl_09138	maker-scaffold867_size336093-snap-gene-0.67-mRNA-1	CsqKR_Scaf35_5.35	Sgl001813-mRNA1	scaffold_52605.40.1	LotgiT194691	Halruf.T00003804.1
9566	Pca_49_20.17	comp105787_c0_seq1_Sample2	Lny_6627_2.17	Mco_607_13.70	Afu004611	AI07G009310	AVU008724	XP_005112284.1	BGLB001994	Echl_16048	maker-scaffold119_size945509-augustus-gene-0.203-mRNA-1	CsqKR_Scaf12_56.14	*	scaffold_377.15	*	Halruf.T00001446.1
9567	Pca_49_3.27	*	Lny_33394_3.48	Mco_33_5.46	Afu004204	AI07G009778	AVU008924	XP_012943574.1	BGLB027198	Echl_02196	maker-scaffold_66_motu2_3-augustus-gene-0.131-mRNA-1	CsqKR_Scaf12_25.34	*	scaffold_801.124	LotgiT110407	Halruf.T00019884.1
9568	Pca_5_15.33	*	Lny_22490_4.32	Mco_598_15.20	Afu017281	AI12G014501	AVU015028	XP_005098438.1	BGLB013405	Echl_15643	augustus_masked-scaffold146_size895140-processed-gene-0.52-mRNA-1	CsqKR_Scaf89_11.32	Sgl019393-mRNA1	scaffold_743.48	LotgiT236570	*
9573	Pca_5_39.46	*	Lny_10583_1.39	Mco_637_5.58	Afu021666	AI03G004087	AVU027483	XP_005105678.2	BGLB008691	Echl_01164	maker-scaffold_153_motu5-snap-gene-0.169-mRNA-1	*	Sgl008326-mRNA1	scaffold_577.62.1	LotgiT236563	Halruf.T00008771.1
9576	Pca_5_6.24	*	Lny_22489_2.23	Mco_598_3.26	Afu021386	AI31G028221	AVU027350	XP_005095767.1	BGLB026813	Echl_11252	maker-scaffold_11_motu2_3-augustus-gene-0.123-mRNA-1	CsqKR_Scaf505_2.22	*	scaffold_85971.4	LotgiT128288	Halruf.T00010028.1
9577	Pca_5_64.52	*	Lny_28381_2.29	*	Afu021737	AI03G004063	AVU027188	XP_012938432.1	BGLB004405	Echl_09979	maker-scaffold84_size1045114-augustus-gene-1.149-mRNA-1	CsqKR_Scaf174_28.12	Sgl022284-mRNA1	scaffold_13470.13	LotgiT115941	Halruf.T00046728.1
9579	Pca_5_7.46	*	Lny_22489_4.113	Mco_598_5.91	Afu021716	AI03G004149	AVU027297	XP_005094457.1	BGLB032729	Echl_06394	maker-scaffold_31_motu4-augustus-gene-0.53-mRNA-1	CsqKR_Scaf112_2.7	*	scaffold_861.14	LotgiT233303	Halruf.T00018616.1
9580	Pca_5_71.35	*	Lny_19819_3.138	Mco_637_15.27	Afu017287	AI12G014516	*	XP_012935783.1	BGLB026858	Echl_01363	maker-scaffold_71_motu5-augustus-gene-2.107-mRNA-1	CsqKR_Scaf143_17.22	Sgl003029-mRNA1	scaffold_85971.10	LotgiT230360	Halruf.T00002670.1
9582	Pca_5_72.36	*	Lny_19819_2.19	Mco_637_14.64	Afu017502	AI12G014802	AVU015743	XP_005094456.1	BGLB019067	Echl_06852	*	CsqKR_Scaf153_1.12	Sgl010927-mRNA1	scaffold_573.23	LotgiT203449	Halruf.T00030575.1
9587	Pca_51_13.16	*	Lny_13260_0.87	Mco_524_8.28	Afu011717	AI11G013374	AVU003200	XP_005096147.2	BGLB022189	Echl_21551	maker-scaffold_160_motu5-augustus-gene-0.94-mRNA-1	CsqKR_Scaf88_7.21	Sgl010228-mRNA1	scaffold_801.237	*	Halruf.T00031808.1
9589	Pca_51_3.29	*	Lny_7078_3.41	Mco_571_27.21	Afu011521	AI20G021149	AVU002762	XP_005108215.1	BGLB033279	Echl_18393	maker-scaffold202_size814650-snap-gene-0.206-mRNA-1	CsqKR_Scaf1_48.34	Sgl007784-mRNA1	scaffold_604.82	*	Halruf.T00009467.1
9591	Pca_51_7.21	*	Lny_10215_0.16	Mco_524_16.36	Afu010550	AI16G018517	AVU029137	XP_012936661.1	BGLB034544	Echl_08706	maker-scaffold389_size579038-snap-gene-0.144-mRNA-1	*	Sgl000345-mRNA1	scaffold_604.101	LotgiT153005	Halruf.T00013672.1
9593	Pca_52_11.26	comp113186_c0_seq1_Sample11	Lny_4544_2.54	Mco_160_6.25	Afu006683	*	AVU025691	XP_005103864.1	BGLB022540	Echl_06123	maker-scaffold_143_motu5-snap-gene-1.316-mRNA-1	CsqKR_Scaf25_8.19	Sgl008721-mRNA1	*	LotgiT235472	Halruf.T00027412.1
9596	Pca_53_10.43	comp105446_c0_seq1_Sample7	Lny_18176_2.41	Mco_3_21.52	Afu019844	AI04G005664	AVU013899	XP_005107445.2	*	Echl_22466	maker-scaffold_18_motu2_3-snap-gene-0.156-mRNA-1	CsqKR_Scaf307_2.13	Sgl003808-mRNA1	scaffold_388.87	LotgiT114576	*
9601	Pca_55_20.27	*	Lny_5808_3.64	Mco_546_15.21	Afu022117	AI18G019968	AVU029753	XP_012945840.1	BGLB000020	Echl_03308	maker-scaffold1075_size271858-augustus-gene-0.52-mRNA-1	CsqKR_Scaf91_14.61	Sgl009571-mRNA1	scaffold_633.105.1	*	Halruf.T00014736.1
9603	Pca_57_16.20	*	Lny_18489_4.70	Mco_581_49.53	Afu015115	AI16G017939	AVU021485	XP_005092401.1	BGLB027801	Echl_12041	maker-scaffold1574_size168991-augustus-gene-0.46-mRNA-1	CsqKR_Scaf129_2.0	*	scaffold_792.38	LotgiT228603	Halruf.T00008491.1
9604	Pca_57_17.42	*	Lny_15046_1.45	Mco_581_50.25	Afu014913	AI20G021308	AVU021689	XP_005110500.1	BGLB022410	Echl_21622	maker-scaffold11_size1505603-snap-gene-2.106-mRNA-1	CsqKR_Scaf53_5.0	Sgl009280-mRNA1	scaffold_714.143	LotgiT234316	*
9606	Pca_57_4.39	comp60247_c0_seq1_Sample3	Lny_16599-exonerate_protein2genome-gene-4.28	Mco_581_35.55	Afu015016	*	AVU021586	XP_005106267.1	BGLB007936	Echl_24281	maker-scaffold140_size903475-augustus-gene-0.194-mRNA-1	CsqKR_Scaf103_2.20	Sgl011238-mRNA1	*	LotgiT193359	Halruf.T00019013.1
9608	Pca_57_8.33	*	Lny_15049_3.34	Mco_581_40.58	Afu014618	AI20G021698	AVU021744	XP_012944808.1	BGLB014245	Echl_02622	maker-scaffold140_size903475-augustus-gene-0.209-mRNA-1	*	Sgl011409-mRNA1	scaffold_17086.3_evm.model.scaffold_17086.4	LotgiT171189	Halruf.T00037624.1
9612	Pca_59_21.49	comp88531_c0_seq1_Sample8	Lny_6625_5.44	Mco_44_33.92	Afu011934	*	AVU003946	XP_005102475.1	BGLB030421	Echl_07009	snap_masked-scaffold_54_motu5-processed-gene-0.104-mRNA-1	*	Sgl008027-mRNA1	scaffold_235.63	LotgiT103988	Halruf.T00015482.1
9614	Pca_6_18.40	*	Lny_23852_2.39	Mco_533_8.59	Afu007951	AI08G009980	AVU018462	XP_012945702.1	BGLB023553	Echl_21180	maker-scaffold1807_size274410-snap-gene-0.47-mRNA-1	CsqKR_Scaf95_13.29	Sgl011036-mRNA1	scaffold_35.29	LotgiT95622	*
9615	Pca_6_20.16	*	Lny_22016_3.16	Mco_533_5.8	Afu008212	AI08G010481	AVU017727	XP_005112486.1	BGLB040352	Echl_14363	*	CsqKR_Scaf302_3.11	Sgl021574-mRNA1	scaffold_431.2	LotgiT118225	Halruf.T00008279.1
9616	Pca_6_22.39	comp106597_c0_seq1_Sample7	*	Mco_533_4.83	Afu007765	AI08G010671	AVU017784	XP_005099242.1	*	Echl_08332	maker-scaffold869_size335241-augustus-gene-0.64-mRNA-1	CsqKR_Scaf75_24.14	Sgl005462-mRNA1	scaffold_61539.28	LotgiT58444	Halruf.T00025947.1
9617	Pca_6_30.34	comp109014_c0_seq1_Sample7	Lny_3074_3.76	Mco_182_2.9	Afu019005	AI22G022572	AVU024410	XP_005100611.1	BGLB025564	Echl_02651	*	*	Sgl012679-mRNA1	scaffold_682.3	LotgiT228055	Halruf.T00008305.1
9618	Pca_6_45.30	comp102302_c1_seq1_Sample1	Lny_32512_1.30	Mco_163_8.96	Afu007832	AI08G010209	AVU018076	XP_005101547.1	BGLB036276	Echl_08210	*	*	Sgl000671-mRNA1	scaffold_590.14	LotgiT213024	Halruf.T00001913.1
9621	Pca_6_63.29	comp112964_c0_seq1_Sample1	Lny_28395_0.66	Mco_538_13.45	Afu012921	AI18G019587	AVU011344	XP_005107871.1	BGLB023438	Echl_24261	maker-scaffold_148_motu5-augustus-gene-3.150-mRNA-1	*	Sgl008723-mRNA1	*	LotgiT232875	Halruf.T00035331.1
9623	Pca_6_69.29	comp111435_c0_seq1_Sample8	Lny_7077_3.79	Mco_538_6.27	Afu006970	AI13G015407	AVU025917	XP_005092805.1	BGLB027523	Echl_13243	maker-scaffold88_size1435656-augustus-gene-1.222-mRNA-1	CsqKR_Scaf64_12.29	*	scaffold_69132.15	LotgiT229926	*
9625	Pca_6_73.19	*	Lny_9211_0.14	Mco_538_1.29	Afu007202	*	AVU026054	XP_005107873.1	BGLB031243	Echl_13253	maker-scaffold1044_size280829-augustus-gene-0.58-mRNA-1	CsqKR_Scaf25_11.19	Sgl007169-mRNA1	scaffold_426.20	LotgiT125700	Halruf.T00020388.1
9626	Pca_6_74.37	*	Lny_25371_1.77	Mco_130_10.54	Afu006433	AI03G003914	AVU025600	XP_005104970.1	BGLB007772	Echl_20094	maker-scaffold1856_size127671-augustus-gene-0.48-mRNA-1	CsqKR_Scaf44_4.36	Sgl001142-mRNA1	*	LotgiT213741	Halruf.T00017542.1
9629	Pca_60_11.25	*	Lny_5293_0.19	Mco_66_31.47	Afu000125	AI01G000072	AVU007970	XP_005090204.1	BGLB008603	Echl_05130	maker-scaffold1310_size218870-augustus-gene-0.51-mRNA-1	CsqKR_Scaf166_16.23	*	scaffold_80387.33	LotgiT117625	Halruf.T00013121.1
9630	Pca_60_15.102	comp126300_c1_seq1_Sample8	Lny_1389_0.9	Mco_66_27.50	Afu000164	*	AVU001550	XP_005106708.1	BGLB037362	Echl_17843	maker-scaffold948_size310512-augustus-gene-0.75-mRNA-1	CsqKR_Scaf25_2.32	*	scaffold_557.17	LotgiT232861	Halruf.T00026337.1
9631	Pca_60_16.41	*	Lny_19831_0.41	Mco_66_26.45	Afu001155	AI01G000415	AVU007049	XP_012938853.1	BGLB009291	Echl_19202	*	CsqKR_Scaf43_53.23	Sgl012887-mRNA1	scaffold_334.14.1	LotgiT225788	Halruf.T00023227.1
9633	Pca_61_12.55	comp118680_c2_seq1_Sample2	Lny_18932_3.73	Mco_573_34.47	Afu015770	*	*	XP_005090242.1	BGLB000185	Echl_15205	augustus_masked-scaffold500_size500700-processed-gene-0.58-mRNA-1	CsqKR_Scaf113_2.18	Sgl009358-mRNA1	scaffold_824.60	LotgiT96321	Halruf.T00000530.1
9636	Pca_62_19.43	comp90069_c0_seq1_Sample2	Lny_26645_0.42	Mco_87_23.49	Afu013297	*	AVU010588	XP_005088871.1	*	Echl_21705	maker-scaffold106_size968164-snap-gene-0.219-mRNA-1	CsqKR_Scaf37_11.32	Sgl018510-mRNA1	scaffold_384.123	LotgiT197554	Halruf.T00013893.1
9637	Pca_62_21.86	comp96753_c0_seq1_Sample11	Lny_19816_9.41	*	Afu013583	AI19G020588	AVU010604	XP_005099649.1	BGLB007653	Echl_11384	maker-scaffold108_size967063-augustus-gene-0.135-mRNA-1	*	Sgl013146-mRNA1	scaffold_114.65	LotgiT73627	Halruf.T00002294.1
9639	Pca_62_6.30	*	Lny_6177_3.33	Mco_87_6.41	Afu011091	AI09G011842	AVU006142	XP_012941183.1	BGLB009415	Echl_06861	maker-scaffold342_size625629-snap-gene-0.142-mRNA-1	CsqKR_Scaf202_2.14	Sgl000827-mRNA1	scaffold_773.27.1	LotgiT138790	*
9642	Pca_63_1.10	*	Lny_12499_8.25	Mco_581_3.32	*	AI18G020108	AVU029719	XP_012937740.1	BGLB030487	Echl_03679	augustus_masked-scaffold1687_size152166-processed-gene-0.16-mRNA-1	CsqKR_Scaf261_6.19	Sgl018940-mRNA1	scaffold_786.12	LotgiT238135	Halruf.T00007494.1
9644	Pca_64_1.41	comp25809_c0_seq1_Sample11	Lny_19816_5.33	Mco_87_30.47	Afu010899	*	AVU002953	XP_005094121.1	BGLB008350	Echl_20371	maker-scaffold106_size968164-snap-gene-0.217-mRNA-1	CsqKR_Scaf47_9.13	Sgl010067-mRNA1	scaffold_65.30	LotgiT237692	*
9645	Pca_64_16.56	*	Lny_30244_4.41	Mco_654_5.68	Afu010769	AI09G011399	AVU006331	XP_012943334.1	BGLB002398	Echl_13597	maker-scaffold337_size628556-snap-gene-0.143-mRNA-1	*	Sgl017669-mRNA1	scaffold_422.33	LotgiT130060	Halruf.T00024093.1
9646	Pca_64_19.46	*	Lny_30244_7.49	Mco_583_14.45	Afu013623	AI19G020682	*	XP_012935558.1	BGLB004832	Echl_19835	augustus_masked-scaffold75_size1081517-processed-gene-1.26-mRNA-1	CsqKR_Scaf203_2.6	Sgl005001-mRNA1	scaffold_462.3	LotgiT239068	Halruf.T00002445.1
9648	Pca_65_11.58	*	Lny_6630_1.44	Mco_639_3.46	Afu005001	AI07G008956	AVU009064	XP_005106386.1	BGLB030369	Echl_24722	maker-scaffold856_size339179-augustus-gene-0.62-mRNA-1	CsqKR_Scaf159_8.21	Sgl000195-mRNA1	*	LotgiT229530	Halruf.T00028011.1
9649	Pca_65_7.19	*	Lny_5819_0.35	Mco_629_2.41	Afu020743	AI30G027742	AVU028694	XP_005108034.2	BGLB012092	Echl_01383	augustus_masked-scaffold_26_motu5-processed-gene-0.78-mRNA-1	CsqKR_Scaf284_3.22	*	scaffold_373.33.1	LotgiT219687	Halruf.T00008728.1
9651	Pca_66_15.25	*	Lny_24833_0.58	Mco_140_1.58	Afu015373	AI15G017004	AVU022777	*	BGLB009843	Echl_09772	augustus_masked-scaffold1423_size196050-processed-gene-0.23-mRNA-1	CsqKR_Scaf10_20.8	Sgl026317-mRNA1	scaffold_152.33	LotgiT60576	Halruf.T00009148.1
9654	Pca_67_16.36	*	Lny_4225_0.9	Mco_575_3.29	Afu006479	AI03G003892	AVU026052	XP_012935434.1	BGLB017179	Echl_00698	maker-scaffold1734_size226024-augustus-gene-0.45-mRNA-1	CsqKR_Scaf64_1.17	*	scaffold_287.4	LotgiT81234	Halruf.T00018360.1
9655	Pca_67_3.33	comp51380_c0_seq1_Sample1	Lny_5299_1.35	Mco_135_43.49	Afu012964	AI19G020877	*	XP_005095305.2	BGLB013201	Echl_12132	maker-scaffold314_size653170-augustus-gene-0.140-mRNA-1	CsqKR_Scaf25_13.62	Sgl009235-mRNA1	scaffold_694.3	*	Halruf.T00012999.1
9656	Pca_68_19.68	comp124737_c0_seq1_Sample8	Lny_7491_1.14	Mco_119_16.22	Afu009526	AI25G024933	AVU016008	XP_005096953.2	BGLB007923	Echl_16608	maker-scaffold300_size672006-snap-gene-0.105-mRNA-1	*	*	scaffold_20666.39	LotgiT236714	Halruf.T00031996.1
9658	Pca_69_1.53	*	Lny_25828_2.60	Mco_40_27.43	Afu011183	AI09G011754	*	XP_012942595.1	BGLB008348	Echl_04084	maker-scaffold906_size324794-snap-gene-0.78-mRNA-1	CsqKR_Scaf40_5.14	Sgl007693-mRNA1	scaffold_457.7	LotgiT195892	Halruf.T00014482.1
9659	Pca_69_1.55	comp298532_c0_seq1_Sample3	Lny_31642_0.25	Mco_40_27.40	Afu010583	AI09G011056	AVU005549	*	BGLB017609	Echl_21707	maker-scaffold388_size579135-augustus-gene-0.111-mRNA-1	CsqKR_Scaf47_5.15	Sgl014762-mRNA1	scaffold_75609.8	LotgiT239412	*
9661	Pca_69_4.37	comp59031_c0_seq1_Sample2	Lny_20791_1.48	Mco_44_16.25	*	*	AVU029359	XP_005107863.1	BGLB016673	Echl_11237	maker-scaffold225_size766752-snap-gene-0.161-mRNA-1	CsqKR_Scaf1_53.49	Sgl018491-mRNA1	scaffold_816.20	LotgiT224116	Halruf.T00007566.1
9666	Pca_7_22.18	*	Lny_458_2.24	Mco_32_15.57	Afu007912	AI08G010014	AVU018424	XP_005109966.1	BGLB008295	Echl_22766	maker-scaffold_157_motu5-augustus-gene-0.123-mRNA-1	CsqKR_Scaf41_33.24	*	scaffold_424.23	LotgiT204391	Halruf.T00031530.1
9669	Pca_7_33.16	*	Lny_6641_0.40	Mco_620_10.45	Afu018531	AI22G022959	*	XP_005111364.2	BGLB033811	Echl_10460	maker-scaffold364_size602897-augustus-gene-0.103-mRNA-1	CsqKR_Scaf59_16.13	Sgl001329-mRNA1	scaffold_77797.30	LotgiT126534	Halruf.T00020455.1
9672	Pca_7_35.24	*	Lny_17031_2.87	Mco_620_8.32	Afu007722	AI08G010634	AVU017925	XP_005101527.1	BGLB039637	Echl_24636	maker-scaffold378_size631074-snap-gene-0.141-mRNA-1	*	Sgl000644-mRNA1	scaffold_424.36	LotgiT157886	Halruf.T00007130.1
9674	Pca_7_40.30	comp85129_c0_seq1_Sample7	Lny_14446_1.81	*	Afu019140	AI22G022692	*	XP_005101816.1	BGLB031671	Echl_17546	maker-scaffold15_size1447845-snap-gene-0.104-mRNA-1	CsqKR_Scaf1_52.0	Sgl001381-mRNA1	scaffold_384.47	LotgiT233104	Halruf.T00010541.1
9675	Pca_7_48.13	*	Lny_28874_7.25	Mco_620_37.23	Afu008115	AI08G010248	AVU017770	XP_012947013.1	BGLB006834	Echl_14812	maker-scaffold324_size981031-augustus-gene-0.196-mRNA-1	CsqKR_Scaf75_42.50	Sgl024528-mRNA1	scaffold_615.18	*	Halruf.T00040720.1
9682	Pca_7_80.19	*	Lny_17426_1.35	Mco_620_63.18	Afu018994	*	AVU024596	XP_012943396.1	BGLB035505	Echl_16097	maker-scaffold_4_motu4-snap-gene-0.111-mRNA-1	CsqKR_Scaf65_28.13	Sgl002687-mRNA1	scaffold_59014.6	LotgiT102436	Halruf.T00007022.1
9683	Pca_7_80.21	*	Lny_17426_1.65	Mco_620_63.33	Afu007706	AI08G010616	AVU018140	XP_005105378.1	BGLB040021	Echl_15982	maker-scaffold35_size1276849-augustus-gene-0.79-mRNA-1	CsqKR_Scaf41_49.30	*	scaffold_84.90	LotgiT235010	Halruf.T00009975.1
9684	Pca_70_5.25	*	Lny_2727_0.28	Mco_578_21.105	Afu009971	*	AVU015261	XP_005098813.2	BGLB025214	Echl_20636	maker-scaffold1737_size145654-augustus-gene-0.29-mRNA-1	CsqKR_Scaf16_4.28	Sgl004503-mRNA1	scaffold_141.8	LotgiT235125	Halruf.T00023184.1
9685	Pca_70_6.31	*	Lny_7500_1.50	Mco_578_21.52	Afu007013	AI13G015385	AVU025677	XP_012943845.1	BGLB002413	Echl_24653	maker-scaffold_25_motu2_3-snap-gene-0.75-mRNA-1	*	Sgl007023-mRNA1	scaffold_704.8.1	LotgiT238436	Halruf.T00038058.1
9687	Pca_71_17.26	comp81246_c0_seq1_Sample8	Lny_5805_5.24	Mco_560_97.33	*	AI04G004940	AVU013738	XP_012946842.1	BGLB005756	Echl_07660	augustus_masked-scaffold2375_size80027-processed-gene-0.5-mRNA-1	CsqKR_Scaf64_9.23	*	scaffold_13106.22	LotgiT211297	Halruf.T00049654.1
9688	Pca_71_18.31	comp88633_c0_seq1_Sample12	Lny_2274_3.78	*	Afu000490	AI01G001587	AVU000283	XP_005091103.1	BGLB005140	Echl_15079	maker-scaffold_86_motu5-snap-gene-0.48-mRNA-1	CsqKR_Scaf72_13.10	*	scaffold_783.285	LotgiT189002	Halruf.T00033557.1
9689	Pca_71_18.39	comp38503_c0_seq1_Sample11	Lny_2274_3.21	Mco_560_100.27	Afu002250	AI05G006004	AVU008036	XP_005103291.1	BGLB018514	Echl_05347	*	CsqKR_Scaf300_0.35	Sgl023455-mRNA1	scaffold_267.34	LotgiT94578	*
9690	Pca_71_18.69	comp127669_c1_seq1_Sample8	Lny_5805_6.40	Mco_560_99.27	Afu002618	AI09G011624	AVU008097	XP_005103732.1	BGLB039233	Echl_15009	*	*	Sgl022301-mRNA1	scaffold_192.143	LotgiT139773	Halruf.T00024258.1
9693	Pca_72_5.27	*	Lny_13252_0.22	Mco_628_54.47	Afu005293	AI07G008605	AVU009291	XP_005094500.1	BGLB012407	Echl_02190	maker-scaffold_43_motu2_3-augustus-gene-1.139-mRNA-1	CsqKR_Scaf78_2.38	Sgl000036-mRNA1	scaffold_640.67	*	Halruf.T00017049.1
9695	Pca_73_11.69	*	Lny_2273_1.42	Mco_146_0.45	Afu001153	AI01G000417	AVU006958	XP_005089718.1	BGLB003444	Echl_11490	*	CsqKR_Scaf398_5.18	Sgl018101-mRNA1	scaffold_633.46	LotgiT59649	Halruf.T00034380.1
9698	Pca_73_9.13	*	Lny_2273_2.46	Mco_141_2.42	Afu000970	AI01G000589	*	XP_005090000.1	BGLB037672	Echl_00454	maker-scaffold1124_size261903-snap-gene-0.44-mRNA-1	CsqKR_Scaf231_8.21	Sgl008665-mRNA1	scaffold_486.16	LotgiT233091	Halruf.T00045072.1
9699	Pca_73_9.15	comp106231_c0_seq1_Sample7	Lny_2273_2.19	Mco_141_2.32	Afu002127	AI05G006119	AVU007677	XP_012946847.1	BGLB029687	Echl_10774	maker-scaffold_86_motu5-augustus-gene-0.42-mRNA-1	CsqKR_Scaf59_7.21	*	scaffold_704.16	LotgiT232362	*
9700	Pca_74_11.2	*	Lny_25830_1.99	Mco_1_177.68	Afu016322	AI06G008295	AVU003472	XP_005097906.2	BGLB026473	Echl_01133	maker-scaffold393_size588595-augustus-gene-0.103-mRNA-1	*	Sgl009819-mRNA1	scaffold_231.21	LotgiT132122	Halruf.T00053181.1
9701	Pca_74_12.66	*	Lny_25830_1.102	Mco_1_178.26	Afu016035	AI06G008441	AVU003051	XP_012940531.1	BGLB006381	Echl_20826	augustus_masked-scaffold503_size500011-processed-gene-0.29-mRNA-1	CsqKR_Scaf3_2.9	Sgl005810-mRNA1	scaffold_821.33	LotgiT161371	*
9702	Pca_74_15.30	comp98479_c0_seq1_Sample7	Lny_3837_1.56	Mco_46_55.41	Afu016033	AI06G008444	AVU003023	XP_005094709.1	BGLB025808	Echl_20824	maker-scaffold503_size500011-snap-gene-0.113-mRNA-1	CsqKR_Scaf90_10.26	*	scaffold_124.6	LotgiT133318	*
9705	Pca_74_6.29	*	Lny_25825_5.47	Mco_1_170.27	Afu016514	AI06G007708	*	XP_005102547.1	BGLB004499	Echl_06141	maker-scaffold28_size1348175-snap-gene-1.225-mRNA-1	CsqKR_Scaf174_24.34	Sgl006079-mRNA1	scaffold_1194.8	LotgiT119100	Halruf.T00005937.1
9709	Pca_76_12.6	*	Lny_4223_3.39	Mco_633_38.26	Afu017817	AI12G014962	AVU013314	XP_005111153.1	BGLB003431	Echl_04999	maker-scaffold_85_motu5-augustus-gene-0.87-mRNA-1	*	Sgl011585-mRNA1	scaffold_722.13	LotgiT195174	Halruf.T00044694.1
9715	Pca_77_15.22	comp105369_c0_seq1_Sample8	Lny_16204_2.40	Mco_1_120.39	Afu016004	AI06G008000	AVU004081	XP_005100862.2	BGLB028155	Echl_03213	maker-scaffold_32_motu2_3-augustus-gene-0.84-mRNA-1	CsqKR_Scaf90_4.20	Sgl014599-mRNA1	*	*	Halruf.T00011228.1
9717	Pca_78_2.11	comp82968_c0_seq1_Sample11	Lny_10219_0.32	Mco_560_41.7	*	*	AVU006832	XP_005101931.1	BGLB004140	Echl_21755	augustus_masked-scaffold307_size661710-processed-gene-0.36-mRNA-1	CsqKR_Scaf44_35.4	Sgl006156-mRNA1	scaffold_387.47	LotgiT170198	Halruf.T00050786.1
9718	Pca_78_8.48	*	Lny_29840_0.39	Mco_560_65.75	Afu002219	AI05G006032	AVU006568	XP_012942565.1	BGLB017154	Echl_24613	augustus_masked-scaffold1439_size323902-processed-gene-0.22-mRNA-1	CsqKR_Scaf99_51.19	Sgl012532-mRNA1	scaffold_159.7	*	Halruf.T00021094.1
9719	Pca_79_1.43	comp76279_c0_seq1_Sample12	Lny_1359_0.48	Mco_1_187.59	Afu003340	AI02G002399	AVU012351	*	BGLB010849	Echl_13128	maker-scaffold_42_motu5-augustus-gene-0.107-mRNA-1	CsqKR_Scaf117_14.58	Sgl007246-mRNA1	*	LotgiT185601	Halruf.T00042328.1
9720	Pca_79_4.39	comp113766_c0_seq1_Sample11	Lny_4545_3.102	Mco_1_191.53	Afu016041	AI06G008439	AVU004094	XP_012944389.1	BGLB034011	Echl_17016	maker-scaffold_3_motu5-augustus-gene-0.179-mRNA-1	CsqKR_Scaf3_25.4	*	scaffold_114.28	*	Halruf.T00002139.1
9721	Pca_8_10.36	comp100112_c0_seq1_Sample11	Lny_6628_2.57	Mco_623_159.66	Afu016724	AI17G018937	AVU027645	XP_005111668.1	BGLB009150	Echl_24920	*	*	Sgl011329-mRNA1	scaffold_12.36	LotgiT94618	Halruf.T00044160.1
9723	Pca_8_27.39	*	Lny_9652_1.51	Mco_622_19.24	Afu022695	AI28G026744	AVU005998	XP_005103102.1	BGLB003697	Echl_14687	maker-scaffold721_size566942-augustus-gene-0.114-mRNA-1	CsqKR_Scaf320_1.12	*	scaffold_500.202	LotgiT137926	Halruf.T00011630.1
9724	Pca_8_30.60	comp109600_c0_seq1_Sample7	Lny_26640_1.55	Mco_622_23.53	Afu022418	AI28G026617	AVU004951	XP_005090056.2	BGLB023638	Echl_18129	augustus_masked-scaffold894_size395642-processed-gene-0.28-mRNA-1	*	*	scaffold_839.25	LotgiT177503	Halruf.T00052820.1
9725	Pca_8_39.37	*	Lny_18487_4.22	Mco_622_33.33	Afu019761	AI14G016071	AVU010518	XP_005097584.1	BGLB021963	Echl_01489	augustus_masked-scaffold648_size693944-processed-gene-0.41-mRNA-1	*	Sgl018402-mRNA1	scaffold_848.34	LotgiT174169	Halruf.T00011784.1
9726	Pca_8_4.41	*	Lny_25376_0.45	Mco_623_168.23	Afu016817	AI17G019010	AVU027728	XP_005110721.2	BGLB020214	Echl_01283	maker-scaffold1125_size259701-snap-gene-0.54-mRNA-1	CsqKR_Scaf69_83.29	*	scaffold_831.81	LotgiT170654	Halruf.T00022346.1
9727	Pca_8_52.39	comp59608_c0_seq1_Sample2	Lny_17423_6.33	Mco_16_8.106	Afu010010	*	AVU029346	XP_005108631.1	BGLB035252	Echl_12220	maker-scaffold206_size835876-augustus-gene-0.196-mRNA-1	CsqKR_Scaf8_16.36	Sgl000354-mRNA1	scaffold_643.101.1	LotgiT231584	*
9729	Pca_8_59.33	*	Lny_20809_0.25	Mco_570_11.61	Afu005776	AI10G012333	AVU017178	XP_012945751.1	BGLB025811	Echl_18692	augustus_masked-scaffold213_size1746212-processed-gene-2.62-mRNA-1	CsqKR_Scaf55_31.9	Sgl019252-mRNA1	scaffold_330.29	LotgiT62731	*
9731	Pca_8_70.34	*	Lny_19826_0.48	Mco_112_12.84	Afu005553	AI10G012441	AVU016999	XP_005098642.1	BGLB000583	Echl_09494	maker-scaffold1532_size177749-augustus-gene-0.28-mRNA-1	CsqKR_Scaf73_13.34	Sgl005230-mRNA1	scaffold_8430.5	LotgiT106056	*
9733	Pca_80_10.18	comp114083_c0_seq1_Sample11	Lny_15756_6.24	Mco_591_101.63	*	AI06G007414	AVU014891	XP_012940086.1	BGLB029305	Echl_01223	maker-scaffold_24_motu5-augustus-gene-0.190-mRNA-1	*	Sgl006604-mRNA1	scaffold_100.22	LotgiT163283	Halruf.T00015756.1
9734	Pca_80_13.30	comp122027_c0_seq1_Sample11	Lny_15756_3.27	Mco_591_99.42	Afu009843	AI12G014078	AVU015073	XP_005104455.1	BGLB031945	Echl_13221	maker-scaffold512_size491922-augustus-gene-0.99-mRNA-1	CsqKR_Scaf7_20.9	*	scaffold_850.20	*	Halruf.T00017876.1
9735	Pca_80_16.30	*	Lny_10210_3.47	Mco_591_94.18	*	AI12G014039	AVU015423	XP_012941087.1	BGLB010483	Echl_02055	maker-scaffold1004_size293359-augustus-gene-0.66-mRNA-1	CsqKR_Scaf256_6.38	Sgl012163-mRNA1	scaffold_690.40	LotgiT121966	Halruf.T00012837.1
9737	Pca_80_8.15	comp87999_c0_seq1_Sample1	Lny_15756_9.39	Mco_591_104.24	Afu013810	*	AVU019769	XP_005091062.1	BGLB028103	Echl_23032	maker-scaffold838_size344202-augustus-gene-0.62-mRNA-1	CsqKR_Scaf60_7.13	Sgl017290-mRNA1	scaffold_129.3	*	Halruf.T00017967.1
9740	Pca_81_2.51	*	Lny_31042_3.54	Mco_657_98.38	Afu008541	AI04G005082	AVU020888	XP_012943100.1	BGLB024385	Echl_20322	maker-scaffold_29_motu2_3-augustus-gene-0.101-mRNA-1	CsqKR_Scaf69_6.6	Sgl002517-mRNA1	scaffold_507.81	*	Halruf.T00022405.1
9743	Pca_82_16.48	*	Lny_29358_0.27	Mco_633_33.48	Afu017605	AI12G014311	AVU013295	XP_012943651.1	BGLB017545	Echl_23655	maker-scaffold81_size1067949-augustus-gene-0.83-mRNA-1	CsqKR_Scaf290_3.8	Sgl006106-mRNA1	scaffold_228.68	*	Halruf.T00043839.1
9744	Pca_82_17.12	comp109340_c0_seq1_Sample7	Lny_29358_1.43	Mco_633_34.7	*	AI24G024128	AVU026398	XP_005110094.1	BGLB035838	Echl_22154	*	CsqKR_Scaf222_3.6	Sgl010999-mRNA1	scaffold_129.62	LotgiT235437	Halruf.T00039470.1
9745	Pca_82_8.51	*	Lny_945_0.8	Mco_633_23.47	Afu017257	*	AVU028247	XP_005092610.1	BGLB039350	Echl_09037	augustus_masked-scaffold255_size729271-processed-gene-0.69-mRNA-1	CsqKR_Scaf26_0.13	Sgl018822-mRNA1	scaffold_588.40	LotgiT109564	Halruf.T00035046.1
9746	Pca_82_8.55	*	Lny_4568_0.12	Mco_633_22.26	*	AI12G014276	AVU014024	XP_005109774.1	BGLB008742	Echl_17596	maker-scaffold_85_motu5-augustus-gene-0.81-mRNA-1	CsqKR_Scaf26_0.7	Sgl018821-mRNA1	scaffold_588.39	LotgiT156082	Halruf.T00035047.1
9747	Pca_83_1.27	comp77559_c0_seq1_Sample11	Lny_12502_2.34	Mco_591_86.48	*	AI20G021504	AVU021639	XP_005100019.1	BGLB022297	Echl_01070	*	CsqKR_Scaf144_13.63	Sgl001204-mRNA1	scaffold_95.54	LotgiT109560	Halruf.T00019047.1
9751	Pca_83_6.45	*	Lny_3835_3.72	Mco_591_80.17	Afu009459	*	AVU014983	XP_005110655.1	BGLB010821	Echl_16018	augustus_masked-scaffold617_size437397-processed-gene-0.30-mRNA-1	CsqKR_Scaf7_4.5	Sgl020812-mRNA1	scaffold_211.18	LotgiT115058	Halruf.T00018431.1
9755	Pca_84_2.37	*	Lny_3092_0.23	Mco_10_23.4	Afu002057	AI01G001617	*	XP_012941274.1	BGLB017008	Echl_11708	maker-scaffold415_size552838-augustus-gene-0.105-mRNA-1	CsqKR_Scaf6_2.27	Sgl003952-mRNA1	scaffold_382.9	LotgiT52159	Halruf.T00023338.1
9761	Pca_86_15.97	*	Lny_926_0.50	Mco_44_40.59	Afu011516	AI20G021156	AVU003055	XP_012936042.1	BGLB022777	Echl_01980	*	CsqKR_Scaf69_42.27	Sgl002710-mRNA1	scaffold_66154.4	LotgiT231485	Halruf.T00016449.1
9762	Pca_86_2.54	*	Lny_24430_2.28	Mco_210_0.20	Afu011560	AI11G013598	AVU003619	XP_012934698.1	BGLB016514	Echl_20080	augustus_masked-scaffold219_size776061-processed-gene-0.91-mRNA-1	CsqKR_Scaf69_73.2	Sgl018482-mRNA1	scaffold_604.91_evm.model.scaffold_604.93	LotgiT134708	*
9763	Pca_86_3.44	comp128521_c0_seq1_Sample8	Lny_24430_1.40	Mco_79_0.33	Afu011520	AI20G021150	AVU003855	XP_005110189.1	BGLB030032	Echl_13947	maker-scaffold564_size459944-augustus-gene-0.103-mRNA-1	CsqKR_Scaf69_19.31	Sgl010197-mRNA1	*	LotgiT202488	*
9764	Pca_87_13.41	*	Lny_29355_0.34	Mco_619_6.55	Afu009300	AI25G024796	AVU015588	XP_005099496.1	BGLB040204	Echl_12546	augustus_masked-scaffold372_size595601-processed-gene-0.60-mRNA-1	*	Sgl003056-mRNA1	scaffold_17.160	LotgiT152940	Halruf.T00036853.1
9766	Pca_87_9.18	*	Lny_7503_0.50	Mco_440_2.72	Afu013822	AI03G004404	AVU019338	XP_012941472.1	BGLB012233	Echl_02954	maker-scaffold334_size632520-snap-gene-0.129-mRNA-1	CsqKR_Scaf256_0.17	*	scaffold_77497.38	LotgiT114987	Halruf.T00039646.1
9770	Pca_88_6.67	*	Lny_15462_0.23	Mco_630_7.35	Afu005696	AI10G012256	AVU017242	XP_012946948.1	BGLB037614	Echl_02247	*	CsqKR_Scaf55_17.34	Sgl017196-mRNA1	scaffold_744.8	LotgiT210398	Halruf.T00027871.1
9771	Pca_89_1.8	comp267391_c0_seq1_Sample11	Lny_23275_0.35	Mco_640_16.17	Afu000753	AI01G001742	AVU000117	XP_005112958.1	BGLB005340	Echl_22362	*	*	Sgl008043-mRNA1	scaffold_387.48	LotgiT123657	Halruf.T00012374.1
9776	Pca_9_25.43	*	Lny_11387_2.65	Mco_153_13.74	Afu010313	AI02G002835	AVU029282	XP_005102676.1	BGLB033352	Echl_15097	maker-scaffold295_size679356-augustus-gene-0.150-mRNA-1	CsqKR_Scaf173_27.17	*	scaffold_598.5	LotgiT231539	Halruf.T00040991.1
9779	Pca_9_43.24	*	Lny_16207_2.82	Mco_623_108.15	Afu010157	AI11G013532	*	XP_005108492.1	BGLB002943	Echl_07688	maker-scaffold612_size438940-augustus-gene-0.90-mRNA-1	CsqKR_Scaf173_22.10	Sgl019518-mRNA1	scaffold_69403.49	LotgiT196510	Halruf.T00009564.1
9784	Pca_9_5.32	*	Lny_25374_0.115	Mco_525_1.25	Afu011797	*	AVU003192	XP_012940519.1	BGLB030877	Echl_13107	maker-scaffold69_size1092406-snap-gene-0.85-mRNA-1	CsqKR_Scaf268_10.55	Sgl021099-mRNA1	scaffold_739.59	LotgiT215045	Halruf.T00005745.1
9787	Pca_9_61.37	*	Lny_3076_2.40	Mco_24_6.68	Afu018387	AI23G023707	AVU029349	XP_012940325.1	BGLB013285	Echl_06416	maker-scaffold119_size945509-snap-gene-0.227-mRNA-1	*	Sgl016029-mRNA1	scaffold_87.63	LotgiT139720	Halruf.T00027495.1
9789	Pca_9_69.32	comp103211_c0_seq1_Sample7	Lny_32864_0.92	Mco_24_16.42	Afu013431	*	AVU004304	XP_005101495.1	BGLB013365	Echl_17321	maker-scaffold521_size485223-augustus-gene-0.108-mRNA-1	CsqKR_Scaf171_3.39	*	scaffold_550.2	LotgiT195467	Halruf.T00005289.1
9790	Pca_9_8.14	comp398729_c0_seq1_Sample7	Lny_13264_0.23	Mco_153_34.28	Afu011594	*	AVU003560	XP_005110172.1	*	Echl_24012	augustus_masked-scaffold198_size816612-processed-gene-0.69-mRNA-1	CsqKR_Scaf8_14.36	Sgl018141-mRNA1	scaffold_851.81	LotgiT160504	Halruf.T00032092.1
9791	Pca_9_9.35	comp1624333_c0_seq1_Sample2	Lny_5304_0.40	Mco_153_33.42	Afu011847	AI11G013561	AVU003456	XP_005100313.2	BGLB028753	Echl_13092	augustus_masked-scaffold_54_motu2_3-processed-gene-0.59-mRNA-1	CsqKR_Scaf268_7.21	Sgl001977-mRNA1	scaffold_485.7	*	*
9793	Pca_90_2.28	*	Lny_26635_3.47	Mco_3_156.43	Afu012128	AI04G004695	*	XP_005093272.1	BGLB032400	Echl_09260	maker-scaffold2_size1940454-augustus-gene-1.92-mRNA-1	CsqKR_Scaf231_1.25	Sgl000419-mRNA1	scaffold_76900.1	LotgiT169748	Halruf.T00034154.1
9794	Pca_90_7.40	comp96913_c0_seq1_Sample11	Lny_2282_0.39	Mco_3_151.22	Afu019798	AI26G025692	AVU005154	XP_005110709.1	BGLB033119	Echl_06710	*	*	Sgl014351-mRNA1	scaffold_12650.8	LotgiT231336	Halruf.T00009842.1
9795	Pca_90_7.47	*	Lny_920_0.71	Mco_3_150.16	Afu020071	AI26G025865	AVU004987	XP_012937007.1	BGLB038782	*	maker-scaffold_150_motu5-augustus-gene-0.107-mRNA-1	CsqKR_Scaf127_6.3	Sgl004213-mRNA1	scaffold_692.20	LotgiT237075	Halruf.T00000185.1
9797	Pca_91_5.62	*	Lny_22901_5.54	Mco_57_13.22	Afu013945	*	AVU019446	XP_005105833.1	BGLB038182	Echl_01148	maker-scaffold434_size549806-augustus-gene-0.107-mRNA-1	CsqKR_Scaf31_9.19	Sgl021319-mRNA1	scaffold_1.7	LotgiT115088	Halruf.T00039654.1
9799	Pca_92_12.45	*	Lny_14061_4.48	Mco_560_117.57	Afu002451	AI05G006634	AVU007213	XP_005095624.1	BGLB025642	Echl_21683	maker-scaffold_129_motu5-snap-gene-0.211-mRNA-1	CsqKR_Scaf43_19.5	*	scaffold_131.47	LotgiT84170	Halruf.T00046555.1
9804	Pca_96_3.76	comp183924_c0_seq1_Sample11	Lny_22021_1.31	Mco_152_4.47	Afu022986	AI27G026100	*	XP_012944051.1	BGLB037598	Echl_13551	maker-scaffold2768_size33445-augustus-gene-0.6-mRNA-1	CsqKR_Scaf208_7.48	*	scaffold_87014.12	LotgiT138555	Halruf.T00041905.1
9805	Pca_97_1.20	*	Lny_21563_1.34	Mco_552_6.46	Afu021241	AI24G024440	AVU026562	XP_005106407.1	BGLB032166	Echl_08368	snap_masked-scaffold_57_motu2_3-processed-gene-0.107-mRNA-1	CsqKR_Scaf18_5.21	Sgl002183-mRNA1	scaffold_298.36	LotgiT220664	*
9806	Pca_97_3.41	*	Lny_29361_2.22	Mco_552_4.20	Afu004977	AI07G008935	AVU008754	XP_012942004.1	BGLB027403	Echl_03406	maker-scaffold28_size1348175-augustus-gene-1.204-mRNA-1	CsqKR_Scaf12_63.42	*	scaffold_200.48	LotgiT237828	Halruf.T00027122.1
9809	Pca_98_10.51	*	Lny_32861_1.69	Mco_633_1.29	Afu012885	AI19G020360	AVU025298	XP_012941615.1	BGLB004877	Echl_17807	maker-scaffold1025_size286018-augustus-gene-0.55-mRNA-1	*	Sgl011232-mRNA1	scaffold_13470.31	LotgiT211578	Halruf.T00014256.1
9812	*	comp112082_c0_seq1_Sample1	Lny_10227_0.24	Mco_662_0.13	Afu007651	AI08G010560	AVU017815	XP_012941753.1	*	Echl_25078	augustus_masked-scaffold2849_size27087-processed-gene-0.3-mRNA-1	CsqKR_Scaf169_3.21	Sgl004103-mRNA1	scaffold_384.135_evm.model.scaffold_384.136	LotgiT184794	Halruf.T00014221.1
9819	*	comp109135_c0_seq1_Sample2	*	Mco_581_26.27	Afu014889	AI20G021352	AVU022219	XP_012938872.1	BGLB005497	Echl_23702	maker-scaffold1014_size289680-augustus-gene-0.51-mRNA-1	CsqKR_Scaf261_4.31	Sgl017588-mRNA1	scaffold_318.8	LotgiT172374	Halruf.T00007486.1
9822	*	comp114715_c0_seq1_Sample2	Lny_3074_2.20	Mco_182_3.42	*	AI08G010499	AVU017794	XP_012938639.1	BGLB024314	Echl_08803	augustus_masked-scaffold303_size665235-processed-gene-0.45-mRNA-1	CsqKR_Scaf264_6.25	Sgl014389-mRNA1	scaffold_43.16	LotgiT227900	Halruf.T00031524.1
9825	*	comp74318_c0_seq1_Sample2	Lny_13249_7.39	Mco_561_36.20	Afu002379	AI05G006698	AVU007684	XP_005089616.1	BGLB040011	Echl_21206	maker-scaffold793_size361144-augustus-gene-0.81-mRNA-1	CsqKR_Scaf4_11.3	Sgl013287-mRNA1	scaffold_63247.14	LotgiT166372	*
9828	*	comp14568_c0_seq1_Sample3	Lny_3072_8.102	Mco_1_148.31	Afu004154	AI02G002942	*	XP_005097040.2	BGLB029096	Echl_16195	maker-scaffold669_size412803-snap-gene-0.104-mRNA-1	CsqKR_Scaf35_51.13	Sgl023607-mRNA1	scaffold_816.92	LotgiT119041	Halruf.T00006038.1
9829	*	comp167127_c0_seq1_Sample3	*	Mco_10_37.63	Afu000814	AI01G000374	AVU001828	XP_005110339.1	BGLB013816	Echl_02512	augustus_masked-scaffold876_size604585-processed-gene-0.50-mRNA-1	CsqKR_Scaf219_1.19	Sgl009743-mRNA1	scaffold_39241.1	LotgiT96796	Halruf.T00026947.1
9835	*	comp100621_c0_seq1_Sample7	Lny_14682_1.70	*	Afu020557	AI30G028085	AVU028583	XP_005104943.1	BGLB039679	Echl_13399	maker-scaffold1946_size114458-snap-gene-0.28-mRNA-1	CsqKR_Scaf246_7.10	Sgl008768-mRNA1	scaffold_565.29	LotgiT205260	Halruf.T00003099.1
9837	*	comp103679_c0_seq1_Sample7	Lny_21202_5.39	Mco_622_5.43	Afu005004	AI07G008961	AVU009030	XP_005106864.1	*	Echl_11819	maker-scaffold759_size381848-snap-gene-0.73-mRNA-1	CsqKR_Scaf138_12.6	Sgl018730-mRNA1	scaffold_85813.12	LotgiT235086	Halruf.T00001407.1
9838	*	comp104892_c0_seq1_Sample7	*	Mco_637_91.44	Afu023500	AI14G016590	AVU030821	XP_005091215.1	BGLB002201	Echl_19211	maker-scaffold2006_size108365-augustus-gene-0.29-mRNA-1	CsqKR_Scaf116_5.31	Sgl007780-mRNA1	scaffold_390.16	LotgiT209667	Halruf.T00012245.1
9843	*	comp50701_c0_seq1_Sample7	Lny_24426_4.114	Mco_66_24.48	Afu000334	AI01G000281	AVU000678	XP_012942272.1	BGLB021888	Echl_20774	maker-scaffold23_size1378065-snap-gene-1.191-mRNA-1	*	Sgl002163-mRNA1	scaffold_294.1	LotgiT231758	Halruf.T00012466.1
9844	*	comp66945_c0_seq1_Sample7	Lny_18180_1.32	Mco_561_46.60	Afu001490	*	AVU000476	XP_005094300.1	BGLB020039	Echl_06911	maker-scaffold341_size777907-snap-gene-0.151-mRNA-1	CsqKR_Scaf59_19.25	Sgl013286-mRNA1	scaffold_63247.15	LotgiT234660	Halruf.T00034336.1
9849	*	comp95772_c0_seq1_Sample7	Lny_16201_7.37	Mco_591_42.55	Afu009933	AI25G025083	AVU016237	XP_012946712.1	BGLB026645	Echl_15218	maker-scaffold_24_motu5-augustus-gene-0.188-mRNA-1	CsqKR_Scaf7_31.40	Sgl003452-mRNA1	scaffold_174.48	*	Halruf.T00043453.1
9850	*	comp99758_c0_seq1_Sample7	Lny_11388_1.27	Mco_3_80.35	Afu012262	AI04G004896	AVU014464	XP_005107943.1	BGLB012344	Echl_06163	maker-scaffold1828_size131555-augustus-gene-0.29-mRNA-1	CsqKR_Scaf27_16.33	Sgl015032-mRNA1	scaffold_80.51	*	Halruf.T00007880.1
9852	*	comp128410_c0_seq1_Sample8	Lny_14697_0.23	Mco_1_57.68	Afu016640	AI06G007821	*	XP_005101730.1	BGLB034484	Echl_15185	maker-scaffold_186_motu5-augustus-gene-0.117-mRNA-1	CsqKR_Scaf117_14.66	Sgl016211-mRNA1	scaffold_89203.10	LotgiT203444	Halruf.T00001954.1
9857	*	comp61226_c0_seq1_Sample10	*	Mco_623_123.28	Afu016881	AI17G018756	AVU027729	XP_005106586.1	BGLB012699	Echl_13004	augustus_masked-scaffold1495_size192333-processed-gene-0.11-mRNA-1	CsqKR_Scaf666_0.44	Sgl016684-mRNA1	scaffold_485.4	LotgiT230243	Halruf.T00047488.1
9860	*	comp105609_c0_seq1_Sample11	Lny_26276_1.54	Mco_658_7.23	Afu012214	AI04G005786	AVU013954	XP_005102062.1	BGLB039491	Echl_15505	maker-scaffold_36_motu5-augustus-gene-0.74-mRNA-1	CsqKR_Scaf307_8.50	Sgl018546-mRNA1	*	LotgiT173092	Halruf.T00029361.1
9862	*	comp115606_c0_seq1_Sample11	Lny_17425_1.29	Mco_80_1.61	Afu005993	AI10G012599	AVU016672	XP_005098648.1	BGLB000566	Echl_07029	maker-scaffold56_size1151755-augustus-gene-1.106-mRNA-1	*	Sgl023538-mRNA1	scaffold_234.52	LotgiT211070	Halruf.T00023589.1
9866	*	comp98763_c0_seq1_Sample11	Lny_17426_1.74	Mco_620_64.43	Afu007570	AI08G029267	AVU017862	XP_005099014.1	BGLB023151	Echl_22081	maker-scaffold494_size505116-augustus-gene-0.109-mRNA-1	CsqKR_Scaf103_4.30	*	scaffold_253.18	LotgiT192905	Halruf.T00041653.1
9867	*	comp78669_c0_seq1_Sample12	Lny_15456_3.55	Mco_624_24.44	Afu006154	AI10G012849	AVU016601	XP_005090662.2	BGLB037420	Echl_00816	augustus_masked-scaffold_190_motu5-processed-gene-0.76-mRNA-1	CsqKR_Scaf59_36.14	Sgl008260-mRNA1	*	LotgiT235706	Halruf.T00011872.1
9868	*	comp80711_c0_seq1_Sample12	*	Mco_57_36.4	Afu013747	AI03G028945	AVU019864	XP_005098009.1	BGLB030464	Echl_05556	maker-scaffold158_size874899-augustus-gene-0.172-mRNA-1	CsqKR_Scaf14_26.20	Sgl009915-mRNA1	scaffold_30.78	LotgiT228177	Halruf.T00025518.1
9871	*	comp85986_c0_seq1_Sample12	Lny_4223_5.47	Mco_633_41.75	Afu021210	AI09G010890	AVU026241	XP_005099190.1	BGLB030473	Echl_24814	maker-scaffold127_size932286-snap-gene-0.239-mRNA-1	CsqKR_Scaf102_3.20	Sgl011946-mRNA1	scaffold_152.6	LotgiT167223	*
9899	*	*	Lny_11769_6.77	Mco_1_129.31	Afu003534	AI02G002023	AVU012535	XP_012935741.1	BGLB022212	Echl_16102	maker-scaffold_28_motu5-augustus-gene-1.135-mRNA-1	CsqKR_Scaf5_9.12	Sgl010859-mRNA1	scaffold_443.13	LotgiT161619	Halruf.T00002057.1
9905	*	*	Lny_29836_1.60	Mco_647_4.69	Afu002401	AI05G006677	AVU007887	XP_005110337.1	BGLB022799	Echl_02130	maker-scaffold2310_size84654-snap-gene-0.17-mRNA-1	CsqKR_Scaf398_3.14	Sgl003998-mRNA1	scaffold_640.11	LotgiT64710	Halruf.T00005014.1
9965	Pca_1_43.9	*	Lny_30711_2.48	Mco_18_10.28	Afu001422	AI01G001057	AVU000473	XP_012934598.1	BGLB020662	Echl_24034	maker-scaffold479_size573116-augustus-gene-0.72-mRNA-1	*	Sgl003114-mRNA1	scaffold_129.28	LotgiT235312	*
9966	Pca_1_50.57	comp79790_c0_seq1_Sample3	Lny_4224_4.39	Mco_18_3.53	Afu001318	AI01G000902	*	XP_005088946.2	BGLB037468	Echl_17847	maker-scaffold1_size2962100-augustus-gene-4.229-mRNA-1	CsqKR_Scaf16_13.16	Sgl004876-mRNA1	scaffold_12.198_evm.model.scaffold_12.199	*	*
9968	Pca_1_70.37	*	Lny_9210_0.36	Mco_135_22.87	Afu000691	AI01G001783	AVU002112	XP_005094085.1	BGLB030766	Echl_17025	maker-scaffold_82_motu5-snap-gene-0.160-mRNA-1	CsqKR_Scaf31_16.43	*	scaffold_60967.4	*	Halruf.T00020736.1
9972	Pca_1_87.40	*	Lny_22019_1.78	Mco_135_2.33	Afu001957	AI05G006295	AVU008010	XP_005092205.1	BGLB032253	Echl_13708	maker-scaffold818_size351881-augustus-gene-0.51-mRNA-1	CsqKR_Scaf135_1.11	*	*	LotgiT235314	Halruf.T00018731.1
9975	Pca_10_11.43	comp100085_c0_seq1_Sample11	Lny_10578_0.33	Mco_590_45.31	Afu019342	AI14G016210	AVU010546	XP_012943350.1	BGLB007760	Echl_01628	*	*	Sgl024494-mRNA1	scaffold_65.53	*	Halruf.T00004471.1
9977	Pca_10_2.38	comp82077_c0_seq1_Sample7	Lny_15458_1.68	Mco_590_34.27	Afu023008	AI27G026060	*	XP_012945536.1	BGLB009323	Echl_13162	maker-scaffold814_size353754-augustus-gene-0.61-mRNA-1	*	Sgl018174-mRNA1	scaffold_177.3.1	*	Halruf.T00004631.1
9978	Pca_10_26.61	comp94123_c0_seq1_Sample2	Lny_15759_2.86	Mco_590_62.75	Afu013836	*	*	XP_005093619.1	BGLB003889	Echl_16294	maker-scaffold_45_motu2_3-augustus-gene-0.52-mRNA-1	CsqKR_Scaf39_24.49	Sgl017699-mRNA1	scaffold_59631.1	LotgiT205122	*
9982	Pca_10_31.40	*	Lny_1350_3.37	Mco_590_68.40	Afu018309	AI23G023540	AVU023668	XP_005111939.2	BGLB000616	Echl_16223	maker-scaffold1093_size380389-snap-gene-0.87-mRNA-1	CsqKR_Scaf111_1.19	Sgl024493-mRNA1	*	*	Halruf.T00021591.1
9983	Pca_10_33.73	*	Lny_1350_1.27	Mco_590_71.50	Afu022994	AI27G026077	AVU030410	*	*	Echl_13160	maker-scaffold1740_size145464-augustus-gene-0.31-mRNA-1	CsqKR_Scaf167_3.6	Sgl020513-mRNA1	scaffold_648.1	LotgiT142929	Halruf.T00039972.1
9984	Pca_10_34.34	comp118774_c0_seq1_Sample7	*	Mco_590_72.62	Afu002873	AI05G007035	AVU008000	XP_012942543.1	BGLB000712	Echl_05132	*	CsqKR_Scaf61_14.5	Sgl000111-mRNA1	*	LotgiT118654	Halruf.T00045458.1
9985	Pca_10_37.21	comp5262_c0_seq1_Sample11	Lny_15757_4.35	Mco_590_76.30	Afu018326	*	AVU024043	*	BGLB018901	*	maker-scaffold154_size885135-augustus-gene-0.109-mRNA-1	CsqKR_Scaf321_5.7	Sgl027767-mRNA1	scaffold_788.104	LotgiT188902	Halruf.T00048787.1
9986	Pca_10_39.43	comp68766_c0_seq1_Sample12	Lny_33924_0.47	Mco_590_78.21	*	*	AVU030243	XP_005112244.1	BGLB037850	Echl_00691	maker-scaffold322_size642761-augustus-gene-0.130-mRNA-1	CsqKR_Scaf128_2.22	Sgl013200-mRNA1	scaffold_131.5	LotgiT76483	*
9988	Pca_10_44.17	*	Lny_5291_5.54	Mco_590_84.40	Afu022921	AI23G023509	AVU023361	XP_012942418.1	*	Echl_09464	*	CsqKR_Scaf141_0.14	Sgl013198-mRNA1	scaffold_489.2	LotgiT131128	Halruf.T00018116.1
9989	Pca_10_49.28	comp80234_c0_seq1_Sample7	Lny_460_2.82	Mco_590_90.81	Afu023016	AI27G026052	AVU030372	XP_005111902.1	BGLB019569	Echl_06031	*	CsqKR_Scaf9_2.4	Sgl026028-mRNA1	*	LotgiT168116	*
9991	Pca_10_58.35	comp102838_c0_seq1_Sample2	Lny_15453_3.72	Mco_42_4.100	Afu018275	AI23G023784	AVU023337	XP_005093909.1	*	Echl_10036	*	CsqKR_Scaf24_6.31	Sgl022407-mRNA1	scaffold_190.65	LotgiT122513	*
9992	Pca_10_62.38	*	Lny_32026_0.30	Mco_42_8.29	*	AI18G019862	AVU029914	XP_012939232.1	BGLB008123	Echl_20543	maker-scaffold898_size333929-augustus-gene-0.61-mRNA-1	CsqKR_Scaf2_8.59	Sgl022168-mRNA1	*	LotgiT199614	Halruf.T00038911.1
9993	Pca_10_64.19	comp60311_c0_seq1_Sample12	Lny_32026_3.13	Mco_42_11.19	Afu022992	*	AVU030338	XP_012944625.1	BGLB026051	Echl_23868	maker-scaffold920_size319277-augustus-gene-0.60-mRNA-1	CsqKR_Scaf135_6.16	Sgl022397-mRNA1	*	LotgiT138080	*
9994	Pca_101_3.30	comp108000_c1_seq1_Sample7	Lny_1346_1.88	Mco_643_12.40	Afu018166	*	AVU023394	XP_005089365.1	*	Echl_09546	*	CsqKR_Scaf22_17.19	Sgl010434-mRNA1	scaffold_68.137	LotgiT230924	Halruf.T00028361.1
9997	Pca_104_3.68	comp102465_c0_seq1_Sample7	Lny_19820_1.41	Mco_1_9.58	Afu016182	AI06G008468	AVU003666	XP_005107154.1	BGLB033965	Echl_08894	maker-scaffold_131_motu5-snap-gene-0.215-mRNA-1	CsqKR_Scaf35_31.18	*	*	LotgiT167393	*
9998	Pca_107_5.42	*	Lny_25368_2.34	Mco_546_11.49	*	*	AVU029854	XP_012940455.1	BGLB026321	Echl_20302	maker-scaffold_12_motu4-augustus-gene-3.183-mRNA-1	CsqKR_Scaf75_9.21	Sgl018804-mRNA1	scaffold_415.35	LotgiT112727	Halruf.T00026021.1
10000	Pca_11_13.49	*	Lny_7494_3.37	Mco_541_12.26	Afu019258	*	AVU010032	XP_012943911.1	BGLB007011	Echl_17097	*	CsqKR_Scaf228_13.17	Sgl000534-mRNA1	scaffold_685.19	LotgiT238331	Halruf.T00024166.1
10002	Pca_11_28.12	*	Lny_27968_11.46	Mco_44_7.8	Afu023495	AI14G016582	AVU030832	XP_005089773.2	BGLB039971	Echl_22007	*	*	Sgl000468-mRNA1	scaffold_612.25	LotgiT56892	Halruf.T00038581.1
10006	Pca_11_52.34	comp128330_c0_seq1_Sample8	Lny_23266_2.19	Mco_634_22.49	Afu019327	AI14G016226	AVU011328	XP_012942607.1	*	Echl_21156	maker-scaffold_15_motu4-augustus-gene-0.67-mRNA-1	*	*	scaffold_16554.10_evm.model.scaffold_16554.11	LotgiT231111	Halruf.T00029757.1
10007	Pca_11_58.37	*	Lny_20230_6.40	Mco_634_29.60	Afu019402	AI14G016321	AVU031237	XP_012943922.1	BGLB002291	Echl_06927	maker-scaffold2540_size109890-augustus-gene-0.15-mRNA-1	CsqKR_Scaf116_7.41	*	scaffold_253.53	*	Halruf.T00026088.1
10008	Pca_11_61.36	*	Lny_20230_2.40	Mco_634_33.74	*	*	AVU010413	XP_005097585.1	BGLB009612	Echl_19786	maker-scaffold321_size643001-augustus-gene-0.118-mRNA-1	CsqKR_Scaf33_1.20	Sgl019075-mRNA1	scaffold_406.24	LotgiT164035	Halruf.T00026050.1
10013	Pca_110_5.44	*	Lny_16201_0.21	Mco_40_31.78	Afu010587	AI09G011061	AVU004528	XP_005099742.1	BGLB025846	Echl_04850	maker-scaffold193_size820246-snap-gene-0.175-mRNA-1	*	*	scaffold_239.52	LotgiT235828	Halruf.T00002243.1
10014	Pca_110_7.4	*	Lny_16201_4.19	Mco_40_34.18	Afu011152	AI09G011261	AVU005941	XP_012943108.1	BGLB024524	Echl_04088	*	CsqKR_Scaf137_4.11	Sgl007495-mRNA1	scaffold_714.135.1	LotgiT236799	*
10019	Pca_116_8.9	*	Lny_30249_0.36	Mco_582_27.24	Afu008033	AI08G009890	*	XP_012936638.1	BGLB021365	Echl_01189	maker-scaffold_120_motu5-snap-gene-0.121-mRNA-1	CsqKR_Scaf147_3.12	Sgl007123-mRNA1	scaffold_43.59	*	Halruf.T00001766.1
10021	Pca_118_7.19	*	*	*	Afu017840	AI07G008785	AVU009790	XP_005112566.1	BGLB039899	Echl_19300	augustus_masked-scaffold111_size962675-processed-gene-0.77-mRNA-1	CsqKR_Scaf247_2.23	Sgl009805-mRNA1	scaffold_79.150	LotgiT156565	Halruf.T00044786.1
10024	Pca_119_6.15	*	Lny_30245_3.36	Mco_538_23.62	Afu006410	*	AVU025817	XP_005104964.2	BGLB032516	Echl_14694	*	CsqKR_Scaf44_39.36	Sgl005959-mRNA1	scaffold_77.9	LotgiT237774	Halruf.T00025442.1
10025	Pca_12_16.31	*	Lny_25826_1.16	Mco_10_84.18	Afu001482	AI01G001357	AVU000656	XP_005090701.1	BGLB030731	Echl_04386	maker-scaffold_10_motu5-augustus-gene-1.170-mRNA-1	*	Sgl010825-mRNA1	scaffold_13106.36	*	Halruf.T00026978.1
10027	Pca_12_27.13	*	Lny_24848_0.12	Mco_10_70.6	Afu002177	AI05G006074	AVU006752	XP_012944589.1	*	Echl_21215	*	CsqKR_Scaf36_45.12	Sgl012003-mRNA1	scaffold_500.131	LotgiT235024	Halruf.T00008236.1
10030	Pca_12_47.14	comp93384_c0_seq1_Sample2	Lny_12100_0.42	Mco_10_45.50	Afu001058	AI05G007221	*	XP_012941361.1	BGLB016787	Echl_04451	maker-scaffold1142_size253470-snap-gene-0.39-mRNA-1	CsqKR_Scaf59_1.24	*	scaffold_848.72	LotgiT75206	*
10031	Pca_12_54.51	comp115952_c1_seq1_Sample11	Lny_15765_0.28	Mco_10_37.73	*	AI01G001456	AVU000377	XP_012937158.1	BGLB028232	Echl_09593	augustus_masked-scaffold9_size1610887-processed-gene-2.36-mRNA-1	*	Sgl014517-mRNA1	scaffold_334.47	LotgiT190706	*
10032	Pca_12_7.52	*	Lny_3514_3.50	Mco_529_9.115	Afu002984	*	AVU007547	XP_005093485.1	BGLB009201	Echl_13918	maker-scaffold559_size462955-augustus-gene-0.78-mRNA-1	CsqKR_Scaf231_10.13	*	scaffold_81.177	LotgiT227454	Halruf.T00010827.1
10034	Pca_121_2.32	comp115118_c0_seq1_Sample2	Lny_21216_0.56	Mco_40_18.59	*	AI09G011039	AVU005390	XP_005108817.1	BGLB025281	Echl_16550	maker-scaffold94_size1282266-augustus-gene-0.65-mRNA-1	*	*	scaffold_66.48	LotgiT204579	Halruf.T00013946.1
10039	Pca_129_3.44	comp123068_c0_seq1_Sample8	*	Mco_12_9.41	Afu009228	AI25G025246	AVU015417	XP_005103897.1	BGLB025592	Echl_06999	maker-scaffold931_size316536-augustus-gene-0.56-mRNA-1	CsqKR_Scaf471_2.15	*	scaffold_70265.5	LotgiT113712	*
10040	Pca_129_6.59	comp106835_c0_seq1_Sample11	Lny_17805_8.29	Mco_628_14.32	*	*	AVU022893	XP_005108138.1	BGLB034832	Echl_03418	maker-scaffold227_size773120-augustus-gene-0.159-mRNA-1	*	Sgl006860-mRNA1	scaffold_707.6	LotgiT229109	Halruf.T00044985.1
10041	Pca_1298_5.68	comp88653_c0_seq1_Sample11	Lny_31046_1.78	Mco_44_22.21	Afu011291	*	AVU004003	XP_012942811.1	*	Echl_22572	*	CsqKR_Scaf173_6.27	Sgl021662-mRNA1	scaffold_26896.27	LotgiT181978	Halruf.T00039726.1
10046	Pca_13_37.44	*	Lny_4226_0.31	Mco_623_122.26	Afu003918	AI02G002903	AVU011961	XP_005105971.1	BGLB008568	Echl_17013	*	CsqKR_Scaf666_0.48	Sgl016683-mRNA1	scaffold_485.5	*	Halruf.T00047489.1
10051	Pca_1301_3.40	*	Lny_21202_4.24	Mco_571_20.65	*	AI11G013186	AVU031968	XP_012942870.1	BGLB026226	Echl_05247	maker-scaffold392_size576256-augustus-gene-0.77-mRNA-1	*	Sgl016889-mRNA1	scaffold_783.30	LotgiT74365	Halruf.T00049623.1
10052	Pca_1301_3.59	comp127097_c0_seq1_Sample8	Lny_21202_4.16	Mco_571_20.59	Afu011599	AI11G013054	AVU004104	XP_005113334.2	BGLB029327	Echl_14595	maker-scaffold615_size595885-snap-gene-0.164-mRNA-1	*	*	scaffold_459.14	LotgiT205604	*
10054	Pca_1304_0.24	*	Lny_18506_0.19	Mco_46_99.60	Afu016088	AI06G008249	AVU003863	XP_005106506.1	BGLB003223	*	maker-scaffold1836_size130563-augustus-gene-0.27-mRNA-1	*	Sgl003602-mRNA1	scaffold_15.2	LotgiT138707	Halruf.T00022672.1
10057	Pca_131_3.27	*	Lny_15051_0.61	Mco_631_3.67	Afu000005	AI13G015910	*	XP_005097427.1	BGLB012436	Echl_20274	maker-scaffold613_size560364-augustus-gene-0.120-mRNA-1	CsqKR_Scaf36_27.14	Sgl009730-mRNA1	scaffold_496.2	LotgiT186398	*
10059	Pca_131_4.34	comp91546_c0_seq1_Sample2	Lny_15051_0.58	Mco_631_4.35	*	AI05G006572	AVU007167	XP_005096571.2	BGLB017913	Echl_13319	*	CsqKR_Scaf59_2.21	*	scaffold_850.61	LotgiT125047	Halruf.T00021879.1
10061	Pca_1319_0.50	comp128323_c0_seq1_Sample8	Lny_29831_1.41	Mco_149_9.57	Afu013111	AI08G009840	AVU010183	XP_012941021.1	BGLB029508	Echl_05981	*	*	Sgl004119-mRNA1	*	LotgiT211804	Halruf.T00025695.1
10062	Pca_135_3.30	*	Lny_32524_0.14	Mco_1_236.36	*	AI06G007544	AVU003197	XP_012942395.1	BGLB011241	Echl_05311	maker-scaffold67_size1098300-augustus-gene-1.138-mRNA-1	CsqKR_Scaf63_2.9	Sgl001703-mRNA1	scaffold_632.2.1	LotgiT133288	*
10063	Pca_137_2.49	comp589996_c0_seq1_Sample11	*	Mco_68_2.43	Afu021422	AI31G028420	AVU027043	XP_012936238.1	BGLB007123	Echl_15880	*	*	Sgl018981-mRNA1	scaffold_32258.20	LotgiT220842	Halruf.T00032606.1
10066	Pca_139_5.52	*	Lny_4828_1.23	Mco_57_32.48	Afu009972	AI25G025143	AVU015756	XP_005104655.1	BGLB007303	Echl_20638	*	CsqKR_Scaf16_3.7	Sgl013122-mRNA1	scaffold_607.81	LotgiT135733	*
10067	Pca_14_12.20	*	Lny_23268_1.29	Mco_552_35.47	*	AI09G010918	AVU026394	XP_012943052.1	BGLB005568	Echl_16530	maker-scaffold2448_size59903-snap-gene-0.15-mRNA-1	CsqKR_Scaf269_5.25	Sgl010098-mRNA1	*	LotgiT62194	Halruf.T00020311.1
10080	Pca_148_4.67	*	Lny_26637_2.34	Mco_648_6.28	*	*	AVU021288	XP_005108273.1	BGLB037902	Echl_24845	maker-scaffold_134_motu5-augustus-gene-0.88-mRNA-1	CsqKR_Scaf129_1.18	Sgl009949-mRNA1	scaffold_708.40	LotgiT233686	Halruf.T00008521.1
10081	Pca_15_14.45	*	Lny_919_0.60	Mco_586_0.62	Afu000325	AI01G000269	AVU000330	XP_005101135.1	BGLB020424	Echl_07330	maker-scaffold1_size2962100-augustus-gene-2.97-mRNA-1	CsqKR_Scaf135_6.13	Sgl020067-mRNA1	scaffold_660.47	*	*
10082	Pca_15_21.46	comp112264_c0_seq1_Sample7	Lny_29351_2.22	Mco_641_36.31	Afu000297	*	*	XP_005091111.1	BGLB036195	Echl_20744	maker-scaffold1885_size123480-augustus-gene-0.23-mRNA-1	CsqKR_Scaf14_31.41	Sgl004603-mRNA1	scaffold_235.20	LotgiT137805	*
10084	Pca_15_30.28	comp111219_c0_seq1_Sample8	Lny_6176_1.51	Mco_641_24.41	Afu000264	*	AVU000432	XP_005089811.1	BGLB023695	Echl_14157	*	CsqKR_Scaf64_10.27	Sgl003680-mRNA1	scaffold_643.41	LotgiT231679	*
10087	Pca_15_51.30	comp95606_c0_seq1_Sample7	Lny_32853_4.25	Mco_640_49.73	*	AI01G001329	*	XP_005103393.1	BGLB005083	Echl_14164	*	CsqKR_Scaf19_31.38	Sgl012301-mRNA1	scaffold_149.61	LotgiT160866	Halruf.T00012443.1
10088	Pca_15_9.59	comp95772_c0_seq1_Sample8	*	Mco_82_8.40	*	AI01G000501	AVU000314	XP_005098844.1	BGLB037848	Echl_13459	*	CsqKR_Scaf99_14.18	Sgl004918-mRNA1	scaffold_322.12	LotgiT165965	Halruf.T00018244.1
10090	Pca_151_4.69	comp69334_c0_seq1_Sample3	Lny_22904_1.47	Mco_583_4.62	Afu013569	*	*	XP_005096829.1	BGLB033717	Echl_00773	maker-scaffold1933_size117068-snap-gene-0.28-mRNA-1	CsqKR_Scaf182_8.17	Sgl009952-mRNA1	scaffold_66.46	LotgiT238820	*
10092	Pca_16_1.14	*	Lny_15040_2.23	Mco_8_1.54	Afu020483	AI18G019601	AVU028631	XP_012945246.1	BGLB021255	Echl_19436	maker-scaffold562_size461785-augustus-gene-0.90-mRNA-1	CsqKR_Scaf193_7.18	Sgl011004-mRNA1	*	LotgiT140648	*
10096	Pca_16_31.36	*	Lny_14059_8.72	Mco_565_11.37	Afu004835	AI07G009592	AVU008391	XP_005108521.1	BGLB025749	*	snap_masked-scaffold_188_motu5-processed-gene-0.186-mRNA-1	*	Sgl006822-mRNA1	scaffold_797.9	LotgiT170438	Halruf.T00027131.1
10098	Pca_16_35.66	comp93356_c0_seq1_Sample11	Lny_14059_11.73	Mco_565_6.38	*	*	AVU009243	XP_005092872.1	BGLB013858	Echl_19142	maker-scaffold1646_size178968-augustus-gene-0.38-mRNA-1	CsqKR_Scaf185_16.43	*	scaffold_488.5	LotgiT108171	Halruf.T00016995.1
10099	Pca_16_40.35	comp1193915_c0_seq1_Sample7	Lny_3513_1.43	Mco_37_6.91	*	*	AVU008950	XP_012935931.1	BGLB031947	Echl_19722	maker-scaffold641_size427810-augustus-gene-0.77-mRNA-1	CsqKR_Scaf247_16.51	Sgl018596-mRNA1	scaffold_53598.3	LotgiT55132	*
10103	Pca_161_2.57	*	Lny_3099_0.11	Mco_130_3.40	Afu007025	AI13G015779	*	XP_005093062.1	BGLB004046	Echl_00478	maker-scaffold971_size303194-augustus-gene-0.72-mRNA-1	CsqKR_Scaf44_26.16	Sgl001114-mRNA1	scaffold_426.45	LotgiT120179	*
10107	Pca_17_10.24	*	Lny_18172_1.53	Mco_3_93.15	*	AI26G025688	AVU004401	XP_005105956.1	*	Echl_11309	maker-scaffold_49_motu5-snap-gene-1.143-mRNA-1	CsqKR_Scaf27_3.16	Sgl002057-mRNA1	scaffold_775.121	LotgiT234840	Halruf.T00007866.1
10108	Pca_17_11.24	comp67561_c0_seq1_Sample3	Lny_14067_0.41	Mco_3_95.81	Afu020268	*	AVU006093	XP_005095654.1	*	Echl_08522	augustus_masked-scaffold307_size661710-processed-gene-0.45-mRNA-1	*	Sgl022652-mRNA1	scaffold_79897.10	LotgiT236859	Halruf.T00000173.1
10110	Pca_17_31.28	*	Lny_22907_2.55	Mco_3_118.29	Afu020000	AI26G025582	AVU006295	XP_012938324.1	BGLB035448	Echl_07663	maker-scaffold_182_motu5-augustus-gene-0.168-mRNA-1	*	*	scaffold_212.45	LotgiT108770	Halruf.T00000039.1
10111	Pca_17_49.55	comp85554_c0_seq1_Sample11	Lny_3518_1.95	Mco_3_137.90	Afu019897	*	AVU005799	XP_012936340.1	BGLB022584	Echl_12985	*	*	Sgl009481-mRNA1	scaffold_864.58	LotgiT159169	Halruf.T00009809.1
10112	Pca_171_1.44	*	Lny_4234_0.36	Mco_591_89.49	Afu009502	AI25G024957	AVU015442	XP_012944788.1	BGLB029867	Echl_18838	maker-scaffold31_size1319023-snap-gene-0.86-mRNA-1	*	Sgl003025-mRNA1	scaffold_388.54	LotgiT233338	*
10113	Pca_171_1.48	*	Lny_12502_3.64	Mco_591_88.29	Afu009803	*	AVU015771	XP_005110355.2	BGLB026964	Echl_19556	maker-scaffold372_size595601-augustus-gene-0.114-mRNA-1	CsqKR_Scaf14_3.4	Sgl005099-mRNA1	*	LotgiT73040	Halruf.T00041267.1
10115	Pca_18_14.21	comp117663_c1_seq1_Sample2	*	Mco_623_1.21	*	*	AVU004849	NP_001191619.1	BGLB009156	Echl_22138	snap_masked-scaffold1615_size162733-processed-gene-0.20-mRNA-1	CsqKR_Scaf151_5.15	Sgl022616-mRNA1	scaffold_848.44	LotgiT229367	Halruf.T00032219.1
10117	Pca_18_17.26	*	Lny_15042_1.58	Mco_623_9.85	Afu005310	AI10G012480	AVU017456	XP_012939237.1	BGLB000662	Echl_11783	maker-scaffold2266_size78808-augustus-gene-0.14-mRNA-1	CsqKR_Scaf157_8.11	*	*	LotgiT135497	Halruf.T00042160.1
10118	Pca_18_39.34	*	Lny_26639_1.76	Mco_623_40.51	Afu022634	AI13G015175	AVU005698	XP_012937976.1	BGLB003661	Echl_01843	maker-scaffold_145_motu5-snap-gene-0.82-mRNA-1	*	Sgl019466-mRNA1	scaffold_576.106	LotgiT161808	*
10121	Pca_181_0.28	*	Lny_20229_2.50	Mco_25_56.50	Afu015293	AI15G017154	*	XP_005112569.1	BGLB001797	Echl_10764	augustus_masked-scaffold223_size781449-processed-gene-0.60-mRNA-1	CsqKR_Scaf185_8.8	Sgl009715-mRNA1	scaffold_463.4	LotgiT64100	*
10123	Pca_185_0.26	*	Lny_4227_0.57	Mco_54_0.49	Afu010894	AI09G011134	AVU005594	XP_012942146.1	BGLB027594	Echl_15428	*	CsqKR_Scaf182_7.3	Sgl002969-mRNA1	scaffold_713.11	*	Halruf.T00002295.1
10124	Pca_186_1.34	*	Lny_16598_7.26	Mco_591_5.39	Afu009530	AI25G024925	AVU014875	XP_012938593.1	BGLB028002	Echl_02940	*	CsqKR_Scaf99_51.21	Sgl016194-mRNA1	scaffold_604.126	*	Halruf.T00017992.1
10125	Pca_188_2.46	*	Lny_25832_0.16	*	Afu012561	*	AVU013874	XP_012939304.1	BGLB012240	Echl_00534	maker-scaffold_41_motu2_3-augustus-gene-0.126-mRNA-1	CsqKR_Scaf195_2.36	Sgl002391-mRNA1	scaffold_801.219	LotgiT227007	Halruf.T00040427.1
10126	Pca_19_11.80	*	Lny_17425_2.22	Mco_80_2.35	Afu022661	AI28G026708	AVU004817	XP_005108676.2	BGLB022140	Echl_20572	maker-scaffold752_size377020-augustus-gene-0.69-mRNA-1	*	Sgl020662-mRNA1	*	LotgiT229375	Halruf.T00038857.1
10127	Pca_19_12.19	comp36992_c0_seq1_Sample12	Lny_17425_1.31	Mco_80_2.37	*	AI10G012190	AVU016683	XP_005089333.1	BGLB022088	Echl_20573	*	CsqKR_Scaf366_3.6	Sgl013057-mRNA1	scaffold_361.5	*	Halruf.T00038859.1
10128	Pca_19_13.27	*	Lny_17425_1.32	Mco_80_1.33	Afu022674	AI28G026769	AVU006016	XP_005108226.2	BGLB039292	*	maker-scaffold510_size494309-augustus-gene-0.99-mRNA-1	CsqKR_Scaf174_28.21	Sgl008258-mRNA1	scaffold_274.131	*	Halruf.T00038863.1
10130	Pca_19_29.11	*	Lny_15456_3.45	Mco_624_25.27	Afu005409	AI10G012186	AVU017585	XP_012945131.1	BGLB017369	Echl_02028	maker-scaffold752_size377020-snap-gene-0.89-mRNA-1	*	Sgl017788-mRNA1	scaffold_189.16	LotgiT154021	*
10132	Pca_191_1.53	comp16038_c0_seq1_Sample8	Lny_14064_1.36	Mco_643_16.26	Afu018380	*	AVU023772	XP_005104381.2	BGLB001451	Echl_02558	maker-scaffold703_size398078-augustus-gene-0.75-mRNA-1	*	Sgl023288-mRNA1	scaffold_363.29	*	Halruf.T00047936.1
10134	Pca_2_10.30	*	Lny_12089_2.23	Mco_581_88.12	Afu022009	*	AVU021525	XP_005092794.1	BGLB031403	Echl_12161	maker-scaffold_101_motu5-augustus-gene-0.96-mRNA-1	*	Sgl011428-mRNA1	scaffold_826.3	LotgiT237368	Halruf.T00007229.1
10138	Pca_2_24.20	*	Lny_23272_1.50	Mco_581_108.32	Afu022142	AI18G019754	AVU030048	XP_005111132.2	BGLB016978	Echl_18215	maker-scaffold1030_size285297-augustus-gene-0.58-mRNA-1	*	Sgl013335-mRNA1	*	LotgiT56833	Halruf.T00036658.1
10139	Pca_2_24.23	comp45135_c0_seq1_Sample7	Lny_23272_1.61	Mco_581_108.23	*	*	AVU009305	XP_012944964.1	BGLB007726	Echl_12497	*	CsqKR_Scaf144_8.12	Sgl007872-mRNA1	scaffold_74423.9.2	LotgiT213120	Halruf.T00044602.1
10142	Pca_2_44.45	comp105425_c1_seq1_Sample7	Lny_32518_0.29	Mco_581_132.48	*	*	*	XP_012939471.1	BGLB019497	Echl_10908	maker-scaffold653_size453090-snap-gene-0.138-mRNA-1	CsqKR_Scaf103_42.13	Sgl005885-mRNA1	scaffold_824.19	LotgiT228569	Halruf.T00016786.1
10143	Pca_2_49.26	*	Lny_24832_0.40	Mco_581_138.51	Afu014758	*	AVU021544	XP_012944363.1	BGLB033432	Echl_20116	maker-scaffold2095_size96688-snap-gene-0.18-mRNA-1	CsqKR_Scaf17_4.47	Sgl011704-mRNA1	scaffold_75944.36	LotgiT234287	*
10146	Pca_2_64.39	*	Lny_4546_0.21	Mco_429_10.36	Afu014667	AI20G021627	AVU021510	XP_005093143.1	BGLB039205	Echl_09416	maker-scaffold265_size707289-augustus-gene-0.136-mRNA-1	*	Sgl005915-mRNA1	scaffold_95.26_evm.model.scaffold_95.27	LotgiT224221	*
10147	Pca_2_66.38	*	Lny_4546_1.88	Mco_429_8.49	Afu014626	AI20G021682	AVU021579	XP_012945032.1	BGLB038278	Echl_08280	*	CsqKR_Scaf261_4.3	Sgl003770-mRNA1	scaffold_71690.4	*	Halruf.T00019914.1
10151	Pca_20_17.55	*	Lny_23853_2.36	Mco_537_2.21	*	*	AVU024200	XP_005105394.1	BGLB027373	Echl_03826	maker-scaffold1849_size128597-augustus-gene-0.21-mRNA-1	CsqKR_Scaf119_11.29	Sgl000761-mRNA1	scaffold_353.3	LotgiT142417	Halruf.T00033824.1
10152	Pca_20_29.43	comp122004_c0_seq1_Sample8	Lny_12114_0.21	Mco_110_6.98	*	*	AVU024793	XP_005098445.1	BGLB006861	Echl_08351	maker-scaffold439_size539181-snap-gene-0.105-mRNA-1	CsqKR_Scaf119_8.3	Sgl002848-mRNA1	scaffold_253.19	*	Halruf.T00022972.1
10153	Pca_20_30.40	*	Lny_12114_0.19	Mco_110_6.71	*	AI08G010049	AVU018742	XP_005098444.1	BGLB037497	Echl_08352	maker-scaffold439_size539181-augustus-gene-0.91-mRNA-1	CsqKR_Scaf119_8.11	*	scaffold_253.20	LotgiT235003	Halruf.T00022973.1
10154	Pca_20_31.39	comp69337_c0_seq1_Sample7	Lny_16203_1.68	*	Afu019144	AI22G029902	AVU024557	XP_012943182.1	*	*	augustus_masked-scaffold330_size634941-processed-gene-0.54-mRNA-1	CsqKR_Scaf119_0.6	Sgl019536-mRNA1	scaffold_566.8	LotgiT212453	Halruf.T00022232.1
10155	Pca_20_33.44	*	Lny_16203_1.28	Mco_528_2.65	Afu008218	AI08G010477	*	XP_005105165.1	BGLB025346	Echl_21773	maker-scaffold313_size845213-augustus-gene-0.152-mRNA-1	CsqKR_Scaf75_38.26	*	scaffold_227.101	LotgiT233142	Halruf.T00032530.1
10156	Pca_20_33.54	comp79553_c0_seq1_Sample7	Lny_16203_1.82	Mco_528_2.68	*	*	AVU018791	XP_012938490.1	BGLB034882	Echl_18587	maker-scaffold2016_size106800-augustus-gene-0.18-mRNA-1	CsqKR_Scaf144_4.51	*	scaffold_77797.37	LotgiT165684	Halruf.T00037208.1
10161	Pca_200_1.52	comp672569_c0_seq1_Sample8	Lny_23271_1.39	Mco_191_2.34	*	*	AVU003207	XP_012945098.1	BGLB020819	Echl_07834	augustus_masked-scaffold26_size1361436-processed-gene-1.97-mRNA-1	CsqKR_Scaf1_50.31	Sgl016777-mRNA1	scaffold_796.67	*	Halruf.T00009498.1
10162	Pca_205_1.49	*	Lny_14687_0.114	Mco_642_45.43	*	AI23G023309	AVU024015	XP_012944869.1	BGLB008724	*	maker-scaffold33_size1305100-snap-gene-1.177-mRNA-1	CsqKR_Scaf273_3.25	Sgl004136-mRNA1	scaffold_402.24	LotgiT165081	Halruf.T00006821.1
10163	Pca_21_13.30	*	Lny_20789_4.52	Mco_46_34.26	Afu016064	AI06G008412	*	XP_005096735.1	BGLB006935	Echl_06147	maker-scaffold146_size895140-augustus-gene-0.199-mRNA-1	CsqKR_Scaf349_10.8	Sgl011292-mRNA1	scaffold_53044.28	*	Halruf.T00015216.1
10164	Pca_21_22.10	comp105315_c0_seq1_Sample8	Lny_14683_0.9	Mco_46_36.47	*	*	AVU003013	XP_005099837.1	BGLB025763	Echl_05532	*	CsqKR_Scaf35_47.9	Sgl009133-mRNA1	scaffold_376.4	LotgiT203973	Halruf.T00045745.1
10165	Pca_21_41.46	*	Lny_14442_6.96	Mco_46_3.27	Afu003013	AI02G002155	AVU012398	XP_005106472.1	BGLB019641	Echl_14082	*	CsqKR_Scaf73_30.14	Sgl009250-mRNA1	scaffold_53044.41	LotgiT162985	*
10168	Pca_21_6.45	comp82823_c0_seq1_Sample7	Lny_27606_2.23	Mco_46_43.67	Afu003744	AI02G001858	AVU012350	XP_005102036.1	BGLB036946	Echl_14381	*	*	Sgl010803-mRNA1	scaffold_632.12	LotgiT238024	*
10169	Pca_211_0.47	comp21912_c0_seq1_Sample11	Lny_1_0.14	Mco_625_7.41	Afu008747	*	AVU020170	XP_012939636.1	BGLB016515	*	maker-scaffold_133_motu5-augustus-gene-0.95-mRNA-1	*	Sgl014934-mRNA1	scaffold_487.13	LotgiT165220	Halruf.T00022329.1
10172	Pca_219_0.32	comp87538_c0_seq1_Sample2	Lny_25832_1.65	Mco_207_1.66	Afu020162	AI09G011435	*	XP_005103522.1	BGLB039924	Echl_19112	*	*	Sgl002389-mRNA1	scaffold_801.221	LotgiT239294	Halruf.T00040425.1
10174	Pca_22_18.64	*	Lny_12505_1.56	Mco_25_31.42	Afu015362	AI15G016990	AVU022538	XP_005107440.1	BGLB013521	Echl_21772	maker-scaffold125_size926058-augustus-gene-0.190-mRNA-1	CsqKR_Scaf185_3.38	*	scaffold_387.42	LotgiT238770	*
10175	Pca_22_19.34	*	Lny_12505_0.27	Mco_25_30.19	Afu005137	AI07G008801	AVU009345	XP_012940110.1	*	Echl_02819	maker-scaffold597_size444297-augustus-gene-0.84-mRNA-1	CsqKR_Scaf185_3.5	Sgl009330-mRNA1	scaffold_53598.11	LotgiT210915	*
10176	Pca_22_22.38	comp86638_c0_seq1_Sample2	Lny_31636_0.46	Mco_25_26.20	Afu014341	AI31G028247	*	XP_012941781.1	BGLB026833	Echl_11195	maker-scaffold_105_motu5-augustus-gene-0.85-mRNA-1	CsqKR_Scaf336_8.6	*	*	LotgiT146678	Halruf.T00027610.1
10177	Pca_22_3.46	comp115918_c1_seq1_Sample11	Lny_20229_9.34	Mco_25_49.55	*	AI07G009297	AVU008491	XP_005112964.1	BGLB032246	Echl_04028	augustus_masked-scaffold736_size383842-processed-gene-0.18-mRNA-1	*	Sgl014417-mRNA1	scaffold_801.91	LotgiT229680	*
10179	Pca_22_4.20	comp121697_c0_seq1_Sample11	Lny_459_0.28	Mco_25_49.53	Afu004595	AI07G009298	*	XP_005112965.2	BGLB013990	Echl_19948	maker-scaffold736_size383842-augustus-gene-0.75-mRNA-1	*	Sgl002885-mRNA1	scaffold_424.83	LotgiT155552	*
10181	Pca_22_8.31	*	Lny_459_5.39	Mco_25_43.45	Afu004619	AI07G009321	AVU009468	XP_012945821.1	BGLB001933	Echl_19716	*	*	Sgl015406-mRNA1	scaffold_744.4	LotgiT108496	Halruf.T00000837.1
10182	Pca_227_0.42	*	Lny_15040_3.41	Mco_8_2.73	Afu015880	AI15G017620	AVU022663	XP_005100168.1	BGLB035731	Echl_17460	maker-scaffold257_size1344664-augustus-gene-1.177-mRNA-1	CsqKR_Scaf78_5.30	*	*	LotgiT203270	Halruf.T00017276.1
10184	Pca_23_20.33	*	Lny_3075_1.12	Mco_145_7.51	*	AI07G008939	AVU009300	XP_005092540.1	BGLB034843	Echl_16276	maker-scaffold_183_motu5-augustus-gene-0.92-mRNA-1	*	Sgl014404-mRNA1	scaffold_616.5	LotgiT228972	Halruf.T00001295.1
10185	Pca_23_36.31	*	Lny_30255_0.36	Mco_77_12.57	Afu017371	AI12G014638	AVU015696	XP_005099637.1	BGLB007118	Echl_21804	maker-scaffold_36_motu4-snap-gene-0.80-mRNA-1	CsqKR_Scaf112_3.35	*	scaffold_598.40	LotgiT204877	*
10186	Pca_23_36.32	*	Lny_30255_0.42	Mco_77_12.76	Afu021563	AI31G028524	AVU027456	XP_012940391.1	BGLB040385	Echl_05869	*	*	Sgl016825-mRNA1	scaffold_598.39	LotgiT222617	Halruf.T00030534.1
10188	Pca_23_43.38	*	Lny_18171_1.12	Mco_77_3.46	Afu017472	AI12G014767	AVU015656	XP_005108160.1	*	Echl_09972	augustus_masked-scaffold1450_size349631-processed-gene-0.47-mRNA-1	CsqKR_Scaf379_3.13	Sgl016551-mRNA1	scaffold_234.27	LotgiT100648	*
10192	Pca_24_31.44	*	Lny_8693_1.35	Mco_628_89.48	Afu014337	AI03G003564	AVU019978	XP_005104247.1	BGLB018544	Echl_16955	maker-scaffold73_size1086355-snap-gene-1.173-mRNA-1	CsqKR_Scaf193_15.18	*	scaffold_64.164	*	Halruf.T00005594.1
10193	Pca_246_0.27	*	Lny_2013_0.141	*	Afu013224	AI14G016719	AVU011594	XP_005103857.2	BGLB010397	Echl_08692	augustus_masked-scaffold1878_size124602-processed-gene-0.8-mRNA-1	CsqKR_Scaf231_16.5	Sgl013289-mRNA1	*	LotgiT124308	Halruf.T00017594.1
10194	Pca_25_0.40	*	Lny_1700_4.26	*	Afu001289	AI01G000876	AVU000223	XP_012940087.1	BGLB039482	Echl_07650	maker-scaffold17_size1427523-snap-gene-1.193-mRNA-1	CsqKR_Scaf166_8.18	Sgl012298-mRNA1	scaffold_500.95	*	Halruf.T00003451.1
10195	Pca_25_34.30	*	Lny_11402_0.59	Mco_591_53.60	Afu009847	*	AVU014957	XP_005097268.1	*	Echl_15225	maker-scaffold1277_size225033-snap-gene-0.72-mRNA-1	CsqKR_Scaf50_20.18	Sgl004477-mRNA1	scaffold_80387.6	LotgiT228377	Halruf.T00041257.1
10197	Pca_26_43.45	*	Lny_2274_3.30	Mco_560_101.47	Afu001000	*	AVU000707	XP_012937085.1	BGLB034932	Echl_09323	maker-scaffold916_size321858-augustus-gene-0.64-mRNA-1	*	Sgl021010-mRNA1	scaffold_813.44	LotgiT82249	Halruf.T00003485.1
10198	Pca_26_5.28	*	Lny_26634_4.30	Mco_169_2.40	Afu017446	AI12G014732	AVU027222	XP_012935033.1	BGLB001304	Echl_19268	maker-scaffold_71_motu5-snap-gene-3.112-mRNA-1	*	Sgl008409-mRNA1	scaffold_598.44	*	Halruf.T00010145.1
10200	Pca_27_12.58	comp98506_c0_seq1_Sample8	Lny_24824_2.67	Mco_54_7.62	Afu013489	AI19G020503	AVU010308	XP_005101985.1	BGLB038110	Echl_17874	maker-scaffold308_size947942-augustus-gene-0.188-mRNA-1	*	*	*	LotgiT237706	Halruf.T00035968.1
10201	Pca_27_13.22	*	Lny_24824_3.25	Mco_54_6.48	Afu011089	AI09G011846	AVU004470	XP_005112316.2	BGLB008006	Echl_16389	maker-scaffold_176_motu5-augustus-gene-1.191-mRNA-1	CsqKR_Scaf171_2.29	*	scaffold_239.53	*	Halruf.T00002258.1
10204	Pca_28_0.25	comp71758_c0_seq1_Sample7	Lny_9670_0.8	Mco_633_32.26	Afu017711	AI12G014493	AVU014445	XP_005112564.1	BGLB014193	Echl_15056	*	CsqKR_Scaf18_8.12	Sgl001787-mRNA1	scaffold_322.67	*	*
10205	Pca_28_15.36	comp117555_c1_seq1_Sample2	Lny_16205_1.41	Mco_611_13.61	Afu001379	*	AVU001942	XP_005089766.1	BGLB022642	Echl_03657	maker-scaffold242_size747037-snap-gene-0.171-mRNA-1	CsqKR_Scaf203_8.18	*	scaffold_313.45	LotgiT111836	*
10206	Pca_28_16.29	*	Lny_16205_1.58	Mco_611_13.57	Afu001576	AI01G001250	*	XP_005104611.1	BGLB011984	Echl_05730	maker-scaffold_32_motu2_3-snap-gene-2.164-mRNA-1	CsqKR_Scaf36_8.8	Sgl017480-mRNA1	scaffold_107.28	LotgiT120635	*
10210	Pca_29_24.46	comp96920_c0_seq1_Sample11	Lny_14682_1.38	Mco_33_31.54	Afu004932	*	AVU008387	XP_005101631.1	*	Echl_18347	*	CsqKR_Scaf393_3.42	Sgl020572-mRNA1	scaffold_577.13	LotgiT230291	Halruf.T00017255.1
10211	Pca_29_24.54	comp728358_c0_seq1_Sample2	Lny_14682_1.65	Mco_33_31.46	Afu020750	*	*	XP_005090567.1	BGLB010485	*	augustus_masked-scaffold963_size305182-processed-gene-0.23-mRNA-1	CsqKR_Scaf70_17.28	Sgl015146-mRNA1	scaffold_373.9	LotgiT201112	Halruf.T00050756.1
10212	Pca_29_27.32	comp112908_c0_seq1_Sample11	Lny_1699_2.43	Mco_33_27.19	Afu020574	AI30G027988	AVU028625	XP_012940955.1	BGLB003796	Echl_03967	maker-scaffold_26_motu5-augustus-gene-0.186-mRNA-1	CsqKR_Scaf193_12.35	*	scaffold_671.10	*	*
10213	Pca_29_3.24	comp85477_c0_seq1_Sample7	Lny_18942_0.17	Mco_33_56.50	Afu015309	AI15G017127	AVU022737	XP_012936874.1	BGLB032580	Echl_21049	*	*	Sgl000027-mRNA1	*	LotgiT230693	Halruf.T00023063.1
10214	Pca_29_8.27	comp69792_c0_seq1_Sample12	Lny_17811_0.61	Mco_33_50.40	Afu005163	*	*	XP_012944960.1	BGLB040366	Echl_18608	maker-scaffold1114_size261882-snap-gene-0.58-mRNA-1	CsqKR_Scaf39_40.20	Sgl012201-mRNA1	*	LotgiT108419	Halruf.T00053418.1
10215	Pca_3_20.28	*	Lny_9203_0.26	Mco_657_54.42	Afu009129	AI21G022009	AVU021025	XP_005103666.1	BGLB022357	*	*	CsqKR_Scaf52_17.35	Sgl021573-mRNA1	scaffold_55390.3	LotgiT173559	Halruf.T00043004.1
10216	Pca_3_22.8	*	Lny_19357_1.27	Mco_657_52.20	Afu008989	AI21G022468	AVU020052	XP_005109426.2	BGLB019493	Echl_13734	*	CsqKR_Scaf52_15.18	Sgl016688-mRNA1	scaffold_45512.17	LotgiT173569	*
10218	Pca_3_57.63	*	Lny_12097_0.21	Mco_657_6.31	Afu008430	*	*	XP_012945579.1	BGLB027397	Echl_03727	maker-scaffold_148_motu5-snap-gene-2.124-mRNA-1	CsqKR_Scaf1_36.12	Sgl006768-mRNA1	scaffold_81227.28	LotgiT237314	Halruf.T00006887.1
10221	Pca_3_77.44	*	Lny_17027_10.43	Mco_9_14.86	Afu023462	AI14G016659	AVU030788	XP_005104732.1	BGLB032945	Echl_08654	*	*	Sgl000336-mRNA1	scaffold_640.138	LotgiT221416	Halruf.T00031444.1
10223	Pca_3_81.61	comp51888_c0_seq1_Sample12	*	Mco_9_9.54	Afu000486	*	AVU001542	XP_005089042.1	BGLB026624	Echl_21367	*	CsqKR_Scaf522_0.18	Sgl003863-mRNA1	scaffold_372.43	LotgiT193093	Halruf.T00012349.1
10225	Pca_30_24.32	*	Lny_11388_3.63	Mco_3_74.43	*	AI04G005707	AVU014454	XP_012941711.1	BGLB038739	Echl_06448	maker-scaffold3_size1913161-augustus-gene-1.117-mRNA-1	*	Sgl011203-mRNA1	scaffold_484.4.1	LotgiT154771	Halruf.T00007981.1
10228	Pca_30_31.41	*	Lny_9650_1.29	Mco_540_32.28	*	AI28G027025	*	XP_012935465.1	BGLB009022	Echl_18353	maker-scaffold447_size589274-augustus-gene-0.130-mRNA-1	CsqKR_Scaf80_1.11	Sgl023929-mRNA1	scaffold_62237.2	LotgiT106041	Halruf.T00004004.1
10229	Pca_30_34.18	*	Lny_30707_2.11	Mco_540_35.27	Afu023097	AI27G026208	AVU030437	*	*	Echl_00398	augustus_masked-scaffold424_size547934-processed-gene-0.58-mRNA-1	CsqKR_Scaf22_13.19	Sgl000888-mRNA1	scaffold_176.84	LotgiT133561	Halruf.T00045965.1
10231	Pca_30_36.20	*	Lny_30707_3.19	Mco_540_37.20	Afu005705	AI10G012268	AVU016900	XP_005110606.1	BGLB009095	Echl_02868	*	*	Sgl013870-mRNA1	scaffold_783.246	LotgiT155484	Halruf.T00029630.1
10233	Pca_314_0.6	*	Lny_9203_2.18	Mco_657_56.24	Afu008461	AI04G005144	AVU028166	*	BGLB035996	Echl_12874	maker-scaffold80_size1068715-augustus-gene-1.143-mRNA-1	CsqKR_Scaf69_84.30	*	scaffold_867.92	LotgiT231075	Halruf.T00003539.1
10235	Pca_32_18.16	comp103601_c0_seq1_Sample7	Lny_14072_0.45	Mco_574_39.10	Afu011973	AI11G013109	*	XP_005091574.2	BGLB011087	Echl_01996	maker-scaffold1839_size130232-augustus-gene-0.18-mRNA-1	*	*	scaffold_598.26	LotgiT228304	Halruf.T00016387.1
10240	Pca_33_1.45	*	Lny_1706_1.61	Mco_633_54.26	Afu017740	AI18G019519	*	*	BGLB001747	Echl_04986	augustus_masked-scaffold409_size555078-processed-gene-0.37-mRNA-1	CsqKR_Scaf26_1.14	Sgl002170-mRNA1	scaffold_777.2	LotgiT162349	Halruf.T00051931.1
10242	Pca_33_33.44	*	Lny_30247_1.35	Mco_134_7.47	Afu007729	*	AVU013636	XP_005092645.1	BGLB022275	Echl_23752	maker-scaffold587_size447275-augustus-gene-0.88-mRNA-1	CsqKR_Scaf133_7.6	*	scaffold_235.327	LotgiT197001	Halruf.T00004378.1
10245	Pca_3367_0.4	*	Lny_23265_2.28	Mco_582_21.21	Afu008030	AI08G009895	AVU018502	XP_005104591.1	BGLB011799	Echl_23343	*	*	Sgl010689-mRNA1	scaffold_43.30	LotgiT127530	Halruf.T00009918.1
10246	Pca_34_22.34	*	Lny_18173_1.17	Mco_3_54.46	Afu012822	AI04G005436	*	XP_012944489.1	BGLB014436	Echl_21561	maker-scaffold72_size1086999-augustus-gene-1.123-mRNA-1	CsqKR_Scaf307_4.13	Sgl008898-mRNA1	*	LotgiT160808	Halruf.T00000292.1
10247	Pca_34_22.38	comp131254_c0_seq1_Sample8	Lny_18173_2.119	Mco_3_55.65	*	*	AVU013892	XP_005096802.1	BGLB000212	Echl_06381	maker-scaffold_2_motu2_3-augustus-gene-0.166-mRNA-1	CsqKR_Scaf61_53.49	Sgl014346-mRNA1	scaffold_16554.31	LotgiT86582	*
10248	Pca_34_24.50	comp100189_c0_seq1_Sample2	*	Mco_3_52.61	Afu020277	AI26G025393	AVU006097	XP_012938066.1	BGLB022333	Echl_13584	*	*	Sgl023242-mRNA1	scaffold_81.203	LotgiT123506	Halruf.T00036094.1
10249	Pca_34_34.34	*	Lny_20237_1.92	Mco_3_40.9	Afu019895	AI08G010864	AVU005312	XP_005111852.1	BGLB029628	Echl_23553	*	CsqKR_Scaf490_0.37	Sgl008885-mRNA1	scaffold_12.65	LotgiT163501	*
10250	Pca_34_9.39	comp94174_c0_seq1_Sample11	Lny_26269_3.30	Mco_1_208.30	*	*	AVU003451	XP_005095186.1	BGLB027270	Echl_22098	maker-scaffold2566_size49227-snap-gene-0.10-mRNA-1	CsqKR_Scaf174_17.10	*	scaffold_45604.15	LotgiT235557	Halruf.T00003909.1
10251	Pca_35_0.46	*	Lny_15039_1.43	Mco_528_23.48	Afu008079	AI08G009851	AVU018400	XP_012939859.1	BGLB020670	Echl_10153	maker-scaffold32_size1307469-augustus-gene-1.228-mRNA-1	*	Sgl010662-mRNA1	scaffold_77797.55	*	Halruf.T00010436.1
10254	Pca_35_3.16	*	Lny_15039_5.17	Mco_528_27.41	*	AI08G010245	AVU018319	XP_005107833.1	BGLB019854	Echl_06755	maker-scaffold_14_motu5-snap-gene-0.34-mRNA-1	*	Sgl001367-mRNA1	scaffold_16.22	LotgiT233025	Halruf.T00043487.1
10255	Pca_35_4.13	*	Lny_15039_6.46	Mco_528_29.79	Afu007413	AI08G010124	AVU018654	XP_005106743.1	BGLB037225	Echl_08221	maker-scaffold_17_motu5-augustus-gene-2.113-mRNA-1	*	Sgl017972-mRNA1	scaffold_16.43	*	Halruf.T00037143.1
10256	Pca_35_4.28	*	Lny_15039-exonerate_protein2genome-gene-11.11	Mco_528_33.31	Afu018860	*	AVU024975	XP_012947012.1	BGLB002563	Echl_23377	maker-scaffold178_size1251310-snap-gene-1.155-mRNA-1	CsqKR_Scaf95_20.13	Sgl016168-mRNA1	scaffold_576.81	LotgiT181193	*
10257	Pca_355_0.6	*	Lny_8693_1.12	Mco_628_89.28	Afu020392	AI31G028250	AVU028814	XP_005097537.1	BGLB035337	Echl_01374	maker-scaffold2713_size38242-augustus-gene-0.8-mRNA-1	CsqKR_Scaf54_3.14	Sgl001456-mRNA1	*	LotgiT144966	*
10259	Pca_36_15.46	comp65934_c1_seq1_Sample3	Lny_1_0.12	Mco_1_81.22	Afu003567	AI02G002058	AVU012989	XP_005099222.1	*	Echl_08437	*	*	Sgl006429-mRNA1	scaffold_114.15	LotgiT236920	Halruf.T00011272.1
10261	Pca_36_27.24	*	Lny_24425_7.37	Mco_1_65.46	Afu016525	AI06G007733	AVU002218	XP_005102274.2	BGLB028178	Echl_21843	*	CsqKR_Scaf3_18.16	*	scaffold_81.44	LotgiT234942	Halruf.T00028601.1
10262	Pca_36_27.69	*	Lny_24425_7.29	Mco_1_66.43	Afu003440	AI02G002667	AVU012196	XP_005099856.1	*	Echl_08541	maker-scaffold26_size1361436-augustus-gene-0.75-mRNA-1	*	Sgl004420-mRNA1	scaffold_49153.6	LotgiT80572	Halruf.T00022640.1
10265	Pca_36_34.39	*	Lny_4_3.82	Mco_1_58.81	Afu004041	AI02G003109	AVU013062	XP_005105681.1	BGLB003326	Echl_22830	maker-scaffold_64_motu2_3-augustus-gene-1.133-mRNA-1	CsqKR_Scaf35_41.22	*	scaffold_244.44	LotgiT189497	*
10266	Pca_36_4.17	comp108299_c0_seq1_Sample11	Lny_13825_6.73	Mco_1_93.27	*	AI06G008304	AVU002526	XP_005089652.1	BGLB001520	Echl_21456	*	CsqKR_Scaf117_12.24	*	scaffold_383.55	LotgiT118950	Halruf.T00003696.1
10268	Pca_37_19.72	*	Lny_32053_0.9	Mco_611_7.33	Afu020221	AI26G025306	AVU006051	XP_005104217.1	BGLB013038	Echl_17385	augustus_masked-scaffold_62_motu2_3-processed-gene-0.26-mRNA-1	*	Sgl008844-mRNA1	scaffold_373.23	LotgiT220526	*
10277	Pca_38_32.45	*	Lny_24433_3.25	Mco_161_10.42	Afu019640	AI14G016504	AVU011233	XP_005111354.1	BGLB029804	Echl_16441	maker-scaffold1463_size190073-augustus-gene-0.43-mRNA-1	*	Sgl018139-mRNA1	scaffold_57405.25	LotgiT95025	*
10278	Pca_38_7.17	*	Lny_33916_0.19	Mco_637_87.42	Afu019790	AI14G016017	AVU010547	XP_005110952.1	BGLB028253	Echl_14668	maker-scaffold648_size693944-augustus-gene-0.137-mRNA-1	CsqKR_Scaf165_16.16	Sgl004481-mRNA1	*	LotgiT190227	*
10279	Pca_39_11.9	comp370192_c0_seq1_Sample2	Lny_28882_1.34	Mco_1_134.27	Afu003665	*	AVU012472	XP_005089645.1	BGLB003346	Echl_04931	maker-scaffold29_size1347381-augustus-gene-0.80-mRNA-1	*	*	scaffold_36470.12	LotgiT129578	Halruf.T00002036.1
10280	Pca_39_22.42	comp119402_c0_seq1_Sample11	Lny_13823_9.37	Mco_1_147.66	Afu003664	*	AVU011787	XP_005106335.1	BGLB003355	Echl_23994	maker-scaffold503_size500011-augustus-gene-0.88-mRNA-1	CsqKR_Scaf5_15.10	Sgl014729-mRNA1	*	LotgiT177521	*
10281	Pca_39_24.9	*	Lny_3072_7.40	Mco_1_150.35	*	AI06G007578	AVU002704	XP_005106825.1	BGLB021223	Echl_15247	maker-scaffold_3_motu5-snap-gene-0.191-mRNA-1	CsqKR_Scaf90_20.8	Sgl006066-mRNA1	scaffold_137.8.1	LotgiT232557	*
10284	Pca_4_2.30	*	Lny_26270_1.26	Mco_10_17.19	Afu002409	AI05G006667	AVU007228	NP_001191402.1	BGLB009395	Echl_16988	maker-scaffold17_size1427523-augustus-gene-1.172-mRNA-1	CsqKR_Scaf36_38.9	*	*	LotgiT224835	Halruf.T00033325.1
10285	Pca_4_2.41	comp121088_c0_seq1_Sample8	Lny_26270_1.40	Mco_10_18.47	*	AI09G011529	AVU007792	XP_005091081.1	BGLB024912	Echl_12924	maker-scaffold_52_motu2_3-snap-gene-3.171-mRNA-1	CsqKR_Scaf398_6.13	*	scaffold_14939.2	LotgiT149774	*
10286	Pca_4_34.47	*	Lny_33414_0.19	Mco_561_23.41	Afu002899	AI05G007062	AVU007177	XP_005098272.2	BGLB032477	Echl_05350	*	CsqKR_Scaf59_1.25	*	scaffold_149.50	LotgiT228088	Halruf.T00034393.1
10287	Pca_4_4.30	comp104657_c0_seq1_Sample7	Lny_6638_0.15	Mco_10_16.37	*	*	AVU000211	XP_005100743.1	BGLB025891	Echl_14292	maker-scaffold496_size603184-augustus-gene-0.123-mRNA-1	CsqKR_Scaf36_16.18	*	scaffold_80.28	LotgiT235302	Halruf.T00005173.1
10289	Pca_4_48.50	comp72706_c0_seq1_Sample11	Lny_13249_1.58	Mco_561_42.58	Afu000352	AI01G000307	*	XP_005103641.2	BGLB033763	Echl_00597	*	CsqKR_Scaf87_0.12	*	scaffold_412.20	LotgiT232476	Halruf.T00017608.1
10290	Pca_4_50.25	comp117937_c2_seq1_Sample2	Lny_18180_0.15	Mco_561_44.28	*	*	AVU001069	XP_005089728.1	BGLB038025	Echl_02516	maker-scaffold1003_size293514-augustus-gene-0.28-mRNA-1	CsqKR_Scaf36_52.14	Sgl013554-mRNA1	scaffold_9949.7	LotgiT120462	*
10297	Pca_40_20.44	comp112525_c0_seq1_Sample7	*	Mco_530_18.73	Afu017182	*	AVU028132	XP_005093724.1	BGLB016800	Echl_03707	maker-scaffold1288_size223053-augustus-gene-0.45-mRNA-1	*	Sgl022342-mRNA1	scaffold_32303.17.1	LotgiT209481	Halruf.T00010348.1
10299	Pca_40_28.58	*	Lny_14447_1.110	Mco_530_27.103	*	*	AVU021128	XP_012935537.1	BGLB026099	Echl_13397	maker-scaffold_67_motu2_3-augustus-gene-0.207-mRNA-1	CsqKR_Scaf396_1.11	Sgl016526-mRNA1	scaffold_867.127	LotgiT236294	Halruf.T00007810.1
10309	Pca_44_2.31	comp113752_c0_seq1_Sample7	Lny_33908_1.24	Mco_595_6.16	Afu021426	AI31G028357	*	XP_012942759.1	BGLB026396	Echl_19269	augustus_masked-scaffold365_size602656-processed-gene-0.73-mRNA-1	*	Sgl014442-mRNA1	scaffold_267.20	LotgiT115884	*
10311	Pca_45_12.42	*	Lny_12086_4.41	Mco_573_12.44	Afu014156	AI03G004484	*	XP_005099968.1	*	Echl_22914	maker-scaffold412_size553574-augustus-gene-0.142-mRNA-1	CsqKR_Scaf284_2.19	Sgl009238-mRNA1	scaffold_603.48	LotgiT234815	Halruf.T00002601.1
10316	Pca_46_21.30	*	Lny_11771_4.42	Mco_624_10.37	Afu022433	AI28G026639	AVU005962	XP_012945799.1	BGLB034803	Echl_21715	*	*	Sgl019284-mRNA1	scaffold_775.74	LotgiT154206	Halruf.T00004072.1
10319	Pca_47_0.28	*	Lny_19821_2.47	Mco_628_47.36	Afu015678	*	AVU022805	XP_005093003.1	BGLB023586	Echl_04020	maker-scaffold1339_size212924-augustus-gene-0.37-mRNA-1	CsqKR_Scaf10_12.15	Sgl020002-mRNA1	scaffold_667.2	LotgiT93476	*
10321	Pca_47_15.35	*	Lny_17433_1.64	Mco_628_30.46	Afu004240	AI07G009640	AVU009786	XP_012939438.1	BGLB028695	Echl_02182	maker-scaffold633_size431488-snap-gene-0.83-mRNA-1	*	Sgl010608-mRNA1	scaffold_81.94	LotgiT235075	*
10322	Pca_47_15.38	*	Lny_17433_1.41	Mco_628_31.0	Afu015824	AI15G017530	AVU022796	XP_005101017.1	BGLB035308	Echl_02183	*	*	Sgl010609-mRNA1	scaffold_81.93	LotgiT166535	Halruf.T00042775.1
10324	Pca_47_8.53	*	Lny_10207_3.33	Mco_628_40.33	Afu015842	AI15G017666	AVU023003	XP_005102380.1	BGLB013348	Echl_02181	snap_masked-scaffold722_size390839-processed-gene-0.62-mRNA-1	*	Sgl014400-mRNA1	scaffold_507.25.1	LotgiT110219	*
10328	Pca_49_12.46	comp72360_c0_seq1_Sample7	Lny_3518_1.98	Mco_607_5.38	Afu020528	AI30G028113	AVU028899	XP_005110673.1	BGLB032346	Echl_13854	*	*	Sgl001471-mRNA1	*	LotgiT175015	Halruf.T00029450.1
10329	Pca_49_14.29	*	Lny_3836_3.77	Mco_607_8.89	Afu020466	AI30G028038	*	*	BGLB016356	Echl_21114	maker-scaffold2247_size153561-snap-gene-0.41-mRNA-1	CsqKR_Scaf70_18.17	Sgl007377-mRNA1	scaffold_858.31	LotgiT170942	Halruf.T00044362.1
10330	Pca_49_14.38	*	Lny_3836_3.78	Mco_607_8.88	*	*	AVU028893	XP_005093595.2	BGLB011996	Echl_21864	maker-scaffold677_size409195-augustus-gene-0.65-mRNA-1	CsqKR_Scaf70_18.20	Sgl007375-mRNA1	scaffold_858.28	LotgiT180028	Halruf.T00044365.1
10333	Pca_5_22.18	*	Lny_9204_0.32	Mco_598_24.36	Afu021517	AI31G028295	AVU027033	XP_012941195.1	*	Echl_22504	maker-scaffold642_size426928-augustus-gene-0.90-mRNA-1	*	Sgl003525-mRNA1	scaffold_63762.1	LotgiT115677	Halruf.T00010133.1
10334	Pca_5_29.25	*	Lny_1347_0.38	Mco_598_30.55	*	AI12G014529	AVU015844	XP_005104661.1	BGLB033145	Echl_04296	augustus_masked-scaffold504_size984977-processed-gene-0.149-mRNA-1	CsqKR_Scaf505_1.25	*	scaffold_347.44	LotgiT89443	Halruf.T00010128.1
10336	Pca_5_5.26	*	Lny_22489_1.17	Mco_598_2.14	Afu021842	*	*	XP_005103208.1	BGLB009655	Echl_24558	maker-scaffold1213_size238614-augustus-gene-0.42-mRNA-1	CsqKR_Scaf112_8.8	Sgl016542-mRNA1	scaffold_743.47	LotgiT189606	Halruf.T00002674.1
10338	Pca_5_72.43	comp85321_c0_seq1_Sample2	Lny_19819_1.56	Mco_637_13.42	Afu019851	AI24G024531	AVU005185	XP_005095884.1	*	Echl_20917	*	CsqKR_Scaf200_6.40	Sgl014778-mRNA1	scaffold_245.25	*	Halruf.T00030538.1
10339	Pca_50_20.14	*	Lny_26632_5.32	Mco_590_10.24	Afu019561	AI14G016103	AVU011103	XP_005111310.2	BGLB002275	Echl_04335	maker-scaffold_156_motu5-snap-gene-1.127-mRNA-1	CsqKR_Scaf165_16.27	*	scaffold_40262.7	LotgiT116463	*
10340	Pca_50_20.29	*	Lny_26632_4.31	Mco_590_10.60	Afu019241	AI14G016900	AVU011638	XP_005101163.1	BGLB033886	Echl_19894	maker-scaffold2925_size22034-augustus-gene-0.7-mRNA-1	CsqKR_Scaf33_6.22	Sgl019129-mRNA1	*	LotgiT236521	*
10341	Pca_50_23.25	*	Lny_26632_2.22	Mco_590_7.26	Afu019320	AI14G016238	AVU010398	XP_005101910.1	BGLB013994	Echl_18658	*	CsqKR_Scaf165_11.3	Sgl005363-mRNA1	scaffold_84.159	LotgiT89841	*
10342	Pca_50_7.0	*	Lny_29353_2.27	Mco_590_26.15	Afu023448	AI14G016667	AVU030885	XP_005090314.1	BGLB037443	Echl_01789	*	CsqKR_Scaf130_2.7	Sgl017882-mRNA1	scaffold_40262.30	LotgiT160278	*
10346	Pca_52_21.67	comp29324_c0_seq1_Sample8	Lny_7082_1.74	Mco_149_19.69	Afu006978	AI13G015401	*	XP_012939749.1	*	*	maker-scaffold88_size1435656-augustus-gene-1.221-mRNA-1	CsqKR_Scaf172_11.10	Sgl019825-mRNA1	scaffold_615.50	LotgiT223285	Halruf.T00021194.1
10351	Pca_53_23.89	*	Lny_31043_2.22	Mco_3_3.50	*	AI09G011326	AVU006253	XP_005095539.2	*	Echl_06706	maker-scaffold1825_size224933-snap-gene-0.56-mRNA-1	CsqKR_Scaf127_13.20	Sgl000439-mRNA1	scaffold_601.1	LotgiT114342	Halruf.T00013580.1
10355	Pca_55_20.28	comp39084_c0_seq1_Sample2	Lny_5808_3.36	Mco_546_15.22	Afu014734	AI06G008556	*	*	BGLB000487	Echl_24884	maker-scaffold417_size561224-snap-gene-0.156-mRNA-1	CsqKR_Scaf180_7.10	Sgl009572-mRNA1	scaffold_708.20_evm.model.scaffold_708.21	LotgiT104853	*
10356	Pca_56_16.49	*	Lny_26974_1.59	Mco_642_30.92	Afu018198	AI03G003987	AVU023908	*	BGLB012780	Echl_13572	maker-scaffold1632_size160435-snap-gene-0.52-mRNA-1	*	Sgl017075-mRNA1	scaffold_357.17	LotgiT218886	Halruf.T00051110.1
10357	Pca_56_19.46	comp416186_c0_seq1_Sample1	Lny_10589_0.64	Mco_642_34.53	*	AI27G026290	AVU030683	XP_005111642.1	*	Echl_13563	maker-scaffold809_size694808-augustus-gene-0.131-mRNA-1	CsqKR_Scaf22_14.17	Sgl004057-mRNA1	scaffold_84.33	*	Halruf.T00025230.1
10359	Pca_57_14.4	*	Lny_18489_3.6	Mco_581_47.39	Afu014380	*	AVU021576	*	BGLB007719	Echl_04364	augustus_masked-scaffold16_size1438090-processed-gene-0.58-mRNA-1	CsqKR_Scaf261_13.13	Sgl010465-mRNA1	scaffold_824.32	LotgiT100678	Halruf.T00050870.1
10361	Pca_57_4.33	*	Lny_16599_4.40	Mco_581_35.59	Afu015017	*	AVU021716	XP_005100624.2	BGLB020656	Echl_24280	*	CsqKR_Scaf103_2.0	Sgl011688-mRNA1	scaffold_235.436	LotgiT234533	Halruf.T00019014.1
10363	Pca_58_18.55	comp73264_c0_seq1_Sample12	Lny_7499_1.66	Mco_560_27.35	Afu002820	AI05G006973	AVU006505	*	BGLB013298	Echl_12265	maker-scaffold_1_motu4-augustus-gene-2.115-mRNA-1	CsqKR_Scaf14_20.30	*	scaffold_673.59	LotgiT205412	*
10365	Pca_59_18.55	*	Lny_6625_2.13	Mco_44_35.28	*	AI11G013093	AVU003329	XP_005103474.1	BGLB028490	Echl_22400	maker-scaffold1657_size156298-snap-gene-0.34-mRNA-1	*	Sgl008570-mRNA1	scaffold_71224.24	LotgiT203742	Halruf.T00031800.1
10367	Pca_59_21.40	*	Lny_6625_4.28	Mco_44_33.73	Afu011782	*	AVU003343	XP_012945387.1	BGLB025181	Echl_14212	maker-scaffold93_size1920567-snap-gene-0.102-mRNA-1	CsqKR_Scaf69_30.33	*	scaffold_235.540	LotgiT159473	Halruf.T00007585.1
10369	Pca_59_6.19	*	Lny_10961_2.39	Mco_575_47.39	Afu007083	AI13G015516	AVU010198	XP_012942159.1	BGLB026135	Echl_16891	maker-scaffold_148_motu5-augustus-gene-2.111-mRNA-1	CsqKR_Scaf259_3.22	Sgl021410-mRNA1	*	LotgiT120218	*
10370	Pca_6_14.30	comp96425_c0_seq1_Sample11	Lny_11401_0.25	Mco_582_59.42	Afu008083	*	AVU018565	XP_012939124.1	BGLB036940	Echl_16214	maker-scaffold32_size1307469-augustus-gene-1.218-mRNA-1	*	*	scaffold_714.48	LotgiT83319	Halruf.T00007144.1
10373	Pca_6_46.39	*	Lny_32512_1.20	Mco_163_8.48	Afu007830	AI08G010211	*	XP_005101549.2	BGLB021477	Echl_09586	*	CsqKR_Scaf65_17.7	Sgl000772-mRNA1	scaffold_590.11	LotgiT112462	Halruf.T00001725.1
10374	Pca_6_5.31	comp76522_c0_seq1_Sample8	Lny_23852_8.60	Mco_582_48.40	*	*	AVU024285	XP_005099589.1	BGLB028166	Echl_14119	maker-scaffold326_size637813-augustus-gene-0.111-mRNA-1	CsqKR_Scaf264_1.14	Sgl007132-mRNA1	scaffold_500.239	*	Halruf.T00009929.1
10375	Pca_6_56.48	comp110582_c1_seq1_Sample2	Lny_29827_1.43	Mco_17_8.26	Afu007113	AI13G015540	AVU025631	XP_005105706.1	BGLB032966	Echl_16029	*	*	Sgl000996-mRNA1	*	LotgiT238433	Halruf.T00039028.1
10378	Pca_6_72.19	comp117203_c0_seq1_Sample8	Lny_7077_1.37	Mco_538_3.50	*	*	AVU025788	XP_012940959.1	BGLB004642	Echl_11890	augustus_masked-scaffold88_size1435656-processed-gene-1.2-mRNA-1	CsqKR_Scaf25_13.21	*	scaffold_694.5	LotgiT158944	Halruf.T00035333.1
10380	Pca_60_15.39	comp28521_c0_seq1_Sample7	Lny_5293_3.18	Mco_66_28.22	Afu001496	AI01G001343	AVU000927	*	BGLB020716	Echl_06567	*	*	Sgl003105-mRNA1	scaffold_34628.2	LotgiT196130	Halruf.T00026335.1
10383	Pca_61_8.11	comp111518_c0_seq1_Sample8	Lny_18934_3.53	Mco_573_29.35	Afu020631	*	*	XP_005112756.2	BGLB037826	Echl_08679	*	CsqKR_Scaf70_13.15	Sgl015460-mRNA1	scaffold_68.36	LotgiT204984	Halruf.T00018632.1
10386	Pca_62_19.32	*	Lny_26645_0.47	Mco_87_23.44	Afu010717	AI09G011381	AVU004970	XP_005094601.1	BGLB033762	Echl_06868	maker-scaffold907_size324721-snap-gene-0.79-mRNA-1	CsqKR_Scaf37_9.15	*	scaffold_212.13	LotgiT236788	*
10387	Pca_62_19.49	comp108020_c0_seq1_Sample11	Lny_26645_0.49	Mco_87_22.41	Afu013428	*	AVU011306	XP_005103222.1	*	Echl_00755	maker-scaffold1827_size131706-augustus-gene-0.30-mRNA-1	*	Sgl020630-mRNA1	scaffold_576.111	LotgiT227202	Halruf.T00033295.1
10391	Pca_64_16.57	*	Lny_30244_4.19	Mco_654_5.80	Afu012535	AI04G005556	*	XP_005105733.1	BGLB013136	Echl_12525	augustus_masked-scaffold109_size1087692-processed-gene-0.27-mRNA-1	CsqKR_Scaf37_2.11	Sgl008366-mRNA1	scaffold_385.1	LotgiT193864	*
10393	Pca_64_18.23	*	Lny_30244_6.71	Mco_654_7.88	Afu010906	*	AVU005332	XP_005096013.1	BGLB031460	Echl_13985	*	CsqKR_Scaf37_7.9	Sgl014764-mRNA1	scaffold_212.8	LotgiT236765	Halruf.T00014369.1
10394	Pca_66_1.57	*	Lny_14443_2.61	Mco_628_138.45	Afu020337	AI29G027260	AVU028884	XP_005107799.1	BGLB028218	Echl_02361	maker-scaffold_136_motu5-augustus-gene-0.185-mRNA-1	CsqKR_Scaf194_20.22	*	*	LotgiT141563	Halruf.T00018501.1
10399	Pca_68_7.26	*	Lny_21553_4.61	Mco_591_118.39	Afu009514	AI25G024942	AVU015786	XP_005099478.1	BGLB031586	Echl_11563	*	*	Sgl006571-mRNA1	scaffold_26896.6	LotgiT63784	Halruf.T00041254.1
10402	Pca_7_16.31	*	Lny_12514_0.27	Mco_217_11.30	Afu007759	AI08G010666	AVU018290	XP_005107057.1	BGLB033954	Echl_07135	maker-scaffold324_size981031-augustus-gene-0.195-mRNA-1	*	*	scaffold_424.9	LotgiT78082	Halruf.T00030801.1
10405	Pca_7_53.20	comp118976_c0_seq1_Sample2	Lny_28874_0.18	Mco_620_30.17	*	AI08G010007	AVU017875	XP_012944285.1	BGLB001600	Echl_14543	*	*	Sgl010693-mRNA1	scaffold_448.8	LotgiT102627	Halruf.T00001637.1
10406	Pca_7_67.34	*	Lny_6185_0.73	Mco_620_47.47	Afu008260	*	AVU018263	XP_005098446.1	BGLB021700	Echl_00149	*	CsqKR_Scaf423_0.64	Sgl023235-mRNA1	scaffold_851.65	LotgiT208671	Halruf.T00017167.1
10407	Pca_7_74.14	comp109767_c0_seq1_Sample8	Lny_10576_0.22	*	Afu000014	*	AVU000556	XP_005090428.1	BGLB020375	Echl_14050	maker-scaffold452_size530300-augustus-gene-0.87-mRNA-1	CsqKR_Scaf43_14.14	*	scaffold_65.26	LotgiT238546	Halruf.T00010743.1
[truncated: 9,521 more rows]
